# Supplementary material for: Comparative Metabolome and Transcriptome Analysis Reveals the Defense Mechanism of Chinese Cabbage (Brassica rapa L. ssp. pekinensis) against Plasmodiophora brassicae Infection
Source: Int J Mol Sci. 2024 Sep 27;25(19):10440. doi: 10.3390/ijms251910440 (PMC11476981; doi:10.3390/ijms251910440)
Supplement: Supplementary file 1 [file ijms-25-10440-s001.zip › 2024.09.26.Supplementary materials revision/Supplementary Table S1.xlsx]

## Sheet: All sample data
Table S1. The relative content of all metabolites
Compounds	R5D-CK-1	R5D-CK-2	R5D-CK-3	S5D-CK-1	S5D-CK-2	S5D-CK-3	R5D-CT-1	R5D-CT-2	R5D-CT-3	S5D-CT-1	S5D-CT-2	S5D-CT-3	R22D-CK-1	R22D-CK-2	R22D-CK-3	S22D-CK-1	S22D-CK-2	S22D-CK-3	R22D-CT-1	R22D-CT-2	R22D-CT-3	S22D-CT-1	S22D-CT-2	S22D-CT-3	mix01	mix02	mix03	cpd_ID	kegg_map
N,N-Dimethylformamide	216000	258000	144000	277000	411000	429000	396000	456000	320000	9	9	9	341000	374000	290000	283000	331000	302000	285000	234000	258000	9	9	9	253000	249000	241000	C03134	--
1-Methylguanidine	55200	56600	39600	37300	49700	45800	55100	38200	42900	57100	63300	49900	9	9	9	9	9	9	34700	23600	21300	27800	19100	28800	37600	43800	39900	C02294	--
Piperidine	2760000	2340000	2860000	2620000	2570000	2540000	1790000	1800000	1640000	2130000	1970000	1910000	3430000	3650000	3430000	3550000	3600000	3540000	3080000	3090000	2980000	1110000	1350000	1570000	1910000	1980000	2430000	C01746	ko00960
Putrescine	864000	886000	977000	726000	689000	699000	153000	221000	230000	624000	592000	606000	298000	297000	301000	408000	229000	202000	330000	326000	309000	9	9	9	374000	437000	446000	C00134	ko00330,ko00470,ko00480,ko00960,ko01100,ko01110,ko02010
β-Alanine	22100	31400	33600	48200	35100	36200	32400	23600	32700	40000	31800	39900	30200	34500	38300	13900	28300	15200	21900	40700	25100	9	9	9	24400	23400	23900	C00099	ko00240,ko00410,ko00640,ko00770,ko01100,ko01110,ko01240
Oxalic acid	195000	158000	152000	265000	224000	213000	36900	21300	65400	27800	16400	25600	12000	9210	10200	33300	28600	19500	9	9	9	8340	14100	14800	55500	81400	80400	C00209	ko00230,ko00630,ko01100
L-Lactic Acid	5240	31700	15300	20800	27000	22000	5880	5760	4480	3680	7370	4460	1560	9	2230	4170	9	2150	737	2230	3720	9	9	9	2910	5790	7380	C00186	ko00010,ko00051,ko00620,ko00640,ko01100,ko01110
2,3-Dihydroxypropanal	5240	31700	15300	20800	27000	22000	5880	5760	4480	3680	7370	4460	1560	9	2230	4170	9	2150	737	2230	3720	9	9	9	2910	5790	7380	C02154	--
2-Picoline; 2-Methylpyridine	70100	75300	43100	26300	36400	101000	78600	58900	58700	80300	46700	88400	68400	35800	34600	42800	27900	62600	64800	29700	46800	79900	39300	38200	79500	50500	56300	C14447	--
4-Hydroxypyridine	13900	12300	18000	46600	63700	52400	53800	53800	44900	119000	113000	102000	53000	58800	54500	42500	46600	49800	48300	43600	44700	3780	2400	7670	36600	43500	41000	--	--
3-Hydroxypyridine	13900	12300	18000	46600	63700	52400	53800	53800	44900	119000	113000	102000	53000	58800	54500	42500	46600	49800	48300	43600	44700	3780	2400	7670	36600	43500	41000	--	--
Methanesulfonic acid	28200	26300	44200	52500	40600	27300	39300	56900	80200	42100	17000	27300	87000	120000	101000	102000	70000	77500	101000	88300	75300	60800	44100	49000	46300	38500	64800	C11145	ko00920,ko01100
2-Piperidone	50200	55300	43500	63700	63800	61100	38300	33900	32100	23900	36000	25200	32300	31500	25600	27700	34400	25900	25300	22500	22200	9	9	9	27200	32100	27100	--	--
Succinic anhydride	410000	377000	853000	929000	800000	438000	251000	254000	242000	519000	380000	387000	207000	202000	178000	202000	190000	215000	272000	266000	292000	173000	158000	205000	209000	204000	271000	C19524	--
L-Azetidine-2-carboxylic acid*	146000	168000	147000	76100	63800	60500	127000	153000	138000	81900	80300	95500	119000	144000	102000	136000	135000	133000	84200	124000	106000	102000	156000	112000	83600	72600	122000	--	--
1-Aminocyclopropane-1-carboxylic acid*	295000	98000	308000	190000	161000	187000	253000	243000	335000	47600	149000	228000	133000	78200	259000	307000	327000	346000	40300	272000	270000	263000	279000	298000	250000	264000	254000	C01234	ko00270,ko01100,ko01110
Azetidine-2-carboxylic acid*	146000	168000	147000	76100	63800	60500	127000	153000	138000	81900	80300	95500	119000	144000	102000	136000	135000	133000	84200	124000	106000	102000	156000	112000	83600	72600	122000	C08267	--
Cadaverine	105000	109000	94400	79500	74100	68100	70400	68600	81500	115000	110000	108000	80100	17500	82300	143000	146000	142000	75000	73400	63100	15400	9700	8640	64400	79900	74200	C01672	ko00310,ko00470,ko00480,ko00960,ko01100,ko01110
N,N-Dimethylglycine	3710000	4150000	3080000	3370000	3590000	3170000	3530000	3770000	4660000	2130000	1920000	2140000	3470000	3570000	4300000	7380000	7310000	7570000	2660000	2370000	2330000	1130000	1120000	1270000	2940000	3600000	3200000	C01026	ko00260,ko01100
2-Aminoisobutyric acid	3430000	3590000	3110000	2630000	2540000	3030000	4810000	4690000	4630000	2730000	2890000	2690000	4020000	4040000	4560000	4270000	4380000	4210000	4030000	3810000	3750000	4540000	4810000	4830000	3520000	3510000	4120000	C03665	--
Methyl 3-aminopropanoate	3840000	3200000	3400000	3180000	3310000	3260000	5290000	5280000	5360000	3760000	3160000	3310000	4930000	5530000	6360000	4720000	5650000	4880000	4110000	5940000	5850000	4960000	6250000	6780000	4240000	4110000	4460000	--	--
γ-Aminobutyric acid	2010000	2170000	1490000	1520000	1590000	1410000	1750000	1760000	2330000	891000	874000	863000	1640000	1820000	2280000	3580000	3650000	3730000	1150000	1150000	1060000	415000	463000	471000	1370000	1850000	1660000	C00334	ko00250,ko00330,ko00410,ko00650,ko00760,ko01100
Tartronate semialdehyde	2620	9	4590	9	8030	6750	9570	10900	12800	5970	679	1940	10700	16200	7550	14500	13300	12500	10200	16000	28000	3480	4490	2600	10200	9360	13000	C01146	ko00053,ko00630,ko01100
Hydroxypyruvic acid	2620	9	4590	9	8030	6750	9570	10900	12800	5970	679	1940	10700	16200	7550	14500	13300	12500	10200	16000	28000	3480	4490	2600	10200	9360	13000	C00168	ko00260,ko00630,ko01100,ko01110,ko01200
2-Hydroxybutyric Acid*	306000	299000	297000	510000	495000	543000	532000	454000	518000	22100	23800	21500	11500	2620	23300	56000	50700	48700	41600	28900	43600	103000	94800	75900	168000	191000	168000	C05984	ko00640
3-Hydroxybutyric acid	60600	81600	80300	53700	56500	54200	9	9	9	47100	68300	48800	9	9	9	34300	28000	34900	9	9	9	22700	24300	15700	42700	44600	35600	C01089	ko00650,ko01100
2-Hydroxyisobutyric acid*	306000	299000	297000	510000	495000	543000	532000	454000	518000	22100	23800	21500	11500	2620	23300	56000	50700	48700	41600	28900	43600	103000	94800	75900	168000	191000	168000	C21297	--
Choline	9870000	9540000	9100000	7210000	7190000	8350000	10800000	13100000	12800000	7710000	7720000	7810000	11400000	11100000	13100000	12200000	13000000	12500000	11400000	11400000	10800000	13200000	14000000	13700000	8990000	10200000	11500000	C00114	ko00260,ko00564,ko01100,ko02010
Cytosine	121000	108000	142000	309000	305000	272000	254000	286000	239000	375000	371000	357000	260000	184000	317000	290000	240000	253000	197000	179000	181000	65700	73600	69300	183000	208000	193000	C00380	ko00240,ko01100,ko01232
Histamine	91200	78700	103000	183000	201000	203000	176000	174000	152000	228000	184000	171000	170000	159000	198000	189000	184000	174000	127000	127000	129000	61900	70300	61900	111000	128000	145000	C00388	ko00340,ko01100,ko01110
Uracil	68700	64400	67600	103000	85000	85400	93300	102000	102000	103000	97100	82800	141000	110000	109000	128000	83700	110000	108000	119000	127000	21000	46400	19800	71600	72700	63600	C00106	ko00240,ko00410,ko00770,ko01100,ko01232
2,4-Hexadienoic acid	176000	172000	219000	189000	195000	148000	153000	139000	197000	193000	106000	49100	9	9	9	146000	22600	152000	29900	95900	79100	91600	158000	23100	141000	120000	123000	--	--
L-Proline	11700000	8770000	14300000	7070000	6150000	6350000	3380000	3190000	2820000	5980000	5460000	5200000	4230000	4120000	4120000	7560000	7370000	7590000	4560000	4280000	4240000	1770000	2000000	2090000	5100000	4730000	5120000	C00148	ko00330,ko00332,ko00470,ko00970,ko01100,ko01110,ko01230,ko02010
Fumaric acid*	329000	242000	251000	397000	407000	343000	414000	447000	405000	325000	255000	252000	360000	406000	410000	402000	404000	386000	397000	443000	453000	517000	812000	437000	382000	421000	430000	C00122	ko00020,ko00190,ko00220,ko00250,ko00350,ko00360,ko00620,ko00650,ko00760,ko01100,ko01110,ko01200
Maleic acid*	329000	242000	251000	397000	407000	343000	414000	447000	405000	325000	255000	252000	360000	406000	410000	402000	404000	386000	397000	443000	453000	517000	812000	437000	382000	421000	430000	C01384	ko00350,ko00650,ko00760,ko01100
Guanidinoacetate	13500	16900	8390	8880	10700	5680	14700	15500	20100	9	9	9	7930	7630	6780	17400	13200	8400	9	9	9	9	9	9	11200	6940	13900	C00581	ko00260,ko00330,ko01100
Indole	97400	97600	117000	97700	84700	94300	55000	57300	64400	94600	104000	87800	74800	45300	60700	29700	30400	31300	95200	115000	91300	27400	17800	22600	52200	83400	81000	C00463	ko00380,ko00400,ko00402,ko00999,ko01100,ko01110
Betaine	181000	225000	192000	160000	189000	186000	192000	154000	219000	124000	97900	119000	237000	216000	336000	275000	294000	272000	199000	184000	168000	21200	24900	17100	151000	166000	171000	C00719	ko00260,ko01100,ko02010
L-Valine	2490000	2310000	3020000	2030000	2300000	2090000	1400000	1330000	1220000	1780000	1730000	1580000	1690000	1670000	2470000	1760000	1700000	2130000	1880000	1830000	1770000	865000	988000	923000	1380000	1550000	1450000	C00183	ko00280,ko00290,ko00460,ko00770,ko00966,ko00970,ko01100,ko01110,ko01210,ko01230,ko01240,ko02010
5-Aminovaleric acid	40300	29900	28700	14900	27800	30100	59100	43200	55900	31500	21700	19600	25500	38900	28700	42400	41500	46500	24400	27300	25000	4960	9100	2800	34600	25000	32700	C00431	ko00310,ko00330,ko00470,ko01100
Succinic acid*	597000	571000	636000	511000	633000	536000	448000	390000	322000	421000	400000	366000	300000	282000	257000	308000	316000	299000	331000	324000	323000	220000	218000	257000	312000	338000	310000	C00042	ko00020,ko00190,ko00250,ko00310,ko00350,ko00360,ko00620,ko00630,ko00640,ko00650,ko00760,ko00920,ko01100,ko01110,ko01200
Methylmalonic acid*	652000	671000	694000	613000	636000	627000	457000	304000	392000	491000	467000	438000	328000	128000	276000	293000	356000	348000	321000	313000	362000	248000	280000	290000	355000	332000	374000	C02170	ko00240,ko00280,ko00640,ko01100
D-Erythronolactone	22100	20600	10500	12100	19800	16000	30000	38800	34700	7820	12500	14500	53300	50100	41400	24500	28100	43000	41600	47400	52900	9	9	9	23700	13900	20600	--	--
β-Hydroxyisovaleric acid	64000	66400	56800	64400	55500	58700	65100	65000	56900	56800	51400	44800	40000	33500	38000	34300	51400	56400	34000	43100	44200	9	9	9	45200	46400	47500	C20827	ko00280,ko01100
Aminomalonic acid	818000	792000	807000	775000	785000	684000	388000	490000	410000	672000	575000	556000	187000	400000	302000	385000	387000	333000	438000	452000	405000	298000	350000	305000	443000	498000	457000	C00872	--
L-Threonine*	1740000	1970000	1520000	1280000	1340000	1240000	933000	923000	1270000	1310000	253000	286000	1420000	1610000	1580000	1140000	242000	368000	1550000	1430000	1380000	655000	611000	662000	1070000	1580000	1170000	C00188	ko00260,ko00261,ko00290,ko00470,ko00860,ko00970,ko01100,ko01110,ko01230,ko02010
L-Homoserine*	669000	2240000	1830000	1480000	1570000	544000	1100000	1130000	1480000	1480000	1390000	1430000	1710000	1870000	1810000	1270000	1280000	1260000	1770000	1740000	1740000	734000	737000	785000	1300000	1820000	1380000	C00263	ko00260,ko00270,ko00300,ko00920,ko01100,ko01110,ko01230
N-Benzylmethylene isomethylamine	3850000	3780000	4200000	4880000	4320000	4360000	3720000	4160000	4170000	3190000	3720000	3340000	3880000	4580000	4540000	3070000	3000000	3220000	4500000	4590000	4670000	3000000	2800000	2830000	3130000	3540000	3970000	--	--
D-Threose	426000	381000	517000	846000	780000	816000	97900	92300	68000	196000	169000	180000	8160	18700	11100	17600	17900	21700	16200	14300	11300	9	9	9	131000	157000	176000	C06463	--
Benzamidine	9	2420	3220	4040	5210	3070	5020	6090	5360	3940	2420	3000	20400	23100	19700	27400	25500	32400	15200	9610	13300	5990	7270	11600	6140	8980	11000	C01784	--
L-Cysteine	407000	422000	415000	592000	857000	774000	422000	485000	540000	768000	789000	896000	427000	473000	450000	168000	145000	160000	399000	457000	406000	9	9	9	326000	366000	437000	C00097	ko00260,ko00270,ko00332,ko00430,ko00460,ko00470,ko00480,ko00730,ko00770,ko00920,ko00970,ko01100,ko01110,ko01200,ko01230,ko01240,ko04122
3-hydroxybenzaldehyde	81000	109000	166000	294000	204000	229000	374000	397000	361000	354000	316000	351000	195000	285000	265000	134000	24700	26900	227000	186000	226000	32400	58500	47400	215000	226000	173000	C03067	--
Benzoic acid	111000	127000	117000	129000	155000	119000	77000	105000	128000	90100	85000	82300	60000	95200	102000	74700	95800	83500	106000	104000	85000	9	9	9	65400	114000	96100	C00180	ko00996,ko01100,ko01110
4-Hydroxybenzaldehyde	1400000	1410000	1450000	1510000	1720000	1560000	1240000	1340000	1380000	1180000	1230000	1230000	1390000	1380000	1360000	1230000	1330000	1290000	1190000	1270000	1300000	366000	481000	373000	2640000	1420000	1550000	C00633	ko01100
Nicotinamide	1440000	1370000	1420000	1640000	1700000	1810000	1470000	1590000	1580000	1910000	1850000	1840000	1190000	1200000	1200000	1100000	1150000	1100000	957000	933000	1100000	117000	71200	79200	970000	1030000	1170000	C00153	ko00760,ko01100,ko01240
2-Picolinic acid	335000	361000	355000	404000	390000	508000	440000	436000	390000	474000	423000	426000	428000	424000	559000	813000	708000	721000	434000	380000	430000	174000	163000	201000	467000	381000	459000	C10164	ko00380,ko01100
Nicotinic acid (Vitamin B3)	1200000	956000	1320000	1530000	1500000	1500000	1090000	941000	799000	1420000	1190000	1250000	815000	903000	806000	1350000	1460000	1690000	640000	662000	523000	303000	288000	302000	802000	732000	867000	C00253	ko00760,ko00960,ko01100,ko01110,ko01240
Isonicotinic acid	1190000	1010000	1460000	1370000	1440000	1440000	1070000	1120000	947000	1400000	1440000	1290000	935000	999000	949000	1830000	1980000	1880000	798000	769000	710000	232000	365000	357000	869000	823000	978000	C07446	--
2-Aminoethylphosphonate	10100	6420	16400	5440	12800	3660	6330	9220	9250	7350	4580	9170	11900	10100	5500	11500	10200	13500	19000	7320	12800	6420	3660	2790	11000	6420	6420	C03557	ko00440,ko01100,ko02010
5-Methylcytosine	28300	27300	20000	44900	45400	51400	108000	101000	102000	51900	57900	55900	192000	158000	68500	204000	190000	184000	192000	212000	194000	94100	112000	113000	95600	92100	142000	C02376	ko00240,ko01100
Thymine	26500	27000	28700	77000	70800	79000	69800	69100	68400	105000	102000	98100	85900	78700	87600	70400	72300	70300	58200	61100	62400	9	9	9	47900	58400	62000	C00178	ko00240,ko01100,ko01232
5-Oxoproline*	19800	17400	23600	33300	32900	30400	11800	10800	17200	8350	10700	5730	14300	6510	7880	16700	13200	13200	9	15300	17900	7160	3120	2030	6950	17100	19100	C02237	ko00470,ko01100
5-Oxo-L-Proline*	8340	12900	12500	20000	38600	22900	15300	11100	12500	9	7160	5010	9	6910	7800	13200	15500	17400	14100	13600	26200	4860	6250	6410	9030	18400	19800	C01879	ko00480,ko01100
Isoquinoline	9	9	9	9	9	9	2580000	2290000	2320000	9	9	9	1960000	1340000	1870000	1950000	1790000	1570000	2090000	2050000	610000	1070000	1330000	1350000	1500000	2150000	2090000	C06323	--
L-Pipecolic Acid	187000	133000	171000	193000	188000	190000	336000	309000	242000	76100	76700	82800	1510000	1520000	1840000	328000	369000	326000	1920000	2050000	2190000	546000	547000	503000	519000	677000	735000	C00408	ko00310,ko00960,ko01100,ko01110
Cycloleucine	12100000	11900000	23800000	12900000	14500000	13400000	23200000	23200000	21700000	8720000	9020000	8910000	9	9	9	30100000	30100000	30900000	9	9	9	24200000	41700000	43500000	52600000	47300000	54200000	C03969	--
4-Guanidinobutanal	240000	214000	296000	270000	396000	403000	385000	491000	333000	203000	132000	209000	1780000	1760000	1910000	292000	302000	400000	2320000	2060000	2550000	462000	514000	566000	709000	769000	736000	--	--
Citraconic acid	9	9	9	20100	103000	115000	146000	136000	141000	188000	185000	182000	167000	174000	177000	195000	141000	142000	123000	131000	184000	29000	17400	20400	121000	115000	115000	C02226	ko00290,ko00660,ko01100,ko01210
Methylenesuccinic acid	20300	15500	17200	33600	36400	32100	20700	33800	30500	38400	38100	35100	49200	50500	53000	73700	95000	89200	49800	57000	62900	64300	54500	58900	45700	57800	53800	C00490	ko00660,ko01100
N-Acetylputrescine	56500	38400	43100	34100	27400	31400	26800	35600	33600	36100	32000	42400	25000	29800	34100	22500	25700	20900	35400	24000	22500	3730	4120	9760	25700	32000	26100	C02714	ko00330,ko01100
Agmatine	64000	38300	69000	45400	38900	35400	39700	42700	40800	42600	34700	42700	23000	41300	41300	35300	30800	30400	38500	28200	32600	4440	3220	6390	21100	20700	26900	C00179	ko00330,ko00999,ko01100,ko01110
5-Aminolevulinic Acid	1300000	1280000	1320000	1070000	532000	1150000	787000	966000	758000	845000	828000	865000	1740000	1160000	1460000	1340000	1360000	799000	1390000	1430000	1270000	497000	517000	503000	1160000	926000	1350000	C00430	ko00260,ko00860,ko01100,ko01110,ko01240,ko02010
cis-4-Hydroxy-D-proline	1470000	1370000	1400000	1020000	1380000	1460000	1410000	1320000	1300000	1340000	1160000	1250000	1260000	1230000	1170000	1180000	1170000	1170000	1020000	1050000	1020000	1310000	1560000	1480000	1270000	1040000	1190000	C03440	ko00470,ko01100
3-Guanidinopropionic acid	32200	31300	26800	25900	33600	36100	15700	19700	17500	44300	51900	32300	12400	8430	9	9	9	9	15100	15400	9	7710	9870	11700	18900	20700	20300	C03065	--
L-Norleucine*	15300000	14200000	7180000	14900000	13900000	14500000	10100000	10100000	8890000	12700000	12300000	12000000	18600000	19900000	17900000	16600000	16400000	16500000	13500000	14100000	13200000	6200000	7480000	8000000	11700000	11100000	13700000	C01933	--
L-Isoleucine*	14900000	14100000	5650000	14100000	13400000	13600000	9860000	9990000	8460000	12100000	11800000	11400000	18500000	6910000	18100000	16100000	16400000	16000000	12900000	13800000	12200000	5960000	7230000	7710000	10800000	10800000	13400000	C00407	ko00280,ko00290,ko00460,ko00960,ko00966,ko00970,ko01100,ko01110,ko01210,ko01230,ko02010
6-Aminocaproic acid	2560000	2520000	2640000	2330000	2620000	2700000	1610000	1490000	1350000	1800000	1850000	1860000	2620000	2670000	3050000	1560000	1820000	3010000	2140000	2760000	2460000	702000	832000	884000	1840000	1740000	1940000	C02378	ko01100
L-Allo-isoleucine	15700000	15000000	14300000	12200000	14100000	16300000	14000000	13400000	7020000	9500000	7400000	8970000	22300000	18200000	19200000	18800000	18400000	18000000	16400000	16300000	13700000	4080000	1860000	2230000	8310000	9790000	13300000	C21096	--
Glutaric acid	108000	108000	72300	136000	130000	136000	75700	93200	104000	138000	138000	165000	65900	64000	67500	57300	44000	70700	117000	113000	108000	56900	51900	56500	98400	108000	95800	C00489	ko00071,ko00310,ko01100
4-Hydroxy-2-Oxopentanoic Acid	109000	121000	113000	139000	128000	133000	113000	95800	110000	143000	135000	144000	64000	55300	74500	79300	50100	82100	112000	109000	118000	56900	62100	50900	104000	104000	102000	C03589	ko00360,ko01100
2-Methylsuccinic acid	109000	121000	113000	139000	128000	133000	113000	95800	110000	143000	135000	144000	64000	55300	74500	79300	50100	82100	112000	109000	118000	56900	62100	50900	104000	104000	102000	--	--
3-Ureidopropionic Acid	19400	17200	13300	21400	12200	19900	16200	16800	16500	15000	16100	11600	14900	15600	17200	24400	23800	21600	22900	25000	21100	15900	20200	15200	6190	14000	11200	C02642	ko00240,ko00410,ko00770,ko01100
L-Asparagine	936000	918000	557000	974000	1250000	1150000	424000	560000	290000	1070000	1130000	1410000	276000	303000	463000	492000	382000	704000	580000	487000	401000	694000	444000	456000	785000	684000	726000	C00152	ko00250,ko00460,ko00970,ko01100,ko01110,ko01230
1-Indanone	22700	22600	25000	27200	26300	21300	38800	29300	37300	19600	21100	15600	46400	42000	42700	11000	12800	7790	24900	13600	23600	9	9	9	20500	21600	28300	C01504	--
Cinnamaldehyde	29300	29300	36700	38000	37600	37500	38600	41100	40100	22000	15600	16500	32900	31200	30200	28400	16500	22000	22900	23000	29300	8250	22900	56100	22000	26600	41300	C00903	ko00940,ko01100,ko01110
4-Aminoindole	55100	73100	70100	49100	45800	59600	85300	121000	84800	50300	65500	53600	137000	134000	144000	73500	95900	86400	119000	170000	109000	10400	33100	34500	68300	75200	62300	--	--
L-Ornithine	186000	237000	198000	236000	248000	260000	29700	34100	27700	130000	108000	59400	9	9	9	9	11700	8420	9	10000	9	14400	9	9	56300	63200	70800	C00077	ko00220,ko00330,ko00470,ko00480,ko01100,ko01110,ko01210,ko01230,ko02010
Iminodiacetic acid*	259000	275000	324000	131000	110000	118000	142000	113000	144000	176000	154000	204000	206000	200000	189000	221000	235000	273000	171000	157000	143000	242000	287000	247000	232000	223000	192000	C19911	--
L-Aspartic Acid*	2670000	2100000	3160000	1080000	996000	1190000	1270000	1140000	1160000	1580000	1580000	1630000	1580000	1540000	1500000	2430000	2270000	2360000	1500000	1650000	1510000	2460000	2320000	2220000	1870000	2040000	1600000	C00049	ko00220,ko00250,ko00260,ko00261,ko00270,ko00300,ko00340,ko00410,ko00460,ko00470,ko00710,ko00760,ko00770,ko00970,ko00999,ko01100,ko01110,ko01200,ko01210,ko01230,ko01240,ko02010
3-Dehydro-L-Threonic Acid*	3860000	3330000	3680000	4390000	4580000	4410000	5870000	6640000	6730000	2430000	2690000	3160000	7660000	7640000	8120000	3950000	4360000	4400000	10700000	10400000	11400000	22800000	17900000	16600000	9920000	9870000	10400000	C03064	ko00053,ko01100
L-Malic acid*	15800000	14100000	13500000	19200000	18700000	19000000	26200000	25800000	26000000	11900000	11700000	9540000	29100000	29400000	28300000	12600000	12100000	12900000	40000000	41600000	43200000	94100000	30600000	97700000	37900000	38800000	39200000	C00149	ko00020,ko00620,ko00630,ko00710,ko01100,ko01110,ko01200
L-Homocysteine	28600	47900	22500	33700	30200	34200	20100	46600	40300	35100	43200	56100	52200	51300	44900	41100	46900	42700	36200	48700	33200	24900	27200	29200	40400	46800	22600	C00155	ko00270,ko00920,ko01100,ko01110,ko01230
S-Methyl-L-cysteine	572000	481000	664000	664000	568000	573000	330000	381000	272000	412000	339000	326000	619000	758000	705000	582000	558000	565000	511000	506000	476000	217000	244000	284000	352000	344000	507000	C22040	ko02010
2-Aminopurine	111000	100000	104000	75800	82500	78400	107000	118000	127000	72000	122000	95800	118000	124000	107000	128000	123000	105000	83400	106000	87800	74900	85100	91800	89400	106000	99100	--	--
Adenine	2310000	2130000	2290000	3610000	3230000	3240000	5200000	5190000	4560000	4550000	4590000	4440000	4580000	4930000	4230000	4140000	4330000	4780000	3930000	3510000	3880000	2000000	2160000	2220000	3440000	3110000	3870000	C00147	ko00230,ko00908,ko01100,ko01110,ko01232
2'-Aminoacetophenone	23000	23200	32500	25700	23700	29400	21300	17700	20900	41000	36000	42100	27300	37800	34900	43000	41000	33400	20600	27000	22100	9	9	9	22100	23600	23900	--	--
2-Phenylacetamide*	1230000	1050000	1340000	1470000	1290000	1180000	712000	779000	659000	868000	809000	753000	1280000	1610000	1450000	1080000	1210000	1220000	982000	1040000	1010000	473000	586000	627000	717000	794000	1040000	C02505	ko00360,ko01100
N-benzylformamide*	710000	588000	867000	845000	790000	734000	462000	450000	369000	504000	455000	417000	762000	974000	939000	725000	768000	753000	677000	673000	656000	283000	359000	373000	512000	463000	623000	C15561	--
D-Threonic Acid	125000	94400	96400	60000	66800	44000	195000	115000	207000	40300	44700	52500	202000	143000	180000	245000	235000	307000	215000	184000	149000	421000	421000	424000	133000	105000	185000	C21649	--
Hypoxanthine	140000	124000	213000	159000	144000	166000	107000	119000	84800	57500	49100	39700	63600	66400	47000	80800	72100	92500	36700	40200	46600	49800	59300	52500	71700	56700	64300	C00262	ko00230,ko01100,ko01232
4-Methylbenzoic acid	77000	102000	90500	147000	125000	136000	94300	84500	103000	162000	186000	166000	106000	84400	103000	104000	41900	109000	103000	36300	91000	61000	124000	53200	70300	74100	82200	C01454	ko01100
Phenyl acetate	52500	36100	48000	72700	63700	89200	50200	47400	51700	62800	37900	50200	96500	34100	87800	72000	73500	76500	24500	61500	54700	9	9	9	56200	52700	23700	C00548	--
4-Hydroxyacetophenone	38200	34800	34800	46500	58300	91400	46900	46600	46800	77200	38600	53200	72500	68300	74100	61500	67500	48700	46000	49000	51000	22800	7460	14900	57500	62400	48900	C10700	ko01100
2-Methylbenzoic acid	6340	4710	7560	8840	8700	8480	4570	8270	8160	10400	8840	13300	9	9	9	9	9	9	1110	2830	3970	9	9	9	5340	2800	5350	C07215	ko01100
Salicylamide	32000	31500	34400	29800	22800	21800	9	9	9	34200	28900	34800	15300	8770	14300	32600	26400	21800	9880	11400	14600	38200	41500	34400	19100	16400	18500	--	--
Anthranilic Acid	112000	128000	150000	95200	115000	92900	88200	92200	97400	86200	84500	88700	87900	79300	73100	104000	135000	98600	64600	56000	53400	47400	78400	53600	64000	87000	85600	C00108	ko00380,ko00400,ko00996,ko00999,ko01100,ko01110,ko01230
Nicotinic Acid Methyl Ester(Methyl Nicotinate)	311000	221000	254000	245000	216000	233000	829000	817000	1120000	191000	175000	163000	879000	898000	833000	1870000	1550000	1870000	832000	950000	951000	158000	118000	154000	385000	500000	541000	--	--
4-Hydroxybenzoic acid	89300	104000	91700	115000	79800	123000	91400	118000	99400	73700	108000	113000	125000	127000	98700	111000	103000	111000	87300	117000	113000	136000	132000	114000	163000	152000	123000	C00156	ko00130,ko00790,ko01100,ko01110,ko01240
6-Hydroxynicotinic acid	430000	446000	544000	1190000	1100000	1140000	135000	105000	123000	203000	232000	232000	32900	41600	48600	34700	37100	54100	52400	37300	33200	9	9	9	195000	205000	261000	C01020	ko00760,ko01100
4-Nitrophenol	2590000	1990000	2640000	3200000	2720000	1850000	1840000	1790000	2090000	2150000	2920000	2180000	2770000	2990000	3020000	1850000	2040000	1200000	2600000	2600000	3140000	1370000	1520000	1310000	1690000	1740000	1670000	C00870	--
3-Nitrophenol	9	13300	9	9	9	9	27600	33400	13800	20900	9	14900	27900	15700	9	9	9	9	11300	9	9	18500	17900	18400	20700	22700	22200	C14418	--
O-Phosphorylethanolamine	42300	39100	54300	13500	13100	18600	20200	22900	30500	22100	16800	19500	16400	14000	9170	19500	24700	13300	25900	15500	17300	22000	28600	31300	22600	19100	15800	C00346	ko00563,ko00564,ko00600,ko01100
Histidinol	9510000	9830000	10400000	10500000	11300000	10700000	9010000	9250000	9790000	11300000	11300000	10700000	9980000	10400000	10200000	10400000	11000000	10400000	10100000	10700000	11300000	12000000	11500000	10600000	9280000	9830000	9760000	C00860	ko00340,ko01100,ko01110,ko01230
Muconic acid	433000	657000	401000	394000	745000	493000	770000	848000	772000	499000	526000	480000	1660000	1660000	1620000	1350000	1340000	1360000	1240000	1210000	1230000	299000	299000	309000	912000	862000	937000	C02480	ko01100
4-Methyl-5-thiazoleethanol	16100	10400	17300	36600	26100	28500	51900	50200	57800	35100	43500	28400	89700	80500	83200	84300	89100	70800	74600	84800	74400	18900	16100	15400	40400	57800	51600	C04294	ko00730,ko01100,ko01240
Methyl L-pyroglutamate	48600	56700	56800	124000	107000	122000	179000	182000	180000	106000	112000	99100	184000	180000	181000	204000	205000	219000	151000	148000	142000	9	9	9	130000	135000	145000	--	--
1-Methylpiperidine-2-carboxylic acid	137000	133000	160000	132000	99800	126000	117000	161000	87300	200000	9	113000	88700	150000	94300	9	129000	121000	122000	285000	312000	9220000	9010000	9600000	1320000	1180000	1510000	--	--
L-Cyclopentylglycine	31500	13400	24400	35100	35300	35300	9	9	9	9	9	9	136000	46700	145000	77600	82500	111000	131000	80300	61500	17000	27200	19900	39100	76800	61400	--	--
2-Naphthol*	46300	48500	45900	59500	65000	60200	46100	46900	46200	65800	69800	64600	38900	42500	42800	32600	30300	32000	36100	31000	34100	9890	11100	10800	39800	43800	40600	C11713	--
1-Naphthol*	41500	41000	39700	55200	49400	54300	41100	42300	36300	59700	55900	57600	36200	31300	32500	31100	29000	27600	30000	28900	28800	8560	8640	8060	36100	35700	32500	C11714	--
Valproic Acid	1330000	1390000	1400000	1870000	1640000	1900000	1570000	1470000	1550000	1390000	1330000	1390000	1860000	1800000	1880000	1570000	1680000	1530000	1510000	1710000	1560000	683000	674000	675000	1390000	1400000	1400000	C07185	--
Octanoic acid	2340	3780	2600	5110	4740	4580	2890	4500	3970	3580	2580	3260	4750	3930	3220	3760	3860	3420	3510	3740	2710	9	9	9	3780	3060	3490	C06423	ko00061,ko00785,ko01100,ko01240
N-Acetylcadaverine	284000	261000	231000	283000	303000	268000	220000	236000	237000	276000	320000	283000	308000	310000	272000	333000	313000	312000	296000	319000	345000	349000	346000	287000	272000	271000	310000	--	--
Indole-3-carboxaldehyde	1280000	1170000	1320000	2090000	2120000	2080000	3100000	2970000	2820000	1800000	1830000	1650000	3190000	3260000	3570000	4720000	4590000	4400000	2770000	2390000	2320000	826000	762000	715000	1990000	1970000	2360000	C08493	--
4-Acetamidobutyric acid	211000	231000	257000	301000	246000	285000	318000	344000	332000	231000	210000	214000	243000	311000	316000	773000	807000	788000	212000	220000	214000	9	9	9	251000	280000	267000	C02946	ko00330,ko01100
N-Hydroxypipecolic acid	65900	39300	19900	114000	127000	126000	88000	74300	65900	56100	49800	47800	9	9	9	31600	40700	30400	41000	45200	39000	53000	51800	37100	51400	52400	68900	--	--
N-Methyl-Trans-4-Hydroxy-L-Proline	41700	41600	44000	89300	96800	76500	101000	84000	45800	77900	89800	65800	101000	89100	111000	163000	165000	168000	124000	115000	97600	108000	116000	23600	78300	83600	51600	--	--
4-Guanidinobutyric acid	111000	91500	97700	197000	228000	202000	164000	155000	134000	118000	118000	111000	125000	134000	104000	115000	135000	126000	142000	106000	111000	90100	87700	106000	108000	110000	140000	C01035	ko00330,ko01100
2-Methyl-3-oxosuccinic acid	32000	25900	19400	26500	31700	26700	30400	38300	33000	19400	12500	10800	13900	17200	29300	20700	17800	16000	24500	31900	14200	7370	18700	17500	13600	24400	19900	C06030	ko00660
α-Ketoglutaric acid	174000	240000	249000	243000	232000	266000	124000	127000	126000	195000	226000	166000	70400	59800	78100	50700	59800	54900	78700	75600	60400	60700	41400	52400	73800	63800	93200	C00026	ko00020,ko00040,ko00053,ko00220,ko00250,ko00300,ko00310,ko00340,ko00430,ko00470,ko00630,ko00650,ko00660,ko00785,ko01100,ko01110,ko01200,ko01210,ko01230,ko01240
Coumarin	4990	5240	6930	5930	7740	7510	5890	3990	3880	5610	5460	7640	4680	6860	5440	4190	6010	4850	3380	5610	4330	9	9	9	5720	4490	5320	C05851	ko00999,ko01110
Adipic Acid*	133000	168000	172000	138000	135000	108000	51900	45200	50800	108000	141000	145000	30100	39500	40700	33000	20100	33500	53900	52300	76700	9	9	9	55000	64600	67200	C06104	ko01100
2,2-Dimethylsuccinic acid	58500	35000	60900	15200	20500	18500	60200	36000	39200	13500	17400	22800	57100	50500	45000	81600	78900	77900	47000	54800	44000	35800	24700	34800	34600	33600	37100	--	--
2-Methylglutaric acid*	133000	168000	172000	138000	135000	108000	51900	45200	50800	108000	141000	145000	30100	39500	40700	33000	20100	33500	53900	52300	76700	9	9	9	55000	64600	67200	--	--
L-Glutamine	7340000	7120000	6970000	4310000	4760000	4640000	3020000	2630000	2710000	7940000	7930000	7920000	2400000	2550000	2680000	2850000	2790000	2520000	1810000	1940000	1910000	1670000	2150000	1730000	2840000	3530000	2970000	C00064	ko00220,ko00230,ko00240,ko00250,ko00470,ko00630,ko00750,ko00910,ko00970,ko01100,ko01230,ko01232,ko01240,ko02010
L-Lysine	7410000	7540000	8760000	4720000	5450000	5150000	3230000	3200000	3370000	7700000	8220000	8110000	2410000	2720000	2860000	3200000	3310000	2930000	2020000	2110000	2100000	2120000	2260000	2120000	3010000	3220000	3270000	C00047	ko00300,ko00310,ko00470,ko00780,ko00960,ko00970,ko01100,ko01110,ko01210,ko01230,ko02010
L-threo-3-Methylaspartate	661000	683000	780000	424000	345000	455000	637000	748000	562000	440000	383000	389000	600000	684000	699000	943000	1030000	1010000	709000	567000	536000	1050000	915000	1020000	731000	764000	686000	C03618	ko00630,ko00660,ko01100,ko01200
L-Glutamic acid	15000000	5270000	10800000	5970000	10700000	7240000	13000000	5580000	5770000	12100000	16800000	25200000	5700000	7620000	4340000	13200000	11700000	9580000	9280000	4600000	9460000	16100000	18500000	15500000	10800000	10200000	11200000	C00025	ko00220,ko00250,ko00330,ko00332,ko00340,ko00430,ko00470,ko00480,ko00524,ko00630,ko00650,ko00660,ko00860,ko00910,ko00970,ko01100,ko01110,ko01200,ko01210,ko01230,ko01240,ko02010
O-Acetylserine	330000	173000	457000	152000	160000	177000	167000	202000	105000	208000	171000	176000	76700	78300	48700	92500	63800	75100	86300	61500	65300	38400	31500	31500	111000	124000	136000	C00979	ko00270,ko00908,ko00920,ko01100,ko01110,ko01200,ko01230,ko04122
4-Hydoxy-L-Isoleucine*	70200	146000	169000	115000	95200	105000	49600	42300	48300	74000	95300	128000	58600	48000	60700	9	9	9	65800	102000	80500	50900	153000	58000	50500	44700	69500	--	--
(2S,3R,4S)-4-Hydroxyisoleucine*	97400	75900	112000	66300	84600	78900	9	9	9	109000	96600	102000	70800	39800	97800	61100	36300	31800	68000	63500	91700	42300	55200	73800	114000	68800	71600	--	--
Phthalic anhydride	1240000	1210000	1270000	1170000	1110000	1090000	1010000	1050000	1060000	1130000	1120000	1120000	1290000	1370000	1300000	1160000	1230000	1240000	1170000	1200000	1130000	621000	652000	651000	1080000	1040000	1110000	--	--
3-Hydroxyglutaric acid*	233000	230000	223000	457000	474000	71900	19900	294000	293000	151000	99800	108000	232000	219000	218000	956000	911000	928000	32700	233000	32800	735000	703000	847000	386000	369000	371000	--	--
3-Methylmalic acid*	42200	37500	36100	310000	283000	268000	121000	107000	97900	523000	518000	421000	164000	156000	191000	991000	855000	982000	248000	235000	267000	687000	703000	564000	296000	407000	350000	C06032	ko00290,ko00660,ko01100,ko01210,ko01230
L-Citramalic acid	40900	27300	30000	22300	48300	36100	47700	38400	59500	38600	32000	43100	72900	58600	37100	91800	81400	82700	67700	52100	63800	70000	36600	61300	40200	40700	39200	C02614	ko00660,ko01100
2-Hydroxyglutaric Acid*	46300	32400	33800	351000	352000	317000	129000	92900	131000	498000	431000	481000	203000	186000	174000	908000	1030000	969000	241000	221000	258000	790000	770000	780000	330000	411000	390000	C03196	ko00310,ko01100
D-Arabinono-1,4-lactone*	251000	235000	257000	518000	80600	84800	20500	266000	25900	128000	111000	112000	255000	267000	292000	1000000	977000	952000	53800	57800	48300	723000	753000	860000	458000	366000	384000	C00652	ko00053,ko01100
p-Coumaraldehyde	181000	153000	168000	219000	200000	216000	207000	203000	204000	102000	130000	133000	156000	128000	150000	106000	112000	105000	119000	118000	132000	39200	36700	36000	142000	136000	137000	C05608	ko00940,ko01100,ko01110
3,4-Dihydrocoumarin	162000	128000	128000	139000	114000	138000	144000	151000	160000	77800	74800	86200	94000	104000	103000	72700	94700	70500	92100	102000	102000	33100	32700	27100	106000	114000	91900	C02274	ko00999
Cinnamic acid	50700	56100	53600	138000	141000	156000	190000	218000	219000	20400	15400	11800	20000	19200	23300	144000	141000	136000	25900	25000	21700	146000	122000	114000	96000	88500	88500	C00423	ko00130,ko00360,ko00940,ko00996,ko00999,ko01100,ko01110
2',4'-Dimethylacetophenone	65400	80300	51100	45900	50000	55600	44500	45200	47000	56300	52000	121000	67400	116000	111000	51400	63500	41800	116000	69600	59500	9	9	9	49700	37500	67300	--	--
Mesitaldehyde	65400	80300	51100	45900	50000	55600	44500	45200	47000	56300	52000	121000	67400	116000	111000	51400	63500	41800	116000	69600	59500	9	9	9	49700	37500	67300	--	--
L-Methionine	2530000	1920000	2710000	1910000	1850000	2000000	2200000	2150000	1940000	1240000	1400000	1310000	887000	1080000	865000	1440000	1450000	1640000	853000	776000	667000	803000	1020000	1010000	1090000	1130000	1250000	C00073	ko00270,ko00470,ko00966,ko00970,ko00999,ko01100,ko01110,ko01210,ko01230,ko01240
1-Methyladenine	305000	262000	311000	262000	322000	295000	245000	231000	202000	359000	341000	348000	177000	161000	143000	185000	239000	214000	117000	166000	151000	546000	909000	1040000	293000	284000	333000	C02216	--
L-Tartaric acid	3980	10500	7030	22100	13700	17000	9530	14400	9490	10300	9040	14100	9	9	9	33300	12200	24600	9	9	9	25700	20900	33000	21900	15300	10700	C00898	ko00630,ko01100
D-Ribose	25600	32200	25600	19300	25700	27300	82500	94100	84400	26100	24500	17800	91300	86400	92000	138000	180000	168000	107000	90700	90700	268000	253000	265000	66900	72200	90300	C00121	ko00030,ko01100,ko02010
L-Xylose*	14400	24400	17600	9	9	9	42500	60300	57100	9	9	9	47000	46600	43100	87900	89100	86100	54700	40300	67200	150000	135000	164000	33000	49000	64100	C01510	--
D-Arabinose*	11800	18800	23000	9	9	9	45500	46000	52500	9	9	9	55400	71800	43700	78600	79800	92600	41900	48100	53300	142000	141000	114000	50000	60100	50100	C00216	ko00040,ko00053,ko00520,ko01100,ko01250
DL-Xylose*	11300	16300	11100	9	9	9	41600	41500	36500	9	9	9	47800	69300	57800	77500	78000	77300	47100	45100	49500	149000	146000	131000	26500	33900	44000	--	--
Benzyl acetate	275000	303000	265000	296000	302000	349000	238000	260000	261000	368000	320000	292000	307000	303000	290000	313000	330000	314000	224000	270000	242000	259000	285000	273000	203000	182000	170000	C15513	--
Hydrocinnamic acid	83300	93500	118000	126000	126000	121000	212000	197000	201000	78600	80400	85200	209000	200000	222000	71200	71000	69300	103000	101000	101000	29000	41500	49400	132000	134000	121000	C05629	ko00360,ko01100
p-Coumaryl alcohol	486000	504000	496000	937000	760000	779000	1180000	1220000	1190000	421000	435000	403000	684000	701000	786000	616000	593000	675000	774000	1010000	1050000	135000	136000	177000	1250000	897000	1110000	C02646	ko00940,ko01100,ko01110
4'-Hydroxypropiophenone	19900	17800	17300	11600	14400	10400	11000	15300	12300	14600	13300	19300	20300	13400	18300	7360	6160	4150	8090	12700	7780	9	9	9	13700	12300	12200	C13342	--
2(3H)-Benzothiazolone	202000	203000	212000	275000	260000	271000	172000	170000	155000	194000	172000	173000	177000	155000	176000	142000	137000	145000	147000	170000	140000	34300	42000	43800	167000	168000	172000	--	--
Guanine	1420000	1120000	1560000	2560000	2520000	2640000	2240000	2200000	1790000	2550000	2430000	2220000	1500000	1760000	1610000	2220000	2120000	2260000	1030000	1000000	943000	502000	623000	703000	1450000	1350000	1790000	C00242	ko00230,ko01100,ko01232
Isoguanine	163000	140000	241000	274000	215000	233000	209000	175000	148000	216000	247000	235000	203000	174000	181000	193000	159000	206000	114000	128000	116000	42200	75700	66700	133000	146000	168000	--	--
Methyl Anthranilate	3750	3620	3050	6810	4410	4300	4660	6030	5760	5880	5360	4960	8980	6620	7770	9480	14200	12100	9110	5450	8680	3050	2150	2930	4520	4680	6430	C20634	--
Xanthine	188000	179000	148000	207000	183000	365000	191000	203000	189000	131000	118000	77000	79900	77300	75600	84600	87700	65400	133000	138000	95400	151000	133000	112000	146000	177000	127000	C00385	ko00230,ko00232,ko01100,ko01110,ko01232
8-Azaguanine	228000	201000	269000	421000	370000	390000	229000	285000	139000	208000	252000	234000	179000	158000	134000	223000	213000	226000	130000	121000	105000	78200	125000	136000	195000	167000	194000	--	--
Isovanillin	1040000	983000	1020000	1240000	1080000	1060000	1300000	1020000	1250000	763000	869000	796000	1420000	1420000	1240000	1100000	979000	1090000	1170000	1410000	1260000	291000	279000	291000	1020000	1110000	1090000	--	--
Vanillin; 4-Hydroxy-3-Methoxybenzaldehyde*	2160000	2130000	2200000	2540000	3220000	2580000	2970000	3050000	2990000	1930000	1900000	1910000	3180000	3530000	3040000	3010000	2560000	2700000	3830000	3330000	2810000	504000	509000	467000	2410000	2530000	2550000	C00755	ko00996,ko01100,ko01110
Methyl 4-hydroxybenzoate*	407000	375000	409000	502000	515000	491000	574000	630000	508000	417000	355000	356000	596000	627000	645000	591000	584000	490000	555000	608000	610000	74100	90400	67900	495000	456000	461000	--	--
4-Hydroxyphenylacetic acid*	29700	39000	37700	9	9	9	64500	47100	72200	9	9	9	23200	29800	28700	3500	6220	2870	35700	44900	40700	2090	2130	4160	22200	13300	21400	C00642	ko00350,ko00360,ko01100
3-hydroxyphenylacetic acid*	75300	69000	64800	7660	3610	8310	113000	127000	118000	17400	12500	6270	75900	73400	82600	3510	8310	5530	84600	96000	99500	5540	6210	1390	65800	56800	41600	C05593	ko00350,ko00360,ko01100
3-Methoxybenzoic acid	14900	5190	17400	30100	34800	36100	38800	33500	32300	48100	44500	43600	42000	34200	26600	33600	28600	30800	21300	19700	27700	9	9	9	24400	28500	29700	--	--
1-Methyl-6-Oxo-1,6-Dihydropyridine-3-Carboxamide	14400	11600	12200	9	9	9	18700	14500	14500	12100	16000	18000	19200	18900	18700	22200	20400	25200	28800	27800	28700	3100	2660	2880	14300	12100	17100	--	--
cis-Citral	25800	37400	27900	38700	58400	57100	44700	46500	40200	58600	61600	58800	38800	38500	37300	42700	39600	49000	27600	29300	28400	48700	41900	36500	42000	48000	30800	C09847	ko01110
3-Aminosalicylic acid	60400	64500	50700	80800	55800	74000	66100	85600	65800	50100	87000	97500	51500	48300	39000	47500	56900	57600	9	9	9	9	9	9	78700	79300	80800	--	--
Vanillylamine	13300	15400	19600	29700	30800	23500	20600	17500	11300	15800	14200	23700	11000	14700	8140	14700	21400	20600	12200	13000	16200	11700	9690	13700	13200	19800	23200	C16666	ko00996,ko01100,ko01110
3,4-Dihydroxybenzoic acid (Protocatechuic acid)*	135000	129000	144000	206000	204000	235000	82000	64800	73700	127000	140000	141000	46800	112000	42000	200000	193000	239000	102000	96800	60400	9	9	9	142000	155000	143000	C00230	ko00400,ko01100,ko01110
2,5-Dihydroxybenzoic acid; Gentisic Acid*	13300	57400	56200	131000	98700	115000	33300	30000	26800	86600	98100	69400	64400	55600	41400	98700	130000	131000	43500	45400	52600	9	9	9	77800	80900	69600	C00628	ko00350,ko01100
2,3-Dihydroxybenzoic Acid*	136000	122000	112000	166000	181000	161000	57600	68400	79900	169000	131000	160000	99700	80500	83800	192000	183000	208000	83200	99100	94700	14000	59200	46300	154000	130000	129000	C00196	ko01110
3,4-Dimethoxyphenol	9	9	9	26500	34300	19300	58500	36200	30600	27900	39500	13900	9	9	9	39000	13900	31500	33400	58600	72100	9	7420	9	23800	27500	50300	--	--
L-Histidine	6750000	6860000	6420000	9	9	9	6870000	7280000	7440000	4260000	1490000	3060000	9180000	8640000	8950000	17200000	16700000	17800000	11700000	13300000	13900000	4860000	4650000	5010000	9440000	10300000	9680000	C00135	ko00340,ko00410,ko00470,ko00970,ko01100,ko01110,ko01230,ko02010
Orotic acid (Vitamin B13)	65300	55200	37800	111000	137000	102000	130000	125000	132000	164000	97000	120000	127000	95400	125000	145000	50000	144000	101000	172000	150000	88600	66000	94300	119000	101000	125000	C00295	ko00240,ko01100,ko01240
TranexamicAcid	9	9	9	26000	13600	9	43300	43800	18500	15300	32800	27300	12700	32800	38500	43300	36700	18700	26700	21000	9	13500	36500	16200	14400	28100	17200	--	--
1-Decanol	2460000	2530000	2590000	2710000	2700000	2560000	2570000	2630000	2620000	2230000	2350000	2450000	3150000	3080000	3140000	2720000	2620000	2670000	2680000	2890000	2790000	2140000	2170000	2190000	2660000	2630000	2550000	C01633	--
Indole-3-Acetaldehyde	11000	9750	14300	24900	19100	15800	31000	34600	32300	13500	25300	11000	23800	27700	22700	58200	43100	57500	25500	22600	38500	5140	8810	5790	31400	23500	26100	C00637	ko00380,ko01100
δ-Guanidinovaleric acid	6400	5070	6230	6650	7440	6040	11700	5690	6420	9	9	9	7520	4870	11100	9750	11600	9890	8160	6720	12000	6790	6050	13800	7270	5520	6770	--	--
Pimelic acid*	433000	408000	415000	408000	395000	444000	559000	631000	632000	607000	629000	602000	205000	180000	199000	378000	366000	437000	392000	439000	393000	185000	199000	203000	740000	654000	642000	C02656	ko00780,ko01100,ko01240
2-Propylsuccinic acid*	499000	447000	487000	516000	459000	538000	586000	653000	609000	614000	529000	637000	241000	236000	236000	362000	384000	342000	417000	404000	458000	137000	211000	204000	726000	670000	684000	C16657	--
Daminozide	6940	23100	15400	6960	32600	28500	9360	17000	17600	44000	14500	29500	17600	19300	14600	21300	15400	18800	16400	18300	16400	11000	40300	36700	26500	20200	15300	C10996	--
4,6-Dihydroxyquinoline	119000	127000	140000	180000	154000	131000	121000	137000	126000	143000	115000	126000	258000	221000	250000	166000	203000	212000	194000	137000	187000	78800	94500	82400	137000	170000	143000	C05639	ko00380,ko01100
2,4-Dihydroxyquinoline	31500	17700	38000	44900	30300	51400	37800	22500	40100	47100	41700	44700	68600	16700	33200	24700	20100	19500	35100	16600	16600	53300	50800	52400	24000	24800	21100	C16716	ko00996
Indole-5-carboxylic acid*	841000	824000	1100000	814000	733000	751000	1280000	1400000	1360000	527000	551000	544000	1160000	1070000	1080000	1650000	1730000	1760000	787000	571000	1160000	593000	530000	598000	948000	902000	895000	--	--
Indole-3-carboxylic acid*	1310000	1300000	1400000	1340000	1180000	1250000	1660000	1990000	2700000	897000	921000	919000	2070000	1890000	1730000	2700000	2710000	2470000	1230000	1220000	1040000	1030000	992000	1050000	1490000	1740000	1550000	C19837	--
S-Allyl-L-cysteine	179000	159000	172000	63200	69900	53500	109000	116000	104000	37200	47300	44600	34200	36300	36400	47000	48200	47700	50400	50100	47400	57300	57500	51500	79500	77800	82600	C16759	--
N-Acetyl-L-threonine	51800	58800	44000	40500	38600	36900	64800	56500	49900	49800	39200	49900	34800	40900	28900	28100	23400	17300	39300	58500	54700	31600	37000	18100	41500	43300	30600	--	--
DL-2-Aminoadipic acid	274000	321000	274000	237000	275000	265000	358000	348000	412000	280000	243000	214000	647000	745000	880000	626000	658000	649000	785000	668000	746000	172000	149000	169000	359000	550000	400000	C00956	ko00300,ko00310,ko01100,ko01110,ko01210,ko01230
Tryptophol	588000	618000	617000	905000	825000	861000	572000	591000	560000	940000	887000	850000	816000	892000	854000	808000	768000	749000	794000	832000	813000	369000	338000	391000	732000	749000	767000	C00955	ko00380
4-Hydroxycoumarin	15800	20600	21900	9110	15200	20000	24900	26300	28500	13100	13100	8950	18100	26000	23700	35800	28100	29000	16100	13400	20800	6460	10800	20700	17800	25400	16900	C20414	--
3-Hydroxy-3-methylpentane-1,5-dioic acid	701000	649000	707000	136000	151000	136000	496000	503000	570000	137000	132000	113000	494000	489000	474000	241000	215000	229000	417000	453000	460000	53500	66100	58100	300000	310000	360000	C03761	--
5-Hydroxy-1-tetralone	18800	18100	27900	19300	21800	25300	18800	23900	16200	24800	28300	23600	30800	24900	23400	27100	25900	28000	28000	28300	29400	12500	12600	8010	19000	18100	25100	--	--
4-MethoxycinnaMaldehyde	35900	41900	46200	51700	48300	44500	47300	51700	47100	53700	48500	57300	50100	44800	59500	41100	47300	48500	48600	45600	47800	36500	40800	42800	30400	36800	36900	C10475	--
4-Hydroxy-L-glutamic acid	12500	9	9	3830	11100	11100	3820	7700	8330	17100	28500	13900	13900	9	9	15000	9	10000	5540	9	12200	8890	12400	9	14400	6290	9560	C03079	--
L-Homomethionine	2120000	2750000	2310000	1110000	1670000	1090000	1980000	2100000	2050000	867000	896000	896000	1500000	1350000	1440000	1470000	1600000	4140000	1210000	1810000	1600000	1290000	1140000	881000	1060000	1400000	1480000	C17213	ko00966,ko01110,ko01210
L-Methionine methyl ester	22300	25000	18900	14100	15000	14600	16000	18100	27200	13200	14500	20200	19300	17600	17900	23900	25300	23100	24600	22500	12500	9	27400	9	15400	19500	20000	--	--
Caffeic aldehyde	376000	370000	302000	358000	454000	370000	265000	274000	235000	121000	145000	173000	126000	116000	136000	78600	94000	84900	107000	101000	132000	124000	157000	183000	182000	190000	184000	C10945	ko00940,ko01110
4-hydroxyphenyl acrylaldehyde	185000	215000	208000	233000	207000	296000	171000	230000	179000	77900	52200	67300	71800	85900	59400	48000	55800	73900	60000	86800	85100	103000	151000	67700	86000	144000	120000	--	--
Phenylpyruvic acid	68200	34800	55200	28300	42400	35700	48200	51100	28800	19900	33300	37400	32700	16600	23000	9	9	9	19400	33200	20000	18600	14400	19400	17400	32800	28600	C00166	ko00360,ko00400,ko00470,ko00960,ko01100,ko01110,ko01210,ko01230
p-Coumaric acid	188000	258000	233000	301000	224000	208000	133000	168000	193000	59600	83100	52700	86700	73200	83100	45200	51500	46100	60500	95700	70500	88200	83100	108000	123000	104000	131000	C00811	ko00130,ko00350,ko00940,ko00950,ko01100,ko01110
3-Hydroxycinnamic Acid	10700	29200	12600	13600	23600	20600	9	9	9	14800	15300	10100	29400	30300	28100	13900	15100	23200	9	9	9	9	9	9	19600	27100	17400	C12621	ko00360,ko01100
2-Hydroxycinnamic acid	2510000	2330000	2310000	2700000	2820000	2910000	2290000	2290000	2550000	726000	1020000	1100000	1010000	972000	1010000	725000	859000	842000	845000	949000	815000	1230000	1220000	1270000	1600000	1690000	1480000	C01772	ko00360,ko00999,ko01100,ko01110
2-(Formylamino)benzoic acid	517000	473000	570000	491000	500000	562000	506000	510000	618000	242000	258000	264000	251000	265000	241000	319000	281000	316000	240000	291000	217000	137000	209000	199000	313000	488000	321000	C05653	ko00380,ko01100
L-Methionine Sulfoxide	640000	553000	521000	539000	494000	443000	426000	488000	384000	500000	530000	470000	413000	499000	529000	486000	473000	524000	543000	494000	550000	579000	517000	513000	443000	533000	483000	C02989	ko00270,ko01100
6-O-methylguanine	204000	203000	218000	281000	254000	274000	198000	201000	193000	338000	363000	344000	348000	332000	358000	486000	510000	500000	339000	350000	341000	861000	884000	862000	359000	310000	352000	--	--
L-Phenylalanine	4000000	4030000	3580000	4370000	3920000	4190000	4360000	4510000	3970000	3290000	3240000	3620000	3920000	3960000	4260000	2960000	2670000	2890000	3940000	4180000	3680000	2510000	2600000	2490000	3390000	3250000	3750000	C00079	ko00360,ko00400,ko00460,ko00470,ko00940,ko00960,ko00966,ko00970,ko00996,ko00999,ko01100,ko01110,ko01210,ko01230,ko02010
Terephthalic acid	977000	960000	971000	1930000	1910000	2240000	461000	464000	483000	1520000	1610000	1620000	5160000	4510000	5150000	6540000	7260000	6620000	1050000	1040000	940000	323000	147000	412000	877000	705000	790000	C06337	ko01100
6-Methylmercaptopurine	8540000	8650000	9100000	10300000	10000000	10800000	9590000	9540000	9560000	7560000	7590000	8040000	9140000	9590000	9440000	6870000	6300000	6790000	8630000	8950000	9200000	6380000	6150000	5650000	7600000	7970000	8210000	C16614	--
D-Xylonic acid	700000	844000	854000	484000	338000	554000	1490000	1020000	1540000	382000	262000	408000	2330000	2280000	2190000	3510000	3870000	3570000	1770000	2130000	2220000	3080000	4080000	3630000	1750000	1270000	1350000	C00502	ko00040,ko01100
2,6-Dimethoxybenzaldehyde*	46300	35600	59800	41100	52500	56000	55700	55400	61600	23200	25900	20700	33700	23100	23700	15600	6460	27300	18000	27200	10400	18700	22200	19700	34800	45900	26200	--	--
Ethylparaben	10100	10500	5720	11200	10400	10800	6850	5310	8720	9390	7810	9030	6820	7520	7270	8240	7650	7910	7490	9270	6490	3950	3390	3890	8430	10200	6700	--	--
4'-Hydroxy-3'-methoxyacetophenone (Acetovanillone)	80400	75800	80900	37900	40200	49600	65700	86100	84800	51800	63300	57100	168000	158000	163000	89100	111000	101000	235000	235000	209000	77600	94300	83200	101000	126000	103000	C11380	--
3-(4-Hydroxyphenyl)-propionic acid*	51800	48500	54500	60100	63500	60800	70900	82400	64200	17200	40300	38300	37500	28500	24500	28400	29600	32600	31200	29500	32900	16400	18200	20900	63700	56900	52500	C01744	ko01100
L-Fucitol	66600	68300	57200	61500	52500	38900	142000	77200	136000	30500	26100	21700	157000	134000	190000	283000	301000	293000	143000	124000	137000	321000	305000	241000	140000	142000	103000	--	--
1-(4-Methoxyphenyl)-1-propanol	91500	112000	106000	107000	113000	133000	245000	207000	229000	86200	92600	90700	268000	282000	300000	266000	272000	238000	185000	197000	206000	174000	155000	193000	115000	110000	93100	--	--
2-Mercaptobenzothiazole	4580	5920	6730	6200	5110	7710	4740	5700	7690	5710	5440	5090	2140	4880	8180	4270	5900	7250	5800	7280	5200	5860	4920	5430	5730	4510	4360	C14437	--
2-Amino-3-methoxybenzoic acid	159000	117000	160000	127000	178000	203000	118000	141000	166000	237000	226000	158000	188000	185000	185000	222000	202000	212000	143000	163000	155000	59400	158000	94500	116000	106000	115000	C05831	ko00380
Pyridoxal	118000	111000	127000	118000	102000	111000	140000	138000	181000	192000	148000	148000	222000	242000	214000	275000	260000	255000	196000	192000	182000	183000	197000	107000	129000	118000	127000	C00250	ko00750,ko01100,ko01240
4,5,6-Trihydroxy-2-cyclohexen-1-ylideneacetonitrile	141000	115000	129000	143000	130000	142000	131000	158000	111000	95600	117000	106000	119000	136000	137000	87000	91100	103000	118000	134000	135000	91800	84100	77500	107000	119000	127000	--	--
Gallacetophenone	138000	172000	168000	78400	70600	76900	78400	84400	99600	68400	85400	85400	114000	57200	121000	74300	102000	97000	104000	123000	125000	56600	56400	54200	92000	87300	110000	--	--
3-Hydroxy-4-methoxybenzoic acid	89500	54400	78700	64100	64100	70800	65600	98000	56700	64100	53700	67100	87200	100000	116000	44100	50700	49200	117000	80900	71300	9	8820	9	51500	56700	72300	--	--
Vanillic acid	104000	127000	98300	100000	118000	123000	155000	165000	121000	114000	83100	104000	173000	195000	239000	110000	119000	129000	183000	142000	164000	23700	18100	11100	115000	119000	121000	C06672	--
Protocatechuic Acid Methyl Ester	26300	19600	30900	14600	15800	30900	53500	29400	44000	57400	45600	27800	21400	33900	22600	25200	10200	20300	41700	49600	48200	9	9	9	22200	22000	33900	--	--
Pyridoxine	717000	653000	824000	1020000	780000	960000	718000	724000	581000	926000	788000	855000	323000	205000	227000	355000	342000	219000	378000	255000	327000	368000	445000	533000	537000	473000	538000	C00314	ko00750,ko01100,ko01240
3-Methyl-L-Histidine	72800	83500	87800	87700	87200	85100	109000	112000	103000	87800	90400	30400	115000	93400	115000	176000	152000	170000	114000	64800	114000	144000	159000	140000	114000	104000	124000	C01152	ko00340,ko01100
Dihydroxyacetone phosphate	40100	56500	39300	22400	32200	40900	48300	40200	44700	49100	54100	43800	42700	40200	30300	26600	26700	35700	47500	45000	48500	268000	260000	285000	54400	47600	54300	C00111	ko00010,ko00040,ko00051,ko00052,ko00561,ko00562,ko00564,ko00630,ko00640,ko00710,ko00760,ko01100,ko01110,ko01200,ko01230
9-Oxononanoic acid	65100	68300	77500	51600	49500	62500	43300	33800	35100	42800	47000	56600	19000	26600	25600	17900	31700	22600	31600	34600	32500	19000	22200	9570	24700	41200	40500	C16322	ko00592,ko01110
N-Acetyl-L-leucine	56800	54300	96000	67500	62500	38300	57700	65900	74300	49200	46800	50000	71000	64600	78500	92400	63000	103000	59700	75800	75000	21900	21300	38200	46200	67600	63500	C02710	--
Dehydroascorbic acid	375000	360000	428000	255000	210000	183000	642000	735000	596000	172000	166000	101000	176000	144000	156000	137000	86400	148000	612000	463000	458000	708000	985000	955000	493000	554000	446000	C05422	ko00053,ko00480,ko01100
Cis-Aconitic acid	73400	40500	74900	31100	57200	37600	61700	75700	82900	52300	47000	48200	64600	52000	51100	64600	75000	69900	75200	71700	63100	54800	39100	47200	58800	79100	77300	C00417	ko00020,ko00630,ko00660,ko01100,ko01110,ko01210
Shikimic acid	74800	69600	57600	81600	79300	157000	34100	81000	43800	105000	68600	137000	28000	53000	21800	20300	24800	16500	42300	54400	54600	24100	21600	14200	22500	32600	35700	C00493	ko00400,ko00996,ko00999,ko01100,ko01110,ko01230,ko01240
Suberic Acid	152000	176000	183000	229000	213000	200000	78100	81300	98400	110000	86400	104000	75400	61900	53800	73300	25500	63000	70400	58500	50700	61400	57800	62500	58600	96000	85700	C08278	--
N-α-Acetyl-L-ornithine	23500	22900	15000	20600	16400	18400	31400	22300	56500	9	8810	4400	22900	32900	38800	23600	24700	32900	31700	24500	26900	14500	14300	10200	13100	12200	16200	C00437	ko00220,ko01100,ko01110,ko01210,ko01230
L-Arginine	9490000	9630000	8230000	5490000	5440000	5460000	3220000	5020000	5590000	4490000	4250000	4410000	7040000	6340000	6960000	5620000	5830000	5230000	8450000	7800000	6800000	9	9	9	6160000	6350000	6660000	C00062	ko00220,ko00261,ko00330,ko00470,ko00970,ko01100,ko01110,ko01230,ko02010
1-Methoxyindole-3-carbaldehyde	21200	21400	27600	31200	25800	28800	29400	43800	28800	17000	27000	28200	22800	41000	33600	56100	64200	43400	15800	20000	22300	18600	15600	12700	35000	38700	23600	--	--
5-Methoxyindole-3-carbaldehyde	8380	10200	13900	34300	17600	17700	38100	16700	20400	11100	13900	13000	10200	24100	33500	20400	18600	31600	17700	20400	13900	5600	9	9	17700	22200	15800	--	--
D-Glucurono-6,3-lactone	207000	309000	321000	53800	64800	59400	131000	128000	122000	286000	312000	309000	18900	24200	20400	23000	24300	19200	27400	10100	17600	448000	554000	546000	23000	12600	17300	C02670	ko00053,ko01100
Erythorbic Acid; Isoascorbic Acid	1320000	2030000	2450000	250000	288000	279000	638000	642000	737000	1580000	1670000	1530000	46100	42100	29400	9	9	9	9	9	9	2970000	2910000	2760000	44600	48400	59400	--	--
7-Methoxycoumarin	21700	21100	23000	18000	22800	31500	16900	23000	33000	28200	31300	28000	21600	17500	22000	13800	23900	20900	22800	21900	22800	5690	11700	9	19000	20100	21100	C09268	--
6-Hydroxy-4-methylcoumarin	389000	340000	317000	424000	459000	427000	450000	535000	466000	644000	711000	638000	430000	342000	420000	471000	517000	555000	383000	390000	355000	132000	114000	145000	382000	453000	417000	--	--
2-Isopropylmalic Acid	66400	61600	58100	37000	39300	43100	19100	17700	15500	39800	37800	33300	19200	19700	12800	29500	28900	35100	43300	88200	82400	20500	20400	32500	51600	43300	49300	C02504	ko00290,ko00620,ko01100,ko01110,ko01210,ko01230
Sulforaphane (4-methylsulphinylbutyl glucosinolate)	235000	287000	252000	712000	718000	798000	967000	773000	757000	1030000	913000	876000	600000	578000	542000	475000	449000	495000	972000	1260000	1170000	47300	33100	43300	568000	408000	549000	--	--
5-Hydroxytryptophol	167000	162000	180000	109000	121000	106000	256000	233000	275000	118000	84100	112000	129000	110000	106000	135000	157000	167000	131000	166000	127000	68000	40000	53300	110000	138000	136000	--	--
L-Dihomomethionine	241000	236000	241000	585000	578000	618000	469000	493000	491000	124000	113000	123000	127000	137000	141000	1370000	1300000	1270000	89700	105000	91900	129000	129000	135000	376000	335000	359000	C17217	ko00966,ko01210
Esculetin	55000	78300	54600	49700	52900	51500	64000	76800	50200	98300	121000	118000	39100	40800	42800	10300	27000	7080	39900	42100	31800	4730	10300	9190	29600	38500	30600	C09263	ko00999,ko01110
L-Cysteinyl-L-glycine	50800	45900	76000	35100	46900	32400	24900	26300	29100	38100	46900	47900	14700	25100	19500	9	9	9	9	18600	26900	72700	83100	125000	54900	32900	54000	C01419	ko00480,ko01100
Trans-4-Hydroxycinnamic Acid Methyl Ester*	14800	19000	16600	9360	13300	13000	211000	208000	202000	9310	7660	8400	91300	104000	102000	63000	67100	59100	63000	71200	61800	3500	3730	4770	69300	62600	66300	--	--
3,4-Methylenedioxy cinnamyl alcohol	22500	26500	22900	11100	12000	12900	299000	269000	256000	7760	12600	6690	112000	128000	130000	78000	93400	79200	82300	88300	97100	4010	5730	3700	81900	76700	84200	--	--
4-Methoxycinnamic acid*	11700	15200	9220	9230	11900	13900	153000	147000	146000	4590	6850	5880	58200	73100	78900	43700	49300	47900	41300	47900	43200	3390	2080	3740	47700	50600	49400	--	--
p-Coumaric acid methyl ester	19100	16700	18100	21800	17600	17700	156000	164000	152000	12000	16900	15900	99600	104000	104000	67300	75500	71600	81300	78400	79300	21100	13000	19500	51500	65100	67100	--	--
Coniferaldehyde	65700	70300	67000	78300	75000	63600	112000	94500	91600	85600	79200	77200	81200	101000	74300	83900	77300	78200	69800	92900	74300	45500	31500	32300	68300	84600	93500	C02666	ko00940,ko01100,ko01110
Methyleugenol	7690	7930	10900	7010	4880	6030	9	9	9	9	9	9	7420	7800	9040	9860	12300	8640	5370	3910	1790	9	9	9	5250	3980	5740	C10454	ko00940
Isoxanthopterin	20000	6640	16900	14900	20100	18400	11700	15900	10400	20100	23300	23700	19300	26800	15800	35300	23100	35700	2080	17600	15000	5010	10900	11100	14800	26700	14000	C03975	--
D-Glucosamine	199000	219000	192000	189000	218000	235000	220000	205000	190000	210000	192000	188000	193000	210000	182000	175000	198000	234000	194000	209000	206000	243000	202000	190000	205000	208000	192000	C00329	ko00520,ko01100,ko01250
Caffeic acid	408000	373000	376000	355000	307000	309000	621000	640000	576000	354000	364000	367000	298000	199000	302000	172000	164000	156000	391000	398000	403000	56200	69700	65600	468000	384000	309000	C01197	ko00940,ko01100,ko01110
Inositol*	397000	349000	274000	282000	240000	242000	903000	878000	951000	249000	290000	226000	1580000	2470000	1430000	1500000	1690000	1730000	1050000	1260000	1240000	8600000	7560000	11400000	1340000	1490000	1550000	C00137	ko00052,ko00053,ko00562,ko01100,ko01110,ko01250,ko02010,ko04070
D-Mannose*	317000	315000	297000	319000	288000	292000	1130000	935000	1180000	282000	266000	294000	1830000	1880000	1630000	1650000	2000000	1900000	1220000	1340000	1390000	9000000	7940000	8120000	1660000	1420000	1910000	C00159	ko00051,ko00052,ko00520,ko01100,ko01250,ko02010
D-Galactose*	225000	303000	312000	323000	311000	231000	826000	879000	802000	381000	205000	279000	1190000	1180000	1130000	1300000	1290000	1280000	964000	908000	982000	6620000	5210000	5120000	1290000	1260000	1210000	C00124	ko00052,ko01100
D-Fructose*	260000	197000	275000	289000	231000	183000	823000	873000	805000	185000	188000	182000	1350000	1490000	1140000	1380000	1400000	1430000	1080000	753000	864000	6880000	6790000	7770000	1330000	1240000	1290000	C05003	--
D-Glucose*	284000	224000	223000	255000	321000	267000	868000	681000	948000	228000	251000	265000	1550000	1250000	1390000	1660000	1530000	1760000	1190000	1100000	1240000	7810000	7570000	6110000	1460000	1510000	1380000	C00031	ko00010,ko00030,ko00052,ko00500,ko00520,ko00524,ko00901,ko01100,ko01110,ko02010
Propyl 4-hydroxybenzoate	15100	20200	21500	44200	29000	30600	16600	19400	16500	21100	16800	18700	22800	23700	22100	22100	19500	21300	15200	16500	16400	5390	4720	6010	19100	20200	20700	--	--
Coniferyl alcohol*	723000	679000	733000	1030000	1050000	880000	1730000	2130000	1970000	1220000	1180000	1100000	1610000	2270000	2020000	1890000	1800000	2490000	1640000	1970000	1730000	637000	809000	879000	1680000	1370000	1340000	C00590	ko00940,ko00999,ko01100,ko01110
4-Methoxyphenylpropionic acid*	218000	240000	217000	306000	362000	337000	637000	582000	605000	348000	382000	395000	560000	560000	732000	537000	543000	588000	605000	527000	585000	263000	241000	273000	541000	495000	660000	--	--
N-(2-Hydroxy-4-methoxyphenyl)acetamide	12000000	10700000	14100000	14500000	13100000	13200000	7990000	8350000	6450000	9620000	8640000	7510000	13300000	15400000	11800000	10800000	9350000	11100000	9550000	9250000	8760000	4420000	6030000	6320000	8980000	9100000	10500000	--	--
4-Hydroxy-5-(2-oxo-1-pyrrolidinyl)benzoic acid*	4690000	3890000	5460000	5680000	4960000	4730000	3160000	2880000	2600000	3510000	3010000	2830000	4860000	5810000	5500000	4320000	4380000	4440000	4160000	3570000	3350000	1810000	2360000	2240000	3710000	3200000	3460000	--	--
L-Tyrosine*	18200000	14900000	20700000	19300000	18900000	18800000	12600000	14300000	9720000	12600000	11600000	11800000	18800000	21600000	20400000	17000000	17100000	18000000	14900000	13800000	13000000	6860000	9100000	9220000	13100000	12000000	15000000	C00082	ko00130,ko00261,ko00350,ko00360,ko00400,ko00460,ko00730,ko00940,ko00950,ko00965,ko00966,ko00970,ko00999,ko01100,ko01110,ko01210,ko01230,ko01240
Vanillic acid methyl ester	9410	8490	7560	10200	9950	5760	8420	8930	8450	8750	7600	11100	12600	16000	11700	11000	9250	13100	13200	10200	8230	6780	8930	5950	6970	11400	11200	--	--
Dihydrocaffeic acid	31700	26500	35400	95000	68000	88600	14700	35400	31500	56900	68400	66100	16600	53300	58700	9	9	9	9	9	9	238000	282000	213000	77200	72100	83100	C10447	ko00350,ko01100
Syringaldehyde; 4-Hydroxy-3,5-Dimethoxybenzaldehyde	214000	236000	238000	572000	487000	566000	516000	530000	479000	636000	638000	654000	691000	705000	725000	658000	776000	842000	463000	483000	524000	52700	57200	65000	466000	489000	496000	--	--
4-Pyridoxic acid	29800	20900	31500	24100	21100	23300	21100	30200	29000	23800	22600	21900	36600	36700	35500	60900	60900	54100	59700	60100	57700	209000	211000	207000	49200	51600	49800	C00847	ko00750,ko01100
Caulilexin C	1420000	1730000	1520000	1820000	1620000	1760000	1150000	1230000	1310000	1230000	1360000	1290000	2390000	2150000	2510000	2830000	2740000	2730000	1200000	1200000	1190000	355000	322000	374000	1440000	1580000	1650000	--	--
Undecylic Acid	378000	380000	400000	509000	513000	529000	414000	399000	377000	422000	413000	401000	431000	416000	423000	425000	409000	399000	364000	372000	356000	204000	204000	214000	367000	391000	388000	C17715	--
3-Indoleacrylic acid	13500000	12200000	14000000	10800000	10200000	9140000	6220000	5880000	6880000	11100000	11600000	11500000	8280000	7880000	8060000	3000000	3720000	3530000	13700000	17500000	16300000	1790000	1670000	1910000	8190000	9100000	9100000	C21283	--
3-amino-2-naphthoic acid	14500000	13100000	14200000	12000000	10300000	10100000	6120000	6370000	5730000	12400000	11200000	11000000	8100000	7750000	7980000	3260000	3610000	3420000	14600000	16200000	15200000	2000000	1950000	2000000	8830000	8780000	8890000	--	--
Butylidenephthalide	7500	5820	6800	8680	6370	8970	5990	5340	6900	9740	9570	9110	6630	6610	4930	7440	5560	5790	5270	5870	5340	9	9	9	6460	5440	5900	C16924	--
Azelaic acid	1650000	1840000	1850000	2180000	2210000	2230000	1010000	1220000	1090000	1210000	1100000	1160000	796000	792000	901000	662000	606000	619000	738000	657000	721000	507000	412000	538000	1030000	1060000	1030000	C08261	--
L-Glycyl-L-isoleucine*	611000	525000	543000	637000	580000	716000	9	9	9	306000	198000	304000	168000	163000	181000	293000	281000	276000	9	9	9	103000	111000	69500	257000	277000	179000	--	--
N6-Acetyl-L-lysine	217000	152000	205000	128000	131000	126000	132000	146000	114000	143000	119000	121000	87700	99400	102000	111000	105000	113000	108000	87700	72800	76600	84800	60800	84700	89100	104000	C02727	ko00310,ko01100
N-Glycyl-L-leucine*	466000	405000	445000	516000	494000	548000	9	9	9	295000	312000	258000	9	9	9	209000	217000	184000	9	9	9	9	9	9	212000	216000	202000	C02155	--
Homoarginine	90200	256000	255000	150000	120000	126000	246000	243000	242000	160000	122000	141000	216000	210000	250000	213000	204000	221000	225000	236000	221000	126000	138000	120000	160000	192000	187000	C01924	--
N-Monomethyl-L-arginine*	398000	451000	497000	312000	210000	295000	486000	476000	567000	238000	206000	267000	506000	500000	587000	795000	789000	851000	513000	487000	482000	254000	453000	453000	340000	422000	394000	C03884	--
Arginine methyl ester*	441000	425000	425000	309000	307000	239000	440000	460000	442000	271000	200000	197000	538000	509000	608000	818000	954000	899000	475000	517000	483000	313000	281000	387000	414000	344000	403000	--	--
Trimethyllysine	3610000	15600000	16400000	7770000	8210000	8010000	13800000	14100000	13900000	8380000	10300000	8470000	11900000	11700000	12200000	7900000	8360000	8300000	13400000	13300000	13100000	6720000	6700000	6740000	10500000	10200000	11600000	C03793	ko00310,ko01100
N-Acetyl-L-glutamic acid	122000	110000	126000	75300	86900	92300	72300	77600	60400	93400	105000	61200	64300	47900	48000	37400	27200	27600	101000	84200	92900	47500	38600	36400	95200	53700	66100	C00624	ko00220,ko00470,ko01100,ko01110,ko01210,ko01230
3-Indolepropionic acid	25600	23800	38900	34100	29800	26800	36400	41700	39000	30800	28300	27300	41000	21900	33100	20700	21000	19400	50500	48300	39300	6630	11000	3090	22400	26200	27100	--	--
Methyl indole-3-acetate	5630	6240	6440	9230	10500	9330	13100	10500	14400	14100	15900	14300	12300	11700	9050	14900	14100	13000	10200	10600	10100	9080	8260	5730	11900	13400	13600	C20635	--
L-Homocitrulline	25800	17700	32200	9	9	9	9	18000	32300	21500	17700	11900	28100	22200	17200	41000	30600	27900	9	8770	9800	32000	41400	57200	16100	16600	23900	C02427	--
2,5-dimethyl-7-hydroxy-chromone	23200	23500	23400	13700	18800	19000	26400	23100	28500	5740	5540	3740	14500	9970	13700	76900	61700	72400	10800	10500	9250	15700	15000	14100	28800	20600	25100	--	--
2,6-Diaminooimelic acid	439000	273000	284000	156000	159000	158000	79200	79200	69300	241000	181000	191000	40200	30400	80500	62700	111000	33800	59500	63100	33600	16600	30500	17400	100000	101000	116000	C00666	ko00300,ko00470,ko01100,ko01110,ko01230
1-Methoxyindole-3-Carboxylic Acid	22700	26400	30000	16200	15200	21900	16800	20600	23900	14600	11700	11500	22000	23400	17700	70700	84700	76900	17300	22300	19600	9	9	9	18500	20300	26800	--	--
2-Oxo-3,4-dihydro-1H-quinoline-3-carboxylic acid	544000	564000	579000	387000	372000	413000	373000	395000	337000	368000	432000	385000	216000	145000	200000	211000	217000	229000	200000	160000	169000	18300	14800	19600	248000	258000	252000	--	--
N-Acetyl-L-Methionine	154000	157000	155000	129000	153000	141000	82300	106000	122000	173000	204000	169000	51600	57500	67200	9	9	9	86000	73700	69400	101000	82300	75500	127000	120000	138000	C02712	--
Isocitric Acid	3750000	2820000	2780000	4220000	3830000	3530000	6120000	5790000	6660000	5080000	4190000	3710000	10100000	10800000	7760000	10000000	8990000	9990000	8340000	9010000	9240000	12700000	11700000	12300000	6560000	7730000	9180000	C00311	ko00020,ko00630,ko01100,ko01110,ko01200,ko01210,ko01230,ko01240
Citric Acid	3750000	2820000	2780000	4220000	3830000	3530000	6120000	5790000	6660000	5080000	4190000	3710000	10100000	10800000	7760000	10000000	8990000	9990000	8340000	9010000	9240000	12700000	11700000	12300000	6560000	7730000	9180000	C00158	ko00020,ko00250,ko00630,ko01100,ko01110,ko01200,ko01210,ko01230,ko01240
Isoscopoletin (6-Hydroxy-7-Methoxycoumarin)	53100	71100	89200	74700	74300	96400	39400	56300	43700	35600	47300	65200	131000	107000	90000	149000	136000	123000	74300	61200	69100	9600	7430	6400	74300	51100	87400	C18079	ko00999
6,7-Dihydroxy-4-methylcoumarin	56900	73400	57800	20700	35800	40900	36500	36600	33100	43600	36500	36500	13300	20500	21300	27100	24000	29700	28700	34000	29300	9	16300	5960	28900	32000	29600	--	--
Scopoletin (7-Hydroxy-6-methoxycoumarin)	9	9	9	9	9	9	233000	292000	210000	9	9	9	255000	205000	236000	130000	109000	94700	181000	189000	155000	9	9	9	107000	130000	131000	C01752	ko00999,ko01110
Quinic Acid	262000	236000	198000	259000	312000	235000	486000	528000	476000	416000	336000	346000	824000	849000	699000	589000	547000	561000	651000	516000	686000	535000	565000	540000	503000	571000	645000	C00296	ko00400,ko01100
D-Glucoronic acid	46500	47500	65700	26300	33200	25000	59300	66000	51800	24100	34300	34000	55200	57600	39800	41700	40400	44300	60800	52300	50000	52300	29500	32700	54200	44100	57900	C00191	ko00040,ko00053,ko00520,ko00562,ko01100,ko01240,ko01250
Vanillin acetate	378000	422000	409000	281000	258000	264000	173000	197000	187000	203000	212000	201000	84300	74700	70800	65300	61900	63300	56600	65800	72900	13700	17800	14000	178000	180000	185000	--	--
Isoferulic Acid*	195000	227000	246000	294000	320000	295000	305000	298000	273000	270000	279000	229000	333000	326000	349000	275000	272000	324000	332000	248000	244000	148000	165000	166000	244000	298000	239000	C10470	--
Dimethyl phthalate	127000	145000	134000	147000	161000	176000	116000	122000	114000	143000	152000	147000	159000	132000	146000	103000	127000	115000	133000	112000	121000	80700	79300	70600	104000	120000	121000	C11233	--
Ferulic acid*	268000	337000	298000	448000	498000	382000	410000	402000	418000	434000	537000	351000	405000	506000	435000	320000	447000	334000	317000	322000	306000	234000	224000	255000	400000	406000	402000	C01494	ko00940,ko01100,ko01110
Gluconic acid	295000	266000	304000	199000	133000	228000	406000	383000	409000	175000	139000	167000	444000	511000	498000	837000	511000	678000	499000	381000	496000	270000	360000	482000	402000	328000	299000	C00257	ko00030,ko01100,ko01110,ko01200
Dihydroferulic Acid	9	9	9	9	7110	9	10900	10900	9	9200	21700	7140	19100	15700	32300	55500	55700	48100	9	5700	9	19800	12900	7930	7820	11400	15700	--	--
Acetosyringone	9	9	9	9200	7280	9260	11100	10100	8030	13100	17200	9050	18600	11300	8600	18500	16400	12500	12300	9690	15200	9	9	9	9920	7380	9390	C10664	--
3,4-Dihydroxy-L-phenylalanine (L-Dopa)	64300	20700	84000	31500	156000	129000	114000	135000	132000	9	9	9	161000	157000	139000	274000	307000	293000	207000	204000	200000	358000	388000	117000	184000	124000	193000	C00355	ko00350,ko00950,ko00965,ko01100,ko01110
4-Hydroxy-3-methoxymandelate	13300	10400	16800	16000	18200	17100	43400	45900	51400	9	9	9	16400	16200	24700	16100	15900	17600	36000	33300	34900	17600	28300	19700	16900	20600	12400	C05584	ko00350,ko01100
D-Erythrose-4-phosphate	140000	207000	183000	70200	113000	95400	102000	133000	161000	146000	163000	165000	40800	52200	25200	61900	74200	65400	62600	64700	48200	171000	158000	180000	131000	109000	99600	C00279	ko00030,ko00400,ko00710,ko00750,ko01100,ko01110,ko01200,ko01230,ko01240
Dodecanoic acid (Lauric acid)	386000	356000	408000	525000	527000	520000	367000	374000	350000	423000	375000	424000	497000	496000	483000	443000	427000	409000	355000	350000	335000	86300	102000	93600	319000	358000	363000	C02679	ko00061,ko01100,ko01110
2-Pentyl-3-phenyl-2-propenal	6660	5770	6350	6240	5880	6030	4720	4330	4540	6760	5870	6440	5120	3380	5050	4340	4730	4670	4730	3870	4730	2340	2060	3150	5720	5800	4390	C12288	--
N,N'-Dimethylarginine;SDMA	6140000	4530000	6040000	4010000	3660000	3550000	2840000	3240000	2750000	3810000	3560000	4000000	2280000	2330000	2920000	2820000	2960000	2680000	2510000	2160000	2100000	422000	411000	351000	2840000	2800000	2750000	--	--
NG,NG-Dimethyl-L-arginine	5050000	4510000	5450000	4150000	3500000	3920000	2840000	2860000	2640000	3540000	3630000	3810000	2640000	2590000	3010000	3010000	3070000	2810000	2200000	2220000	2110000	333000	396000	330000	2640000	2500000	2850000	C03626	--
Spermine	5970000	5800000	5890000	7110000	6970000	6310000	5490000	5480000	5800000	7130000	6850000	6400000	6300000	6240000	5820000	6380000	6560000	5890000	5700000	5460000	6600000	7370000	6510000	7010000	6700000	5990000	6430000	C00750	ko00330,ko00410,ko00480,ko00770,ko01100,ko01240
L-Tryptophan	6890000	6240000	6650000	5780000	5340000	5530000	1770000	1750000	1780000	6180000	6630000	6680000	1970000	2000000	1770000	573000	625000	649000	5030000	4180000	4320000	866000	658000	652000	3190000	3750000	3170000	C00078	ko00260,ko00380,ko00400,ko00901,ko00966,ko00970,ko00996,ko00999,ko01100,ko01110,ko01210,ko01230,ko01240
1-Methoxy-indole-3-acetamide	751000	710000	728000	632000	547000	555000	285000	342000	347000	606000	624000	600000	404000	422000	385000	192000	157000	160000	789000	796000	786000	107000	63900	85300	485000	518000	416000	--	--
3-Hydroxy-3-acetonyloxindole*	6890	9	17200	13500	11100	12000	12000	15400	8550	7690	9	8420	9	9	9	3460	10000	4730	9	7760	7580	2370	6050	4220	5880	12700	6660	--	--
Methoxyindoleacetic acid	273000	234000	284000	216000	189000	207000	150000	143000	128000	204000	203000	244000	156000	158000	159000	51600	65600	58900	335000	262000	336000	38700	44100	40000	151000	191000	179000	C05660	ko00380
2-(Acetylamino)-3-phenyl-2-propenoic acid*	6890	9	17200	13500	11100	12000	12000	15400	8550	7690	9	8420	9	9	9	3460	10000	4730	9	7760	7580	2370	6050	4220	5880	12700	6660	--	--
D-Panthenol	13200	18300	9670	17700	33400	19200	6480	6410	10400	46500	12700	30800	8940	27200	8550	13300	7310	70000	12400	6830	7270	4550	5060	18800	7240	7390	10900	C05944	ko00770
Lipoic acid	3310	6510	7260	6690	5280	5740	8980	2980	5270	1620	1080	630	2490	2490	6260	30900	29900	30500	1230	1450	1780	5800	7180	8650	8480	9430	7020	C00725	--
2,4-Di-Tert-Butylphenol*	312000	348000	311000	335000	365000	354000	333000	341000	347000	335000	349000	330000	375000	374000	384000	306000	301000	298000	314000	303000	312000	315000	314000	337000	295000	297000	331000	--	--
2,6-Di-tert-butylphenol*	337000	344000	321000	357000	385000	350000	341000	368000	366000	334000	361000	339000	387000	356000	382000	319000	311000	282000	304000	312000	306000	319000	338000	337000	305000	294000	320000	--	--
N-Acetyl-L-phenylalanine	17700	6480	14800	7780	8990	9350	27400	48900	30900	7920	8640	8050	67000	51100	29000	17000	25200	12700	57700	33100	20900	9	9	9	20500	36200	20600	C03519	ko00360,ko01100
Ferulic acid methyl ester	4580	5300	4050	5330	5580	6130	18100	19000	21500	4180	4490	5720	26400	26900	29900	30600	23900	24500	18400	17900	17100	13700	11000	12400	13600	14500	13100	--	--
Sinapinaldehyde	395000	391000	369000	1050000	1040000	1140000	939000	1090000	1330000	1130000	1100000	1150000	1030000	873000	1030000	855000	950000	861000	938000	1010000	920000	155000	149000	160000	721000	835000	850000	C05610	ko00940,ko01100,ko01110
3,4-Dimethoxycinnamic acid	2200	3500	2320	3490	5400	3380	13100	11300	12300	2950	3440	3720	15900	18400	19200	18400	17000	14200	11800	12000	12400	11500	8590	11200	9310	11200	6530	--	--
D-Saccharic acid*	511000	500000	557000	354000	404000	393000	851000	773000	801000	437000	413000	443000	1180000	1270000	1110000	1150000	1190000	1100000	1110000	1310000	1330000	2750000	2130000	2180000	939000	799000	882000	C00818	ko00053,ko01100
D-Galactaric acid*	416000	444000	416000	317000	327000	297000	662000	603000	677000	381000	327000	352000	1070000	991000	1150000	1150000	1010000	1090000	1170000	1080000	1050000	2360000	2060000	2140000	802000	666000	785000	C00879	ko00053,ko01100
Sedoheptulose	174000	208000	209000	120000	133000	135000	350000	306000	374000	142000	130000	183000	473000	528000	483000	548000	416000	461000	477000	534000	464000	755000	801000	642000	322000	345000	396000	C02076	ko00710,ko01100
1-Acetyl-β-carboline	6040	6970	6910	7760	8870	8700	6550	5450	8600	7650	8640	7780	8210	8350	9840	5210	5610	4510	8990	8670	7140	9	9	9	6230	6880	6250	--	--
Methyl 3-(3-hydroxy-4-methoxyphenyl)propanoate*	86600	102000	96300	185000	189000	232000	273000	247000	295000	335000	297000	340000	143000	121000	143000	35100	41100	33600	279000	279000	276000	178000	205000	200000	376000	316000	263000	--	--
Sinapyl alcohol*	57500	48500	55600	112000	138000	155000	186000	183000	232000	170000	188000	177000	95900	102000	78700	17000	21500	20200	220000	205000	176000	91800	121000	133000	200000	176000	208000	C02325	ko00940,ko01100,ko01110
12-Oxo-10E-Dodecenoic Acid	2390	2350	3500	3420	2660	3300	3500	3460	3500	2470	2930	2010	2950	3110	3340	2430	2620	2590	2280	3230	2890	2790	3220	2950	2820	2890	3010	C16309	ko00592,ko01110
2-Deoxyribose-1-phosphate	78200	41400	69400	112000	71400	48500	54400	38200	58700	97700	97200	74900	104000	67900	64400	51500	49400	46500	44100	27600	33700	55800	45500	44100	32900	57500	54100	C00672	ko00030,ko00240,ko01100
Tridecanoic Acid	2690	3110	3460	4150	4550	4790	2720	2410	2930	3400	3390	3850	2100	3410	3010	3720	3540	3060	2400	2340	1980	9	9	9	2630	2780	2960	C17076	--
N-Acetyl-L-Arginine	65000	50800	46800	68300	56300	69300	101000	111000	68100	54000	59300	63800	74100	83700	75500	104000	93900	99200	63700	61100	77100	41500	71200	42000	62200	53400	67100	--	--
Undecanedioic acid	31300	25400	24900	35900	41200	38900	21600	28400	26500	28900	23500	27600	25400	23900	22800	21700	19000	23600	24700	22400	23900	15600	18100	19300	25700	27100	28300	--	--
12-Hydroxydodecanoic acid	6160	4410	3780	5330	6150	7000	3900	3690	2840	4800	5500	5210	5250	3810	4600	3260	4100	4490	5090	4000	4480	5260	4790	4790	4950	4790	5740	C08317	--
L-Seryl-L-Isoleucine	279000	292000	299000	297000	251000	286000	157000	165000	162000	145000	143000	161000	113000	100000	98000	106000	112000	101000	111000	112000	108000	9	9	9	130000	156000	146000	--	--
N,N-Dimethyl-5-methoxytryptamine	54000	62200	33500	51200	58600	52200	30800	26500	42900	61300	68600	82200	54000	33500	66800	124000	107000	81400	62400	55800	44800	23800	16600	12800	72400	47100	53000	C08309	--
D-Pantothenic Acid	4670000	4200000	4720000	1720000	1880000	1840000	5010000	4820000	4790000	2100000	2160000	2080000	2900000	2800000	2980000	1350000	1270000	1200000	4240000	4920000	4520000	1900000	1790000	1760000	2720000	2820000	2940000	C00864	ko00410,ko00770,ko01100,ko01110,ko01240
N-Acetyl-D-galactosamine	601000	542000	572000	618000	668000	673000	254000	303000	580000	632000	695000	814000	415000	524000	566000	605000	608000	557000	573000	372000	518000	657000	415000	576000	470000	616000	671000	C01132	ko00052,ko00520,ko01100,ko01250
N-Acetyl-D-glucosamine	1360000	1160000	1240000	1310000	1290000	1490000	1260000	1320000	1330000	1640000	1380000	1540000	1190000	1120000	1210000	1180000	963000	932000	1000000	887000	972000	1390000	1350000	1090000	1490000	1260000	1180000	C00140	ko00520,ko01100,ko01250,ko02010
N-Acetyl-D-mannosamine	32800	10400	29200	52400	39600	33400	16700	31800	15700	49400	51600	32500	32100	34600	16500	11500	15400	27400	14700	12500	12500	4320	6270	6460	24400	13800	25500	C00645	ko00520,ko01100,ko01250
isofraxidin	60400	60300	59100	63900	77000	71400	57000	62500	53000	61200	70300	70500	18600	25500	18200	18200	20900	13500	26300	38000	54000	4000	3050	5530	31400	39500	41000	C17480	--
L-Glycyl-L-phenylalanine*	431000	667000	655000	685000	592000	587000	533000	558000	623000	311000	109000	357000	776000	682000	789000	177000	64400	35900	430000	456000	441000	13200	40200	10400	358000	305000	366000	--	--
Glycylphenylalanine*	204000	209000	224000	179000	200000	519000	119000	120000	128000	122000	311000	152000	72000	69100	37300	41500	95700	90900	72000	55400	63900	9	9	9	120000	140000	74700	--	--
N-Acetyl-L-tyrosine	426000	432000	484000	382000	402000	387000	449000	387000	436000	571000	457000	441000	508000	447000	530000	399000	481000	451000	609000	653000	548000	82000	183000	142000	474000	397000	453000	--	--
Sideretin (5,7,8-Trihydroxy-6-methoxycoumarin)	40100	49600	56400	55900	34100	37700	18600	23700	17100	47300	51200	52300	17300	40900	30600	24400	20700	16500	19300	22000	14200	62300	52200	55900	38500	40900	44500	C22007	ko00999,ko01110
Sinapic acid	35000	29300	32700	40100	31300	35100	28700	12200	20600	38700	33700	40700	27300	28000	27200	23600	15000	23700	13600	29400	17900	37700	47900	39500	38000	40000	32200	C00482	ko00940,ko01100,ko01110
Vomifoliol	50400	47600	67500	106000	114000	103000	322000	361000	339000	88900	77100	88200	63900	71900	74300	21500	14100	11900	46700	70400	54100	61600	75600	63400	93100	94600	97900	C04166	--
3,4'-Dihydroxy-3',5'-dimethoxypropiophenone	21600	26700	22500	21200	19500	25300	42600	37600	35000	23600	16900	11700	37700	38400	43100	20200	25800	28700	32300	35200	43200	19900	18800	26800	23200	35000	35600	--	--
Myristoleic acid	5630	6200	6290	12100	10600	11500	2790	3500	3430	5120	5740	5830	4110	3100	4220	5280	5830	4620	4000	2330	2100	9	9	9	3520	4400	4710	C08322	--
2'-Deoxycytidine	31200	33300	41100	23700	23900	25200	60000	50300	31900	22600	20000	25200	59500	49900	46300	44000	41000	40900	61500	57200	54500	38800	24900	26000	32300	38500	48500	C00881	ko00240,ko01100,ko01232,ko02010
L-Prolyl-L-Leucine	481000	510000	552000	379000	402000	419000	227000	200000	217000	352000	349000	340000	150000	158000	134000	177000	216000	193000	165000	177000	158000	72900	121000	13800	214000	261000	220000	--	--
Myristic Acid	8550000	8520000	9120000	11500000	11600000	11400000	7620000	6990000	7370000	9110000	8020000	8610000	8140000	8080000	7850000	10300000	9240000	8900000	6530000	6470000	5960000	9	9	9	6350000	7490000	7650000	C06424	ko00061,ko01100
Dodecanedioic aicd	2050	1490	3150	4250	2320	3240	968	1580	1400	1250	1240	2580	1400	1650	1140	875	1240	1580	1390	802	1520	1500	1590	1240	1840	2210	1580	C02678	--
L-Valyl-L-Leucine	290000	260000	234000	188000	203000	189000	141000	134000	92400	145000	107000	116000	109000	88600	105000	85100	79900	65700	104000	113000	97200	35300	50600	92600	113000	138000	106000	--	--
Costunolide	18600	11700	11600	12200	10800	10300	6550	11300	8350	9870	11600	13100	15600	15600	15800	9680	7130	8210	7360	10600	6840	9	9	9	7920	7200	9860	C09382	ko00909,ko01110
Cyclobrassinin	1100000	1200000	1170000	580000	553000	571000	2260000	2190000	2300000	190000	174000	178000	2400000	2250000	2450000	14200000	14400000	14000000	3920000	3600000	3680000	1450000	1540000	1470000	3720000	3820000	3850000	--	--
Cyclo(Tyr-Ala)	28400	28800	31000	14600	22700	14000	15100	31700	31700	36000	15100	20300	24700	31700	21000	9	9	9	28000	24700	24200	9	9	9	22000	13400	28500	--	--
p-Coumaroylputrescine	63400	56500	58600	62600	32800	44600	59900	70900	44800	52200	43300	53200	43200	88200	55700	48100	71100	50800	61000	62000	67900	10800	19300	12900	42800	55400	61800	C18326	ko00330,ko01100
L-Lysine-Butanoic Acid	33600	23600	30800	17000	13900	16100	14600	15000	16500	16800	10000	6420	25800	22400	19700	37200	24800	35600	8040	25600	20300	16500	8040	5850	10800	7700	12600	--	--
Confertifoline	1830000	1920000	1980000	2210000	2260000	2330000	1610000	1610000	1530000	1890000	1750000	1870000	1770000	1780000	1800000	1470000	1400000	1380000	1650000	1610000	1630000	1360000	1450000	1440000	1580000	1660000	1560000	C09376	--
Brassinin	2930000	1870000	2760000	1460000	2270000	1110000	2350000	1780000	2130000	2080000	3130000	2750000	1380000	1950000	1700000	2380000	2370000	3130000	2100000	1570000	1040000	2370000	2470000	3750000	2590000	2400000	2990000	--	--
Methyl sinapate	3880	1980	3320	3200	2740	3990	5970	6540	8640	1890	1770	1660	7310	5040	4010	4420	5480	3290	3120	2870	2000	64100	69200	68500	10300	13000	11400	--	--
Cis-10-Pentadecenoic Acid(C15: 1)	3210000	3090000	3320000	4920000	4950000	4860000	2170000	1920000	1820000	4370000	4100000	4210000	3020000	3150000	3550000	2730000	2950000	2870000	2180000	2120000	2020000	620000	634000	614000	2510000	2650000	2560000	--	--
Palmitaldehyde	2450000	2470000	2180000	2560000	2560000	2930000	5360000	4920000	5410000	2420000	2180000	2210000	6280000	6550000	6390000	5700000	6330000	5840000	4240000	4380000	4330000	4130000	4190000	4790000	2330000	2290000	2330000	C00517	ko00071
Lumichrome	24400	27000	30600	27600	25300	26400	17900	33500	29400	35200	36200	34700	16000	12000	18800	18000	21900	34200	24600	25600	17300	25400	24100	30000	28000	18800	23500	C01727	ko00740
Thymidine	134000	130000	122000	139000	151000	179000	108000	105000	115000	142000	153000	174000	48300	55200	52000	101000	123000	122000	66500	60200	59900	66300	55300	53500	111000	102000	101000	C00214	ko00240,ko01100,ko01232
13-methylmyristic acid	519000	646000	546000	669000	725000	748000	545000	534000	485000	615000	507000	499000	557000	506000	511000	753000	877000	681000	380000	396000	427000	132000	126000	138000	427000	469000	495000	--	--
Cytidine	177000	150000	210000	234000	189000	216000	189000	192000	182000	255000	275000	227000	138000	136000	133000	165000	154000	155000	127000	123000	94800	52900	50800	42900	150000	129000	160000	C00475	ko00240,ko01100,ko01232,ko02010
Cytarabine	460000	360000	598000	525000	526000	496000	572000	570000	483000	630000	641000	563000	324000	344000	331000	539000	615000	499000	387000	371000	320000	125000	174000	179000	429000	340000	477000	C02961	--
Uridine	115000	187000	98200	192000	214000	346000	241000	199000	196000	280000	235000	203000	210000	160000	116000	389000	408000	512000	112000	90700	112000	150000	130000	176000	151000	221000	167000	C00299	ko00240,ko01100,ko01232,ko02010
1-beta-D-Arabinofuranosyluracil	43300	50400	64600	63700	53000	62500	55200	48400	43700	86000	54700	65100	28700	30800	52500	63600	47400	64400	22300	9	42800	9	27000	9	56800	29200	57600	C16908	--
Biotin	23700	28400	28700	29500	22200	16900	15300	14600	17600	23800	25500	9930	12900	17300	12800	12700	18900	6910	15300	17600	12700	11800	14300	6020	10600	17200	27000	C00120	ko00780,ko01100,ko01240,ko02010
Tridecanedioic acid	133000	141000	142000	151000	149000	157000	141000	143000	131000	150000	145000	150000	137000	135000	138000	139000	133000	137000	134000	144000	138000	154000	143000	144000	140000	141000	142000	--	--
L-Leucyl-L-Leucine	187000	144000	154000	167000	163000	152000	161000	147000	146000	87300	82200	110000	111000	103000	107000	94700	114000	103000	119000	117000	89900	22200	15600	9	109000	116000	191000	--	--
N-(3-Indolylacetyl)-L-alanine	19700	11100	23200	37600	21400	34300	29200	26600	22200	18800	25800	32700	23200	22300	19700	26500	22200	18800	25700	35000	25700	15500	18900	13800	15400	25800	14500	--	--
N-Acetyl-L-Tryptophan	508000	561000	635000	496000	699000	520000	1060000	1490000	1440000	674000	618000	673000	1730000	1470000	1790000	1630000	1880000	1680000	1890000	2210000	1990000	344000	353000	341000	933000	987000	1040000	--	--
3,3'-Diindolylmethane	8630	8340	9180	17500	17500	19400	33500	34300	31300	22800	21900	25100	63700	64000	74300	87400	93700	85300	35700	39200	43800	10400	11100	10600	35600	33700	37100	--	--
L-Isoleucyl-L-Aspartate	296000	303000	292000	294000	272000	277000	175000	197000	200000	246000	229000	250000	151000	139000	127000	215000	214000	218000	169000	168000	160000	115000	103000	106000	201000	199000	203000	--	--
γ-Glutamyl-L-valine	47700	171000	224000	172000	160000	116000	120000	117000	118000	75300	88200	93400	15500	117000	66000	74200	62400	68000	80100	77800	77400	18800	18400	22500	73600	74900	84100	--	--
p-Coumaroylcadaverine	47400	38800	50900	51100	42900	41700	30300	29100	30900	41700	36600	40600	16600	17700	17700	18300	11400	12600	27400	36000	36100	8580	8010	11400	20600	28600	40600	--	--
2-(2-Phenylethyl)chromone*	9	9	9	9	9	9	4320	6570	4680	9	9	9	10800	6570	4140	22100	21400	19200	7360	6420	7130	4910	3160	4720	6050	6440	7240	C09007	--
8-(Benzyloxy)-1-Naphthol*	9	9	9	9	9	9	4320	6570	4680	9	9	9	10800	6570	4140	22100	21400	19200	7360	6420	7130	4910	3160	4720	6050	6440	7240	--	--
4-Coumaroylcholine	280000	252000	279000	269000	283000	245000	143000	116000	134000	182000	147000	176000	74300	76800	84900	48700	54700	56300	125000	134000	115000	48000	46200	46500	114000	126000	135000	--	--
2'-Deoxyadenosine	311000	310000	279000	327000	274000	312000	384000	415000	373000	418000	466000	474000	307000	340000	342000	450000	428000	449000	345000	367000	372000	101000	115000	86200	315000	342000	302000	C00559	ko00230,ko01100,ko01232,ko02010
2'-Deoxyinosine	17800	19600	23300	26100	24000	28100	29600	34200	32000	39400	33900	37100	21200	19300	22800	29600	30100	25300	24900	32000	37700	12400	10000	10400	19500	21200	25800	C05512	ko00230,ko01100,ko01232,ko02010
Chrysin	5060	4420	6490	5520	3460	6970	4510	4180	4480	4960	5720	5410	5800	6380	4690	4150	3860	6040	6040	5400	6580	5070	4510	6730	5840	5780	5800	C10028	ko00941
Palmitoleic Acid*	25200	27000	28700	41300	46500	44100	14800	15500	15500	27100	26700	27500	18000	13800	18400	22500	21800	25100	7440	9650	7530	9	9	9	14200	9200	16200	C08362	ko00061,ko01100
(7Z)-Hexadecenoic acid*	25100	28900	30400	45100	48000	44800	19200	31100	18600	28400	28000	30500	20600	16100	16600	25700	26100	17500	8760	10600	9950	5560	3360	2950	18200	10300	19400	--	--
Nicotinate D-ribonucleoside	6570000	6420000	7150000	7390000	6830000	7120000	8600000	9570000	8630000	6770000	7860000	5970000	8050000	9080000	9980000	11400000	12400000	14000000	8860000	9920000	9800000	1760000	1930000	2200000	7270000	7060000	7950000	C05841	ko00760,ko01100
Palmitic acid	6610	6780	6640	6530	7290	7060	8080	6110	7020	6130	5870	6810	6470	6020	7340	6810	6950	6440	5950	6370	7200	6490	6750	8020	4450	5680	6250	C00249	ko00061,ko00062,ko00071,ko00073,ko01040,ko01100,ko01212
Choline Alfoscerate	232000	192000	185000	137000	128000	138000	60000	65500	62800	73000	219000	87500	98400	83400	74400	62100	18200	93500	50200	78500	129000	424000	323000	404000	154000	172000	181000	C00670	ko00564,ko00565
5-Methyluridine	10500	11000	11500	18100	12300	14200	4710	6650	3460	18000	13000	14500	4930	5020	2360	26800	18100	24900	3180	4760	2370	2700	3590	3270	10400	12400	11900	--	--
1,14-Tetradecanedioic Acid	16900	18900	16300	20900	21100	20200	12800	17200	13100	15100	17100	16100	12700	12900	12700	11600	13500	13100	12600	11600	14400	11500	9940	11800	13900	14700	13700	--	--
D-Glucosamine 1-phosphate	62500	55900	65700	42600	27500	30600	42800	45100	39800	54000	50500	52400	22000	30500	33200	19900	13900	22700	40000	47900	43700	49600	58800	59700	50800	45700	37200	C06156	ko00520,ko01100,ko01250
Glucose-1-phosphate*	2000000	2210000	2620000	1490000	1720000	1630000	1720000	1330000	1640000	4110000	2430000	2690000	2170000	1580000	1880000	1980000	2380000	2180000	1610000	1170000	1440000	7310000	6970000	6750000	3250000	2640000	2970000	C00103	ko00010,ko00040,ko00052,ko00500,ko00520,ko00523,ko00561,ko01100,ko01110,ko01240,ko01250
D-Fructose 6-Phosphate*	1920000	2240000	1720000	1680000	1890000	1430000	1520000	1780000	1500000	2530000	1760000	2390000	1750000	2040000	1690000	2190000	2290000	2030000	1570000	1570000	1710000	6960000	6180000	7040000	3250000	2600000	3020000	C00085	ko00052,ko00500,ko00710,ko01100,ko01110,ko01200
D-Glucose 6-phosphate*	2990000	3240000	3290000	1820000	2290000	2090000	2650000	2350000	1980000	3250000	3170000	2880000	2330000	2450000	2270000	2090000	2620000	2900000	2090000	1950000	2310000	8080000	9210000	8370000	3710000	3180000	3810000	C00092	ko00500,ko00524,ko00562,ko01100,ko01110
7-Methoxy-5-Prenyloxycoumarin	7970	7450	9910	4500	9490	11500	6270	8790	5880	6830	6060	8540	8660	9400	6680	10000	4880	5370	7300	7950	5070	4650	7860	10400	5970	5530	7720	--	--
L-γ-Glutamyl-L-leucine	1090000	895000	1080000	1500000	1350000	1550000	368000	575000	329000	1570000	1250000	1560000	102000	95200	162000	268000	217000	249000	254000	172000	278000	55200	47000	24200	635000	591000	702000	--	--
Glycyl-tryptophan	45800	59700	60900	51800	53600	37700	28900	23600	39600	55400	64600	50500	11800	15200	19400	21300	23900	20900	25100	26100	23800	19900	24600	29600	30700	23500	32200	--	--
Sorbitol-6-phosphate	23100	18800	21900	13900	22900	14600	15400	8520	11200	26800	21900	26200	12700	11500	13500	16200	17700	19200	13600	16200	11500	44600	43800	53400	26200	22600	24400	C01096	ko00051,ko01100
Indigo	2270	3160	2200	2910	1980	3260	7130	4010	3710	2820	609	678	1430	1910	2950	9	9	9	9	9	9	9	9	9	1060	1510	2200	--	--
Indirubin	13300	12500	11700	9740	9280	12500	23600	21600	21600	4530	5200	3630	22100	22100	18400	55000	47100	52900	18700	18400	13600	32800	33700	37600	20400	17000	23400	--	--
L-Prolyl-L-Phenylalanine	36500	41400	40100	34400	42500	39500	17400	16200	25700	29200	46400	44900	8690	8690	10900	27100	19000	18400	15000	21300	16800	9	9	9	25500	27000	27600	--	--
1,7-diphenyl-4,6-diene-3-heptanone	29200	26000	25400	16100	16400	16300	27900	28900	27200	26600	24800	29000	22200	23600	23400	9	9	9	26800	27600	29900	9	9	9	20600	18500	24200	--	--
γ-L-Glutamyl-S-methyl-L-cysteine	24400000	18900000	35600000	20500000	22700000	30500000	18400000	23000000	15700000	18600000	17800000	14700000	8190000	7980000	10300000	8130000	7810000	7680000	7580000	7220000	11000000	466000	531000	505000	11500000	9610000	12400000	--	--
2-Methoxyl-7-hydroxy-1-methyl-5-vinyl phenanthrene	9230	10000	12200	10900	12800	11500	12900	12400	13900	14000	10800	11500	11900	11400	10800	11400	11800	10100	12900	12400	12100	12700	12900	11600	12800	11100	11300	--	--
L-Valyl-L-Phenylalanine	52800	59000	51200	47300	19800	45900	54600	45900	54200	21800	29400	43700	25200	23500	31300	48400	32000	36300	27200	29900	31600	28300	35600	30000	25300	28600	33900	--	--
Norlinolenic acid	6920	6860	5030	7170	6220	4880	5700	6440	5790	8870	7360	8630	5300	4270	3910	7720	8490	7380	4810	5250	3470	9	9	9	4960	5850	6880	C16344	ko00592
2-(2-Hydroxy-2-phenylethyl)chromone	9	1620	3560	1380	1290	1190	15300	4060	4060	759	1050	9	12000	13600	13300	133000	126000	148000	17300	16500	9	9	9	9	24300	23600	25400	--	--
Adenosine	26300000	24600000	24600000	16600000	15800000	16900000	27600000	29100000	28100000	15300000	16900000	17000000	28900000	28500000	28900000	24100000	24800000	24000000	21100000	20700000	22000000	7470000	7640000	7890000	22300000	24300000	23900000	C00212	ko00230,ko01100,ko01232,ko02010
2'-Deoxyguanosine	136000	147000	137000	169000	173000	174000	185000	187000	169000	182000	173000	189000	149000	154000	161000	414000	445000	440000	196000	197000	212000	81000	73400	78400	170000	173000	207000	C00330	ko00230,ko01100,ko01232,ko02010
6-Hydroxy-2'-methoxyflavone	3950	4200	7030	4280	4620	4550	7570	6130	6860	5130	4680	5840	6330	5570	6110	1940	1660	1570	6040	6860	7780	3120	2910	2460	4300	4750	5620	C15203	--
9-(Arabinosyl)hypoxanthine	235000	266000	343000	198000	185000	170000	310000	256000	307000	118000	117000	139000	680000	571000	492000	601000	525000	623000	191000	231000	254000	124000	125000	121000	348000	288000	354000	--	--
10-Heptadecenoic Acid	243000	317000	269000	356000	348000	322000	296000	280000	240000	318000	266000	227000	402000	411000	385000	556000	509000	499000	308000	250000	243000	39500	51600	53700	189000	284000	185000	--	--
4,4'-Dihydroxy-2'-methoxychalcone (3-Deoxysappanchalcone)	8700	7920	8340	5070	5990	5540	3750	2400	4230	3750	3680	4820	5280	3520	5490	7200	7990	10500	1610	3170	4030	9	9	9	4030	3970	4760	C15531	--
Methyl palmitate	1700	1920	2330	1940	2680	2250	2000	1890	1460	1260	1470	1290	1680	1920	1980	3950	3640	3500	2030	2110	1980	9	9	9	1400	1590	1850	C16995	--
Arbutin	105000	14500	135000	115000	97900	61400	33100	62000	60800	104000	78600	64900	116000	108000	100000	74400	86400	80700	120000	118000	112000	7450	6990	7940	70800	65600	83500	C06186	ko00010
2-Hydroxyhexadecanoic acid	12600000	12900000	13300000	9680000	9750000	9260000	7910000	8340000	7900000	10800000	10500000	10700000	3140000	2950000	3040000	4860000	4580000	4880000	4020000	4070000	3800000	599000	566000	567000	5090000	5390000	5670000	--	--
Cyclo(Phe-Glu)	31800	36700	45300	86100	79100	87500	6670	5830	5860	20600	12500	14000	9	2500	5000	4910	823	3280	1670	2500	840	840	9	1570	22500	20000	23100	--	--
Triethyl citrate	10600	11100	12900	13900	13900	14000	6850	10400	9700	9980	9420	12100	12300	10200	9760	14500	9080	8910	10000	9570	11500	5320	7620	9280	10100	9490	11200	--	--
9,12-Octadecadien-6-Ynoic Acid	235000	279000	273000	384000	405000	399000	244000	188000	206000	200000	268000	241000	149000	149000	236000	150000	162000	220000	120000	112000	110000	46600	46200	45200	194000	221000	183000	--	--
γ-glutamylmethionine	50600	40600	9120	35200	13800	13100	26900	18900	16800	36900	33200	20000	9	9	9	17500	16700	19600	16800	8530	14300	2690	2760	6180	17500	21500	19600	--	--
Pantetheine	366000	273000	279000	127000	195000	208000	64900	74900	48900	158000	143000	197000	70300	46200	40600	58500	43400	39900	69200	56000	65600	9	10700	9	70700	60300	47900	C00831	ko00332,ko00770,ko01100,ko01110
Butyl isobutyl phthalate*	9480000	9290000	9370000	8930000	8410000	8670000	7840000	8080000	8190000	8620000	8220000	8660000	9400000	10500000	9690000	8810000	8750000	8900000	8650000	8760000	8460000	4710000	4720000	4840000	8410000	8130000	8320000	--	--
Dibutyl phthalate*	9670000	9240000	9100000	8810000	8620000	8800000	7780000	8060000	8180000	8790000	8370000	8700000	9540000	10300000	9260000	8570000	8860000	8850000	8690000	8740000	8020000	4910000	4970000	5040000	8210000	8040000	7920000	C14214	--
Diisobutyl phthalate*	9300000	8800000	9180000	8420000	8220000	8560000	7510000	7830000	7600000	8340000	8100000	8270000	9410000	9860000	9440000	8490000	8500000	8730000	8240000	8460000	8270000	4540000	4520000	4680000	8180000	7910000	8010000	C15205	--
L-Leucyl-L-phenylalanine	41000	48800	68300	61700	38000	56000	63000	70400	53700	37100	60100	52800	50700	38000	66600	53700	55500	41000	54600	72800	60400	41300	44300	41000	33300	38900	66900	--	--
γ-Linolenic Acid*	50400	56100	64700	76600	74800	88600	92400	98900	93500	85800	85500	76300	87900	99000	96000	112000	110000	108000	92100	93000	92400	99200	94600	76800	77800	75600	74700	C06426	ko00591,ko01040,ko01100
Punicic acid (9Z,11E,13Z-octadecatrienoic acid)	27000	23900	22600	29600	32200	32400	20900	22500	21300	17100	17400	18600	21900	21200	23800	27000	24600	26300	19800	22000	20800	11400	11100	12400	25000	22500	24400	C08364	--
Crepenynic acid*	58700	52700	59600	72700	76500	82700	86000	88500	86000	76700	75900	78800	82600	91800	94300	103000	103000	106000	84800	86000	81100	97200	88000	87700	67600	74100	75500	C07289	ko00591
α-Linolenic Acid	4780000	4630000	4920000	6590000	7020000	6890000	7590000	7790000	7540000	7010000	7030000	6780000	7280000	7750000	7760000	8640000	9000000	9100000	7710000	7730000	7680000	7240000	6830000	7320000	6170000	6800000	6620000	C06427	ko00592,ko01040,ko01100,ko01110
Octadeca-11E,13E,15Z-trienoic acid	1840000	1800000	1870000	1720000	1730000	1750000	1570000	1650000	1650000	1700000	1660000	1730000	1970000	2090000	1980000	1850000	1780000	1850000	1720000	1760000	1720000	978000	918000	965000	1680000	1640000	1660000	--	--
L-Aspartyl-L-Phenylalanine	82100	83200	70100	91200	88500	72100	50300	40600	24600	75500	62900	79600	22300	32600	16500	46100	13400	22600	36600	65000	39100	37900	13600	31500	38100	42300	43000	--	--
1-phenyl-7-(4-hydroxyphenyl)-4-ene-3-heptanone	23900	18500	28500	18800	18100	26300	22600	22300	26300	18900	18700	22000	22600	17700	36800	17300	20200	13100	21900	21700	26200	32000	35800	28800	21900	16900	20000	--	--
Linoleic acid	3500000	3990000	4300000	4890000	5390000	5230000	6890000	6260000	5810000	4610000	4510000	4440000	5860000	6600000	6870000	7750000	7890000	8230000	6210000	6110000	6260000	4970000	5140000	5260000	5400000	5880000	5770000	C01595	ko00591,ko01040,ko01100
(9Z,11E)-Octadecadienoic acid	3450	4020	3180	4530	4910	5210	5530	6830	4680	5160	4910	4130	5820	7890	6350	7910	7430	6850	6880	4180	5410	4030	4550	4000	4360	5980	6190	C04056	ko00591
N6-methyladenosine	52000	41400	55400	42900	56200	49500	43100	49800	52900	63700	54000	54400	50400	46500	37100	82800	76100	71900	39400	29600	41900	33100	19700	18900	52600	48500	49900	--	--
2'-O-Methyladenosine	263000	234000	233000	246000	263000	270000	268000	224000	239000	215000	224000	231000	133000	148000	128000	546000	523000	508000	117000	127000	137000	235000	227000	227000	252000	263000	270000	--	--
Oleamide (9-Octadecenamide)	21600	18100	18500	11200	12400	10900	2590	2460	2380	3940	3950	4730	6360	6260	5650	3520	3590	4220	23300	24200	25400	1430	1130	1100	10900	8700	8050	C19670	--
11-Octadecanoic acid(Vaccenic acid)	3800000	2890000	3580000	4440000	4750000	4670000	4920000	4490000	4450000	3340000	3230000	3210000	3850000	4240000	4030000	4660000	4360000	4830000	3640000	3920000	3580000	5340000	6040000	6140000	3100000	2700000	3660000	C21944	--
Elaidic Acid	3800000	2890000	3580000	4440000	4750000	4670000	4920000	4490000	4450000	3340000	3230000	3210000	3850000	4240000	4030000	4660000	4360000	4830000	3640000	3920000	3580000	5340000	6040000	6140000	3100000	2700000	3660000	C01712	--
Guanosine	1770000	1800000	2060000	3600000	3390000	3490000	1770000	2000000	1980000	5390000	5400000	5090000	1700000	1680000	1900000	5620000	5660000	6150000	2030000	2170000	2160000	1710000	1620000	1420000	2680000	2760000	2900000	C00387	ko00230,ko01100,ko01232,ko02010
Xanthosine	257000	240000	266000	278000	273000	299000	191000	193000	200000	180000	195000	144000	272000	271000	311000	276000	302000	297000	138000	158000	138000	64600	65100	69800	186000	172000	197000	C01762	ko00230,ko00232,ko01100,ko01110,ko01232,ko02010
N-(beta-D-Glucosyl)nicotinate	456000	477000	484000	397000	375000	395000	295000	249000	255000	517000	472000	534000	112000	98500	90700	187000	171000	185000	221000	254000	237000	40100	31500	30900	263000	203000	228000	--	--
Hexadecanedioic acid	36900	36200	39800	53700	53500	57800	69800	68300	64100	45300	42200	42100	76900	77800	79300	56600	57400	57900	44400	45600	41200	11500	9450	10600	39700	39400	40400	C19615	ko00073,ko01100
11-Cis-Retinol	1100	918	618	685	686	851	1590	1350	1280	764	1050	592	1350	1140	982	2170	2800	2280	1510	2230	1570	501	577	586	1900	981	1570	C00899	ko01100
3-Hydroxy-palmitic acid methyl ester	98100	106000	93300	63500	62300	64400	69100	79600	69600	74400	70600	69500	38400	31300	36000	61400	63000	62900	61200	59900	69000	8630	6760	6950	50700	43600	48600	C11849	--
Glucarate O-Phosphoric acid	1390000	813000	479000	1120000	586000	410000	959000	846000	811000	876000	323000	720000	245000	317000	306000	260000	105000	239000	132000	161000	377000	287000	84200	282000	316000	458000	607000	--	--
D-Sedoheptuiose 7-phosphate	1390000	813000	479000	1120000	586000	410000	959000	846000	811000	876000	323000	720000	245000	317000	306000	260000	105000	239000	132000	161000	377000	287000	84200	282000	316000	458000	607000	--	--
γ-L-Glutamyl-S-(trans-1-propenyl)-L-cysteine	9800	9400	14500	17200	14400	11100	29100	34200	47200	21200	11900	6880	33100	28000	26400	71200	59900	56900	25500	22400	29100	9	9	9	26500	19900	23600	--	--
Argininosuccinic acid	43000	44000	40600	46300	39700	46700	46100	30100	33300	46400	48700	45000	56800	37600	54000	47800	58300	46400	40100	49800	38000	111000	93100	105000	67200	56600	65600	C03406	ko00220,ko00250,ko01100,ko01110,ko01230
12-Oxo-phytodienoic acid	5160	4700	4860	5770	4870	5840	4300	4740	4720	8920	8370	8450	3190	2760	3770	3600	4060	3820	2850	3160	1890	1070	556	594	3300	3500	3030	C01226	ko00592,ko01100,ko01110
Methyl linolenate	74000	59800	64000	43300	37200	54700	97900	85300	99400	73700	62700	62400	64700	73200	74900	159000	173000	178000	89600	81700	72400	26300	23600	23400	88200	88400	80100	--	--
17-Hydroxylinolenic acid	29700	29800	22700	38300	35200	35400	30000	45900	31900	27600	27200	28100	38400	40300	41600	38400	42400	51700	59900	67200	64300	5640	5720	5330	31200	31500	31000	C16346	ko00592
2R-hydroxy-9Z,12Z,15Z-octadecatrienoic acid	22200	17500	17900	21200	26200	24700	23700	24800	23700	14600	14800	14400	26000	27700	27400	27400	30500	29800	19000	20900	19400	11900	2130	2000	17100	15400	17500	C16342	ko00592
9-Oxo-10E,12Z-octadecadienoic acid	35000	41300	38500	30100	30500	28000	14500	15800	17400	71000	66600	65100	22200	18100	20500	17900	17900	15900	12800	11400	9350	9	2840	2430	21800	21200	21000	C14766	ko00591
9-Hydroxy-10,12,15-octadecatrienoic acid*	8540	10900	9930	14800	13500	13600	7260	9560	7370	13400	12900	13400	5230	6350	6740	7210	6530	7160	4930	5350	5370	3590	2480	2030	8750	8920	8450	C16326	ko00592
13-Hydroxy-6,9,11-octadecatrienoic acid	12000	14300	17100	16300	16000	16600	18800	16800	18100	14800	17100	13000	17600	14000	17400	15500	16200	18000	18700	19300	19200	17100	17000	15700	13800	13800	14900	--	--
13-KODE; (9Z,11E)-13-Oxooctadeca-9,11-dienoic acid*	8160	10400	8260	15100	12900	12500	9390	12500	10500	13700	11700	12100	6230	5610	5490	7960	7010	7310	5320	6380	5260	2620	2270	2220	6940	6210	8560	C14765	ko00591
E,E,Z-1,3,12-Nonadecatriene-5,14-diol	22200	16600	16800	19200	18800	18100	27100	21800	24000	14600	19800	15000	28700	34300	28600	71400	66800	70300	23300	24600	22200	8990	8790	9880	17200	20900	22700	--	--
5-Hydroxy-6-methoxy-2-(2-phenylethyl)chromone	4540	3260	4360	11200	7320	8620	3710	3710	4540	6840	7040	5460	1990	1820	1580	5450	3860	4620	3260	3280	2810	9	9	9	4820	2980	2710	--	--
9-Oxo-12Z-Octadecenoic acid*	65200	53700	57400	64200	60800	60900	56000	53100	51500	52700	56300	13000	43300	46400	44800	40800	37300	39300	40500	42300	41800	9	9	9	50700	46800	51400	--	--
15(R)-Hydroxylinoleic Acid*	39400	37400	39500	48800	46500	46000	50100	45900	46800	32600	38000	37700	33700	37000	38800	30000	31600	31600	27000	28800	32500	9	9	9	40300	36800	36800	--	--
9S-Hydroxy-10E,12Z-octadecadienoic acid*	79300	81200	86600	110000	107000	119000	80900	79200	77800	85000	81800	83100	88700	79100	78400	74600	72400	71800	68000	71300	75400	17500	17600	18300	61400	62400	74900	C14767	ko00591
13(S)-HODE;13(S)-Hydroxyoctadeca-9Z,11E-dienoic acid*	77600	77000	78900	111000	114000	113000	80800	82700	76200	82200	80400	82000	82300	83400	71400	78100	77000	73400	64900	69700	73800	17700	17700	20400	62000	69800	71000	C14762	ko00591
9(10)-EpOME;(9R,10S)-(12Z)-9,10-Epoxyoctadecenoic acid	23700	22200	20800	30800	29600	23000	19700	23700	16900	24600	18400	16300	12300	12000	12500	18500	11400	13200	8930	13200	9390	3580	2980	1880	14700	17100	12800	C14825	ko00591,ko01100
12,13-Epoxy-9-Octadecenoic Acid	13200	11200	14900	18500	18200	19100	16200	14500	9200	13400	13600	11200	10300	10800	10800	11900	10100	12100	4990	7980	5200	2280	2050	2240	9770	9020	7380	C14826	ko00591,ko01100
5'-Deoxy-5'-(methylthio)adenosine	6150000	6700000	6730000	7920000	7480000	8280000	4110000	4160000	4110000	4300000	5080000	5180000	1960000	2180000	2080000	1850000	1670000	1740000	1420000	1260000	1330000	3260000	3070000	3120000	3360000	4230000	3450000	C00170	ko00270,ko00908,ko01100
N7-Methylguanosine	37100	63400	64300	71000	65000	158000	40100	33300	69100	140000	108000	122000	35500	10900	11400	223000	69700	227000	55600	34400	34600	30200	39700	34900	57000	37900	54000	C20674	--
Ricinoleic acid	27400	21800	22800	28600	32500	27400	33200	20800	20800	20200	18400	21100	23000	19700	22300	40900	34000	26800	12800	15700	14400	58600	54600	55600	22400	23900	20900	C08365	--
1-Eicosanol	30200	22700	27000	31800	35900	31600	33000	27600	10900	25400	20900	18600	23300	12700	10300	44000	45700	36600	16000	8540	16400	67000	54400	58900	25300	27000	23000	--	--
Diosmetin (5,7,3'-Trihydroxy-4'-methoxyflavone)	6180	5200	5170	21800	22400	22400	9760	10600	7810	7660	9400	8400	11100	6020	8500	6580	5600	6730	3940	6450	5190	1280	1740	1360	7580	6480	7180	C10038	--
1-O-Salicyloyl-β-D-glucose*	2450000	2190000	2390000	5260000	4940000	5300000	610000	647000	674000	2220000	2530000	2110000	423000	419000	434000	1970000	2070000	2060000	579000	508000	548000	257000	321000	280000	961000	922000	975000	--	--
4-O-Glucosyl-4-hydroxybenzoic acid	3030000	2570000	2560000	5410000	4790000	5090000	636000	617000	648000	2190000	2130000	2030000	429000	429000	464000	2050000	2020000	2040000	621000	582000	575000	246000	364000	316000	974000	1030000	1050000	--	--
Glucosyloxybenzoic acid*	2180000	2470000	2390000	5080000	5270000	4830000	640000	703000	592000	2280000	2690000	2050000	381000	440000	409000	2090000	2040000	1950000	570000	537000	581000	291000	322000	279000	1110000	1030000	1010000	--	--
Salicylic acid-2-O-glucoside	541000	626000	675000	603000	514000	550000	525000	533000	359000	597000	574000	637000	593000	634000	751000	553000	402000	522000	663000	659000	700000	1840000	2090000	1970000	831000	1070000	967000	--	--
4'-Hydroxy-5,7-dimethoxyflavanone	3950000	4210000	3380000	3760000	3400000	4250000	7330000	8750000	7760000	3470000	3190000	3620000	8440000	8800000	9820000	8790000	9620000	8110000	6390000	6090000	7060000	5790000	7290000	6120000	3400000	3450000	3570000	--	--
12-Hydroxyoctadecanoic acid	24000	29400	27900	32100	32300	31500	32400	30800	32300	29700	31200	20900	26400	21800	24300	23600	22000	23300	22600	27500	24400	25700	23300	22200	17600	22000	25100	--	--
2R-Hydroxyoctadecanoic Acid	159000	166000	169000	104000	109000	107000	141000	138000	135000	119000	103000	108000	62100	61300	54300	139000	121000	121000	96900	101000	97000	19300	17000	14500	76200	79500	84300	C03042	--
4-O-Glucosyl-3,4-dihydroxybenzyl alcohol	16200	19700	25700	27400	29900	28100	26600	21800	20500	25600	27200	22300	28900	27400	29700	27600	25800	25300	27300	19200	20500	21200	23000	19000	25800	30400	30400	--	--
Levopimaric acid*	51500	47200	54500	172000	176000	204000	166000	164000	141000	155000	142000	152000	43300	46500	53000	59900	63900	58700	106000	116000	110000	9	9	9	70600	62000	78100	--	--
Abietic acid	21000	21400	20700	34100	33000	32600	44400	46900	43300	13300	13400	15200	77100	76000	73000	83400	80100	82900	40500	42300	40300	256000	243000	262000	54100	68300	69000	C06087	ko00904,ko01100,ko01110
Pimaric acid*	46300	47200	47700	179000	179000	185000	159000	154000	140000	143000	135000	134000	46100	48400	44300	60900	62300	57700	109000	112000	103000	11900	13400	14200	64200	58700	73200	C09159	--
1-Monomyristin	104000	98500	101000	118000	111000	97200	89600	86200	82700	109000	117000	124000	114000	108000	117000	110000	106000	99200	81800	84000	80600	150000	133000	121000	82900	63200	77300	--	--
Nicotianamine	72200	89600	60800	56000	40300	38200	37900	45500	38700	16300	21100	33100	30700	22400	26500	72800	58200	52400	12100	15200	17500	90900	146000	125000	36100	30700	45800	C05324	ko00270,ko00999,ko01100,ko01110
Arachidonic Acid	24100	22500	22100	29000	32800	30600	41100	45100	42400	13900	14000	13200	101000	95100	97700	157000	172000	158000	85500	84200	67200	903000	864000	859000	185000	119000	207000	C00219	ko00590,ko00591,ko01040,ko01100
7-Hydroxycoumarin-O-rhamnoside	10900	14000	9970	21200	17200	24700	48100	44600	36600	19100	21400	16000	56700	71400	55500	33200	34800	23400	43200	52100	50300	8980	13900	13600	48100	53700	43400	--	--
Eicosadienoic acid	501000	358000	424000	576000	584000	602000	1070000	908000	865000	260000	222000	244000	1340000	1400000	1400000	1530000	1620000	1500000	928000	964000	915000	371000	383000	412000	505000	669000	658000	C16525	ko01040
Feruloylmalic acid	42500	35500	33400	46300	49200	53500	60300	63200	69400	26300	57500	27700	24100	20500	23600	40400	25400	38300	31900	33000	18900	73600	83200	68300	68500	51700	60200	--	--
9-Hydroperoxy-10E,12,15Z-octadecatrienoic acid	18100	15800	16600	20200	20900	30600	17500	32600	28600	30000	27300	40800	7740	10300	11200	19400	15900	18300	12600	13700	15100	9230	7340	7780	12000	12000	11900	C16321	ko00592,ko01110
γ-Glutamyltyrosine	64300	68500	73400	57700	58300	53800	32800	31200	32000	44100	51100	53800	39100	41500	41500	46800	39000	38000	51600	51900	56700	9	9	9	33500	37000	38800	--	--
13(s)-hydroperoxy-(9z,11e,15z)-octadecatrienoic acid	164000	164000	171000	201000	204000	207000	143000	146000	127000	162000	169000	160000	152000	149000	151000	168000	154000	143000	109000	120000	122000	70600	68200	70200	105000	135000	146000	C04785	ko00592,ko01100,ko01110
9-Hydroxy-12-oxo-10(E),15(Z)-octadecadienoic acid	6720	5540	6580	10000	9230	8670	4560	4650	4490	10100	10000	10900	6010	6660	7360	4810	4130	4380	6390	5730	5760	854	1100	1230	2940	3790	3260	C21923	ko00592,ko01110
13-Hydroxy-9Z,11E-octadecadienoic acid	1720	870	1170	648	1050	728	1330	1440	1560	827	1010	887	1220	1500	1470	2510	2390	2140	1240	1520	1300	9	9	9	1410	1600	1330	--	--
Eicosenoic acid	25000	25800	43300	19900	24500	23600	22800	21300	18700	31100	25300	25400	9	9	13100	12400	13000	14900	9	9	9	9	9	9	13100	13700	12900	C16526	ko01040
2-(Dimethylamino)guanosine	240000	297000	296000	322000	284000	296000	192000	168000	212000	369000	357000	398000	130000	121000	129000	526000	537000	506000	92500	97700	88700	211000	157000	161000	228000	272000	304000	--	--
6,8-Dihydroxy-2-[2-(4-methoxyphenyl)ethyl]chromone	13600	16200	16000	9420	8340	8530	7730	6320	9040	5790	5590	9460	4040	3070	2400	2830	3210	3640	9	9	9	9	9	9	4780	4840	6460	--	--
2-Acetyl-3-hydroxyphenyl-1-O-glucoside	10700	10000	9930	9930	6620	4690	37900	25900	32500	9	9	9	64200	70900	70100	150000	132000	103000	51500	52300	62800	24500	10700	20100	34400	39800	35400	--	--
3,4-dihydroxy-allylbenzene-3-O-β-D-glucopyranoside	35800	33600	42100	106000	75300	96400	32800	69800	58700	96000	109000	69700	39500	45600	40800	52200	40400	46800	50700	46900	57200	15800	17800	14200	103000	77100	76200	--	--
9-Hydroxy-13-oxo-10-octadecenoic Acid	43900	50600	47000	129000	118000	115000	27200	32800	23500	65200	71200	64200	52300	49900	54700	19700	20000	22000	19300	22500	19900	9	9	9	22800	26100	23400	--	--
7S,8S-DiHODE; (9Z,12Z)-(7S,8S)-Dihydroxyoctadeca-9,12-dienoic acid*	36000	35300	38100	51500	45800	46200	89000	97000	98300	37000	34900	38900	74200	79900	71200	49500	48600	50300	40800	41100	39600	2600	2450	2490	40100	39100	38300	C07354	ko00591
13S-Hydroperoxy-9Z,11E-octadecadienoic acid	13100	10700	12500	12800	12400	15300	10900	11000	9930	10300	11300	7980	12600	12600	13800	9430	10400	13500	9270	8080	8540	2180	2450	2490	7450	8810	9960	C04717	ko00591,ko01100
5S,8R-DiHODE; (5S,8R,9Z,12Z)-5,8-Dihydroxyoctadeca-9,12-dienoate	10000	13000	12200	7400	8590	9590	8710	9550	9310	6290	4980	5820	3220	1820	1800	3940	2240	3720	2550	2760	3000	1050	1660	1070	3820	5890	5000	C20186	ko00591
9-Hydroxy-12-oxo-15(Z)-octadecenoic acid	10000	13000	12200	7400	8590	9590	8710	9550	9310	6290	4980	5820	3220	1820	1800	3940	2240	3720	2550	2760	3000	1050	1660	1070	3820	5890	5000	C21924	ko00592,ko01110
13-Hydroperoxy-9Z,11E-octadecadienoic acid*	36000	35300	38100	51500	45800	46200	89000	97000	98300	37000	34900	38900	74200	79900	71200	49500	48600	50300	40800	41100	39600	2600	2450	2490	40100	39100	38300	--	--
9-Hydroperoxy-9Z,11E-Octadecadienoic Acid	24300	24100	23800	32100	33000	33400	62900	51800	59300	23500	22300	22400	52300	41200	51000	31400	34100	31000	28200	27600	22300	9	9	9	26000	24500	24100	--	--
12,13-DHOME; (9Z)-12,13-Dihydroxyoctadec-9-enoic acid	22000	23200	27600	44600	39200	37200	42500	45400	49000	30700	33900	33300	34600	32400	32600	31400	32000	34400	27100	27400	26000	5370	4190	4800	26000	21500	27100	C14829	ko00591
Protocatechuic acid-4-O-glucoside*	491000	2050000	2460000	561000	687000	1030000	471000	3220000	580000	1780000	455000	603000	4350000	4390000	629000	1040000	1180000	10600000	6530000	5640000	1040000	1840000	4180000	1640000	3970000	3930000	4170000	--	--
1-O-Gentisoyl-β-D-glucoside*	562000	712000	630000	675000	764000	804000	1110000	928000	942000	469000	505000	452000	1430000	1310000	2640000	3540000	3510000	2480000	2390000	2310000	2450000	946000	998000	931000	1510000	1540000	1520000	--	--
5-(2-Hydroxyethyl)-2-O-glucosylphenol	53800	53100	47900	58000	53100	46700	56400	86400	56000	40000	32500	53000	111000	102000	93000	93800	74500	89500	141000	133000	159000	13700	9	13500	74900	63000	76300	--	--
Vanilloloside	2710000	2790000	2730000	3220000	1040000	3310000	1120000	3790000	798000	2230000	2270000	2370000	4890000	4830000	4940000	12100000	11100000	11800000	7990000	6700000	6790000	4260000	4720000	4100000	4510000	4480000	5650000	--	--
15-Oxo-5Z,8Z,11Z,13E-eicosatetraenoic acid*	1280	2800	2230	3060	2050	3420	2040	2450	2130	2020	2540	1660	4000	5250	5600	4200	3570	3540	4420	4760	3880	9	9	9	2260	2530	2600	C04577	ko00590,ko01100
12-Oxo-5,8,10,14-eicosatetraenoic acid*	1280	2800	2230	3060	2050	3420	2040	2450	2130	2020	2540	1660	4000	5250	5600	4200	3570	3540	4420	4760	3880	9	9	9	2260	2530	2600	C14807	ko00590
12-Hydroxyabietic Acid	42500	33200	32500	18400	15300	13000	37700	28700	30900	15800	17800	33800	18700	18900	16900	72600	19900	11600	30200	33000	32500	9	9	9	24900	20500	27600	--	--
Trans-5-O-(p-Coumaroyl)shikimate	36600	41200	46600	226000	165000	193000	40600	58200	46200	15800	10100	14000	19200	27000	33800	68300	68000	75700	19400	24700	32300	62400	80200	79200	54500	49400	72000	C02947	ko00940,ko00941,ko00945,ko01100,ko01110
S-(Methyl)glutathione	319000	252000	405000	410000	390000	359000	234000	258000	181000	479000	419000	389000	194000	131000	133000	209000	248000	235000	207000	197000	187000	50900	99200	59800	189000	181000	199000	C11347	--
Jasmonoyl-L-Isoleucine	4170	4650	4900	7180	6810	8180	11300	10800	10100	3840	7800	4280	12100	14200	14400	7250	7490	5420	6440	8000	7610	1490	2360	2000	7560	7050	6800	C18699	ko04075
Uridine 5'-monophosphate	68600	44400	57200	56200	46000	78600	57100	39300	56300	87200	103000	79400	11900	20000	21800	15700	13100	12900	11400	7560	14100	10300	13500	17700	17900	36100	27700	C00105	ko00240,ko01100,ko01232,ko01240
Skimmin (7-Hydroxycoumarin-7-O-glucoside)	116000	114000	129000	25300	30200	36200	128000	117000	131000	37500	32300	35500	130000	110000	144000	52000	48000	58000	104000	118000	94600	19700	16700	16600	52800	44500	85100	--	--
Ethyl 9-Hydroxy-10,12-octadecadienoic acid	12600	12500	12700	16800	15700	16800	13100	13900	14400	14200	14900	14500	11700	14300	13300	65000	72200	72500	19100	20100	17500	3930	3340	4040	24200	22200	21500	--	--
N-Oleoylethanolamine	195000	175000	178000	229000	203000	221000	170000	122000	181000	194000	184000	191000	149000	175000	164000	818000	941000	922000	244000	261000	249000	32800	31300	33000	327000	279000	298000	C20792	--
Acitretin	8470	7700	7480	8350	8630	9250	5190	6120	4850	6620	6310	7080	6610	7800	7610	4890	4340	5150	7170	6090	4880	9	9	9	6090	6210	5260	--	--
9,12,13-Trihydroxy-10,15-octadecadienoic acid	1470000	1490000	1680000	1060000	1010000	1070000	689000	743000	731000	821000	890000	801000	285000	275000	282000	226000	235000	222000	204000	215000	232000	40200	35000	40100	656000	621000	619000	--	--
Tricin (5,7,4'-Trihydroxy-3',5'-dimethoxyflavone)	3130	5340	4590	6610	8260	11600	5670	7690	2930	4940	4960	3120	2200	1110	2390	558	1670	2930	1480	1480	2590	2020	1650	553	2210	4390	3290	C10193	--
9,10,11-Trihydroxy-12-octadecenoic acid	319000	329000	347000	231000	241000	245000	156000	168000	160000	170000	167000	151000	85200	85800	87200	69400	65900	61200	60600	69100	65500	6740	8840	8890	145000	140000	134000	--	--
9,10,13-Trihydroxy-11-Octadecenoic Acid	6270000	6590000	6680000	4470000	4500000	4520000	2980000	3020000	2790000	3040000	2970000	2790000	1370000	1160000	1370000	1120000	1110000	1100000	1080000	1040000	1090000	130000	138000	121000	2710000	2670000	2670000	C14835	ko00591
9,10-Dihydroxy-12,13-epoxyoctadecanoic acid	15900	16300	17700	7120	5440	7680	4400	5460	7030	7040	7180	5400	9	9	9	9	9	2350	9	9	9	9	9	9	4100	5620	4890	C14837	ko00591
Monopalmitin	28300	29500	27600	32100	29000	28600	27900	27300	25700	30600	29200	30200	30500	27300	30000	31700	30800	29600	24900	22300	22400	34700	32000	31800	27100	24900	26600	--	--
2'-Deoxyadenosine-5'-monophosphate	84100	101000	161000	106000	81100	95300	102000	130000	129000	141000	101000	90700	141000	232000	193000	223000	235000	212000	176000	187000	195000	165000	213000	222000	137000	124000	146000	C00360	ko00230,ko01100,ko01232
Pyridoxine-5'-O-glucoside	382000	416000	625000	314000	354000	409000	610000	486000	544000	536000	497000	478000	727000	1040000	1020000	1020000	1010000	706000	900000	931000	818000	913000	988000	1050000	769000	522000	801000	C03996	--
2'-Deoxyinosine-5'-monophosphate	30800	8710	26400	6340	16800	7510	69900	63000	53900	9	9	9	17200	9960	11000	9	7440	8070	25500	19100	26400	9	36500	38100	15400	20500	20000	C06196	ko00230,ko01232
1-O-Galloyl-β-D-glucose	13400	18200	12100	31200	26500	29400	23300	18500	22800	21500	21500	26600	24600	28100	26800	45600	37000	36700	30000	28900	30200	10600	14600	13600	22800	31300	24900	C01158	ko00999
3-O-Galloyl-D-glucose	34100	15100	17800	33300	31000	32000	20800	20300	24000	29900	28200	24200	28100	34000	27300	38800	38300	41300	38100	41600	37900	9	9	9	31400	34700	31500	--	--
2-O-Galloyl-D-glucose	34100	15100	17800	33300	31000	32000	20800	20300	24000	29900	28200	24200	28100	34000	27300	38800	38300	41300	38100	41600	37900	9	9	9	31400	34700	31500	--	--
2-(3,4-dihydroxyphenyl)ethanediol 1-O-β-D-glucopyranoside*	280000	258000	294000	673000	622000	738000	471000	581000	528000	613000	611000	661000	628000	664000	685000	1020000	1040000	960000	777000	719000	868000	170000	175000	158000	626000	660000	696000	--	--
Koaburaside*	252000	190000	285000	740000	735000	674000	436000	444000	547000	632000	626000	633000	640000	655000	643000	953000	1170000	931000	758000	775000	790000	134000	198000	153000	622000	567000	717000	--	--
Indole-3-cyano-6-O-glucoside	25100	20400	30000	20300	45200	36600	21700	31200	27900	48100	38000	22300	21800	26600	13600	57300	49200	47000	30000	26400	27000	23600	16900	30500	26600	32000	30500	--	--
O-Feruloyl 4-hydroxycoumarin	26200	22600	32900	19300	11900	18200	24700	50600	28900	11200	16300	12700	36100	38200	30900	77300	117000	89100	40900	33800	48200	16400	26500	21800	22000	44800	31600	--	--
3-O-p-Coumaroylquinic acid*	143000	166000	153000	60100	60100	47500	42100	59600	66400	20600	28100	14600	46200	58100	49600	89900	86000	127000	269000	247000	237000	68500	91700	116000	133000	157000	129000	--	--
5-O-p-Coumaroylquinic acid*	131000	149000	135000	51200	38000	42000	50900	65400	55500	21300	27600	30100	53500	50700	73300	99900	100000	81100	280000	248000	290000	88200	72400	84400	144000	169000	111000	C12208	ko00940,ko00941,ko00945,ko01110
Docosanoic acid (Behenic acid)	338000	278000	296000	358000	273000	288000	264000	95900	45800	53400	43600	46900	37600	23600	9	11300	8800	8330	9	9	9	8210	4580	3860	3120	6050	5260	C08281	ko00073,ko01040
1-O-Caffeoyl-β-D-glucose*	38000	44100	47100	17500	8960	12700	16500	17800	12200	14000	12300	9660	28400	24300	30500	24400	28700	25400	36700	32300	40000	178000	69300	74900	21100	17200	17700	C10433	--
6-O-Caffeoyl-D-glucose*	37700	34900	35400	16900	19500	17500	17700	21600	10400	13300	13900	17000	33800	25600	25300	23800	28700	22300	41400	29400	17700	111000	84500	91200	17500	13400	20200	--	--
5,7,8,4'-Tetramethoxyflavone	1790	2630	3040	2950	3670	2840	9	9	9	1370	845	1890	3900	4360	3880	3990	2320	3990	1370	2210	2840	535	527	9	2000	2430	1690	--	--
D-Cellobiose	9	9	12900	9	9	6570	23000	23200	20600	9	9	9	25700	16900	28800	19400	16300	20100	9	11300	27700	33900	31300	39300	11300	13100	26800	--	--
D-Maltose*	440000	830000	828000	644000	597000	372000	2490000	1790000	2500000	467000	884000	761000	2770000	2990000	2310000	2140000	1610000	2070000	2470000	3100000	1650000	2800000	3850000	2590000	1460000	1470000	1640000	C01971	--
D-Sucrose*	331000	433000	500000	486000	497000	404000	1590000	2170000	1530000	564000	394000	797000	2660000	4000000	2170000	1840000	2210000	1880000	1910000	2140000	2740000	2540000	2610000	3450000	1220000	941000	1450000	C00089	ko00052,ko00500,ko01100,ko01110,ko02010
Isomaltulose*	620000	581000	605000	523000	423000	502000	1640000	2280000	1570000	621000	423000	415000	2010000	2890000	1600000	2010000	2000000	1510000	2140000	2850000	2180000	2200000	3370000	2460000	1600000	1210000	1890000	C01742	--
D-Trehalose*	441000	383000	409000	436000	331000	461000	1220000	1200000	1100000	441000	331000	375000	2130000	1920000	1080000	1280000	1650000	1490000	1860000	2350000	982000	1690000	1520000	2370000	1060000	966000	1170000	C01083	ko00500,ko01100,ko01110,ko02010
Galactinol	1270000	812000	800000	834000	739000	747000	2840000	3510000	2870000	906000	675000	679000	4440000	4990000	3950000	4220000	3200000	3720000	4070000	3670000	3450000	6500000	5260000	3900000	2350000	3120000	3300000	C01235	ko00052,ko01100
Melibiose	302000	240000	305000	345000	310000	264000	1040000	697000	744000	228000	238000	248000	1190000	919000	917000	889000	858000	784000	1150000	830000	708000	1270000	1360000	1030000	633000	574000	748000	C05402	ko00052,ko01100,ko02010
Lactobiose	407000	403000	541000	348000	340000	153000	599000	655000	1280000	577000	259000	288000	2100000	2250000	1600000	1140000	1310000	1120000	9	9	1240000	2780000	1860000	2960000	903000	904000	977000	C00243	ko00052,ko01100,ko02010
Coniferin	39200	43900	33200	12100	14500	13900	23900	11000	16500	16400	9	9	28800	28600	25000	15200	18700	19300	22900	32300	31400	117000	82200	102000	29800	14400	17000	C00761	ko00940,ko01110
Syringaldehyde-4-O-glucoside	9	9	9	66400	71200	61300	14200	21200	12500	71800	9560	20400	11100	12500	16800	37600	42900	43200	22000	16000	26400	301000	311000	270000	54400	79600	61400	--	--
Maltitol	16900	16300	12500	16700	11700	9720	26400	37200	38300	8160	17200	17500	48100	56100	27200	40700	44300	48700	40700	32000	52700	45200	73600	91300	23000	51400	33900	--	--
Guanosine 3',5'-cyclic monophosphate	129000	110000	124000	110000	138000	155000	141000	138000	144000	195000	182000	137000	79200	76800	77800	85200	83000	67100	63000	68700	70000	21500	17500	22200	86000	96900	88800	C00942	ko00230,ko01100
Adenosine 5'-monophosphate	243000	179000	315000	542000	515000	450000	167000	140000	169000	545000	475000	385000	62000	84800	71600	724000	691000	958000	78300	65300	67200	232000	266000	288000	232000	244000	249000	C00020	ko00230,ko00908,ko01100,ko01110,ko01232,ko01240
3'-Adenylic Acid	14500	11800	9050	13500	5250	9180	6080	11500	2700	11300	4770	7430	4730	3390	2090	15300	6750	11300	5550	3380	2030	5730	5530	9	4050	6100	4750	C01367	ko00230,ko01100
N-p-Coumaroylspermine	40300	38200	66600	18800	22600	24700	10200	12400	14500	43800	18000	37500	8630	7520	11400	22100	20600	26400	27300	36500	37500	10200	7020	8590	28500	27300	11900	--	--
Indole-3-cyano-2-O-glucoside	33400	26100	32700	46600	55800	53700	125000	99600	103000	66800	56100	56700	101000	143000	131000	208000	252000	254000	113000	129000	100000	110000	104000	83300	112000	81500	90500	--	--
1-Stearidonoyl-Glycerol	9490	6600	6030	8180	7830	9490	24400	29900	28900	8530	6830	6600	19800	20200	14800	15200	19900	25700	13500	23700	24300	9	9	9	22700	13600	26700	--	--
1-α-Linolenoyl-glycerol	1040000	1010000	1020000	1130000	1130000	1190000	2280000	2130000	2180000	1440000	1410000	1430000	2450000	2580000	2660000	3210000	3610000	3490000	2490000	2630000	2640000	1690000	1650000	1680000	2090000	1920000	2140000	--	--
2-α-Linolenoyl-glycerol	1070000	918000	995000	1120000	1130000	1210000	2160000	2240000	2110000	1350000	1280000	1380000	2520000	2390000	2620000	3060000	3510000	3490000	2490000	2550000	2640000	1580000	1660000	1620000	1930000	1890000	2050000	--	--
Scopoletin-7-O-glucoside (Scopolin)	28000	31900	9	9	31800	37300	33800	9	35100	24100	25300	29600	45900	33600	55800	63900	52100	52400	50700	39100	27300	21700	9	9	25100	29000	30700	C01527	ko00999,ko01110
Neochlorogenic acid (5-O-Caffeoylquinic acid)	965000	1060000	944000	117000	106000	122000	119000	110000	137000	151000	186000	152000	63100	47600	44900	19700	10500	20400	182000	175000	164000	81200	97300	95500	152000	254000	165000	C17147	--
Chlorogenic acid (3-O-Caffeoylquinic acid)	1070000	1100000	916000	106000	123000	98900	157000	134000	141000	149000	152000	123000	61700	48700	72100	10600	15000	30700	213000	219000	192000	75200	92200	105000	137000	239000	155000	C00852	ko00940,ko00941,ko00945,ko01110
2-Linoleoylglycerol	86700	87300	82000	104000	100000	96400	185000	184000	186000	101000	101000	101000	241000	257000	258000	370000	427000	394000	211000	218000	224000	121000	121000	126000	187000	165000	202000	--	--
1-Linoleoylglycerol	95900	95000	84800	108000	96300	106000	201000	192000	198000	106000	105000	108000	260000	260000	257000	368000	418000	409000	231000	231000	221000	129000	135000	135000	198000	181000	195000	--	--
6-O-Feruloyl-D-glucose	28000	31900	9	9	31800	37300	33800	9	35100	24100	25300	29600	45900	33600	55800	63900	52100	52400	50700	39100	27300	21700	9	9	25100	29000	30700	--	--
Ferulic acid-4-O-glucoside	27700	25200	33800	14100	20300	17300	2450	8360	13500	18600	14500	9930	9390	10000	10600	37500	46000	47400	12100	11100	18200	29600	43100	39900	31200	33900	29100	--	--
1-Oleoyl-Sn-Glycerol	19700	24700	18400	19900	18100	18700	24600	35200	33900	17300	26400	19100	102000	106000	68000	55600	58900	61300	78200	79000	58300	9	9	13100	42400	40300	50900	--	--
Pinoresinol*	521000	551000	611000	518000	471000	554000	1250000	1310000	1340000	429000	430000	483000	1520000	1480000	1580000	1330000	1390000	1340000	1640000	1610000	1580000	130000	130000	130000	1020000	993000	1060000	C05366	ko00999,ko01100,ko01110
Epipinoresinol*	529000	574000	541000	497000	659000	473000	1230000	1330000	1350000	431000	435000	418000	1350000	1400000	1380000	1420000	1350000	1310000	1510000	1680000	1450000	127000	135000	129000	912000	903000	876000	--	--
Glucosyringic Acid	23100	16300	17300	26900	26200	25000	10200	20800	10200	26900	23100	14500	10700	8400	33000	45100	47700	38500	24600	4970	7300	24300	22900	28700	37200	24100	37500	--	--
Scopoletin-7-O-glucuronide	334000	284000	322000	80100	113000	99500	146000	200000	166000	235000	243000	188000	227000	203000	219000	169000	219000	191000	629000	704000	554000	109000	115000	108000	195000	260000	232000	--	--
Chlorogenic acid methyl ester	19800	23900	15400	9	9	9	10600	9210	8320	17700	9	9190	9	9	9	19100	14900	17500	30400	28400	9	8500	9	7070	30500	17700	27600	--	--
1-O-Feruloylquinic acid	362000	447000	534000	154000	154000	139000	245000	308000	217000	311000	332000	334000	304000	281000	239000	307000	290000	281000	998000	982000	954000	171000	125000	140000	297000	318000	346000	--	--
Fraxetin-8-O-glucoside (Fraxin)	34200	30000	36200	30000	29400	55400	69700	73700	63500	64500	55100	68300	42000	31100	48500	42000	37600	43500	47900	43300	62800	6220	11200	8490	45500	58000	46900	C09266	--
Sinapaldehyde-4-O-Glucoside	9	9	9	33000	42400	65600	561000	785000	753000	44100	85000	63700	828000	789000	569000	9	9	9	458000	733000	548000	1160000	1400000	1320000	654000	698000	632000	--	--
Trihydroxycinnamoylquinic acid	41900	44800	51200	26800	20600	27100	73800	82300	67200	27800	28600	31300	316000	343000	330000	135000	122000	114000	263000	197000	263000	12800	23800	9510	38800	54600	68000	--	--
4-Ketopinoresinol	20200	21300	23000	17500	23600	19500	36700	37200	35400	11700	13000	10800	43900	42600	45200	25100	28200	28600	32900	35000	31800	20600	21400	19700	26900	32600	30200	--	--
8-Hydroxy-α-conidendrin	20500	14400	14400	6880	7590	4540	19000	20400	25000	10600	9840	6050	74100	50900	44800	36600	34400	40500	39500	47100	58500	7550	7530	2940	10600	27200	16700	--	--
3,5,7,3'4'-Pentamethoxyflavone	4690	4950	4550	9380	9050	10600	9	9	9	2450	2870	3140	2650	1800	1690	1380	4690	842	527	643	3590	9	9	9	2010	3370	3460	--	--
3',4',5',5,7-Pentamethoxyflavone	4690	4950	4550	9380	9050	10600	9	9	9	2450	2870	3140	2650	1800	1690	1380	4690	842	527	643	3590	9	9	9	2010	3370	3460	--	--
Syringin	9	9	9	9	9	9	9470	7040	9460	9	9	9	44400	54200	55500	35100	26900	35600	47300	43700	37000	9	9	9	23800	18600	21900	C01533	ko00940
Gluconapin	1360000	1480000	1730000	495000	503000	539000	7570000	7670000	7270000	261000	225000	247000	16800000	16000000	17800000	21100000	19800000	19600000	24900000	27300000	25300000	8030000	8300000	7480000	9450000	9840000	8910000	C08415	--
Feruloyl syringic acid	9	9	9	9	9	9	10300	17900	9090	9	9	9	17200	9	12700	15800	15400	9450	20800	18900	15200	9	9	6990	9570	9030	19200	--	--
8-Hydroxypinoresinol	75000	97000	86000	66100	74300	84100	454000	368000	369000	75000	49800	66800	431000	494000	511000	287000	339000	353000	447000	411000	481000	48300	38600	39400	316000	250000	191000	--	--
1-Methylpropyl glucosinolate	415000	432000	496000	132000	122000	131000	438000	447000	463000	115000	118000	119000	732000	798000	730000	413000	353000	358000	713000	687000	684000	572000	533000	447000	420000	436000	432000	C08407	ko00966,ko01110,ko01210
Riboflavin (Vitamin B2)	181000	186000	227000	161000	159000	199000	379000	393000	327000	202000	184000	231000	327000	259000	289000	164000	199000	214000	382000	404000	320000	85100	63100	79900	223000	222000	237000	C00255	ko00740,ko01100,ko01110,ko01240,ko02010
Succinyladenosine	1210000	1220000	1290000	1520000	1620000	1590000	1640000	1240000	1400000	1700000	1540000	1770000	1780000	2130000	2280000	1810000	1860000	2000000	2710000	2630000	2350000	519000	603000	518000	1480000	1510000	1510000	--	--
Fraxidin-8-O-glucoside	40400	53100	57100	9	9	9	33100	45700	56500	9	9	9	47400	24800	26200	88200	110000	91600	9	9	9	9	9	9	36900	19300	42100	--	--
4-O-Glucosyl-sinapate	9	13800	9	14500	14500	16500	9210	3880	12400	9	13700	7170	15700	25900	12600	22800	25500	23200	9	22800	13000	11000	9	10300	13700	21700	10300	C02919	--
1-O-Sinapoyl-D-glucose	33500	37000	34900	49600	17600	44500	52200	53800	61400	49000	50300	37000	51600	60100	46300	40600	41300	27000	85500	84900	93200	275000	281000	316000	74200	89300	67200	C01175	ko00940,ko01110
3-Methyl-3-butenyl glucosinolate	1690000	228000	348000	523000	133000	47100	8420000	7780000	7550000	386000	413000	72400	8680000	9420000	11500000	11300000	10800000	9210000	11300000	12800000	13900000	10300000	9400000	7740000	6620000	9110000	6690000	--	--
ethyl rosmarinate	6890	7850	7930	7950	7000	5950	9	9	9	2140	2580	2590	1780	1430	9	2120	2490	2580	9	9	9	9	9	9	2110	1880	2580	--	--
5-Hydroxy-6,7,8,3',4'-pentamethoxyflavone	14700	10900	9400	5490	4220	6220	9	9	9	9	1100	1300	706	503	797	13700	10900	11700	9	9	9	848	1010	603	3500	5500	4700	--	--
2(R)-Hydroxy-3-butenyl glucosinolate	7580000	6890000	7450000	11300000	10600000	11100000	7090000	6730000	7140000	9850000	9820000	9060000	2610000	2240000	2760000	12600000	9010000	11300000	3210000	3940000	3970000	15700000	13600000	12200000	6370000	7710000	7140000	C08425	--
1-Ethyl-2-hydroxyethyl glucosinolate	20000	19400	13200	9	9	9	104000	103000	80900	6380	12200	10900	150000	144000	192000	137000	98600	121000	126000	250000	236000	147000	136000	122000	92600	67400	97500	--	--
Bis(2-ethylhexyl)phthalate	12200000	20200000	21400000	19000000	16800000	16900000	17500000	8520000	9160000	8320000	5970000	6060000	13000000	6300000	6270000	6570000	11600000	11500000	10400000	11600000	11200000	13900000	1520000	1710000	205000	203000	183000	C03690	--
Diisooctyl Phthalate	12200000	20200000	21400000	19000000	16800000	16900000	17500000	8520000	9160000	8320000	5970000	6060000	13000000	6300000	6270000	6570000	11600000	11500000	10400000	11600000	11200000	13900000	1520000	1710000	205000	203000	183000	C14577	--
2-Hydroxy-2-methylpropylglucosinolate	344000	386000	367000	515000	582000	577000	370000	391000	474000	543000	455000	435000	135000	98500	117000	602000	592000	628000	158000	201000	210000	754000	631000	820000	401000	466000	450000	C08408	--
N-Glucosyl-p-coumaroylputrescine	17200	20000	15900	19100	16900	17400	9	9	9	19700	9	16800	34600	25200	28000	9	9	9	31500	32300	28600	9	9	9	19600	20300	20900	--	--
S-(5'-Adenosyl)-L-methionine	1280000	1370000	1250000	1000000	1240000	1180000	1200000	893000	1130000	858000	837000	804000	614000	587000	730000	774000	797000	797000	597000	598000	571000	1190000	1090000	870000	781000	840000	699000	C00019	ko00261,ko00270,ko00330,ko00908,ko00999,ko01100,ko01110,ko01230,ko01240,ko04122
Ribosyladenosine	269000	311000	314000	400000	433000	419000	292000	307000	309000	359000	377000	355000	564000	636000	509000	719000	608000	686000	517000	472000	454000	180000	178000	129000	361000	376000	381000	--	--
S-Adenosylmethionine	63000	67500	67800	59500	78500	67200	49700	64600	60200	48700	51600	45600	31200	20100	29100	17900	30200	28700	25900	21200	27000	81200	77700	68400	44700	46700	54700	--	--
1-O-Caffeoyl-3-O-p-coumaroylglycerol*	9300	9000	6530	22900	22700	22800	5220	4210	4220	17300	19300	19300	13800	13200	14500	16500	15800	15200	2820	2450	4360	14500	14500	11400	15200	11600	12900	--	--
1-O-p-Hydroxycinnamoyl-3-O-caffeoylglycerol*	9830	9080	11400	29700	24500	26100	4860	4770	4560	20200	23400	24100	15500	13700	14200	17000	15800	18200	3070	3950	4370	14200	15800	15600	13100	13600	14800	--	--
Benzyl-(2''-O-xylosyl)glucoside	2710	4050	9500	10100	19600	20200	6790	6640	4050	22200	21600	18100	15500	12700	14100	38400	33700	50200	17500	9500	10800	21300	27000	29000	21100	23700	21900	--	--
2-Hydroxy-4-Pentenylglucosinolate	3170000	3280000	3220000	3050000	3450000	3590000	10000000	10200000	10300000	3360000	2810000	2980000	6090000	5480000	6300000	13000000	13900000	11900000	7110000	7420000	7680000	25100000	25500000	24200000	8040000	8090000	8060000	C08416	--
3-Methylamylthioglycoside*	1690000	1710000	2130000	2140000	2050000	2060000	7130000	7270000	7870000	1850000	1910000	1780000	10900000	11000000	10400000	10100000	9160000	9220000	11200000	11700000	11500000	4690000	4960000	4810000	5190000	6010000	5760000	--	--
4-Methylamyl Glucosinolate*	1530000	1620000	1690000	1820000	1840000	2020000	7350000	6650000	7100000	1770000	1510000	1890000	9330000	10500000	10100000	8660000	8770000	7500000	10500000	11300000	11500000	4100000	3110000	2820000	4830000	5370000	4030000	--	--
Uridine 5'-diphosphate	18400	15100	21300	11400	15500	13500	9910	10200	11400	14200	15500	13100	12500	12700	11100	12300	18300	11800	10700	7950	6780	34400	31900	32000	14000	17100	12000	C00015	ko00240,ko00908,ko01100,ko01232,ko01240
2-Hydroxy-2-Methylbutylglucosinolate	123000	120000	124000	198000	194000	241000	271000	336000	318000	160000	192000	184000	268000	283000	423000	499000	572000	558000	310000	286000	251000	9	9	9	304000	333000	332000	C08406	--
Piceatannol-3'-O-glucoside	38600	27400	29400	31100	24000	15500	9	9	9	24500	34800	11400	33300	10700	26000	16800	14700	19800	14200	29700	20800	9	9	9	12400	29300	26000	--	--
3-(Methylthio)propyl glucosinolate	282000	303000	346000	127000	129000	131000	1140000	1320000	1200000	88700	85000	86200	625000	679000	748000	367000	331000	321000	701000	698000	727000	203000	230000	212000	356000	377000	337000	C08412	ko00966,ko01110,ko01210
LysoPA 16:0 (2n isomer)	14900	13500	22400	15400	20600	20800	15700	10600	14300	16500	12600	24700	12800	8940	9180	10600	5780	11000	9	9	9	9	9	9	11900	12300	12800	--	--
LysoPA 16:0	14900	13500	22400	15400	20600	20800	15700	10600	14300	16500	12600	24700	12800	8940	9180	10600	5780	11000	9	9	9	9	9	9	11900	12300	12800	C04036	--
Hydrangeifolin I	11700	14400	13700	12500	8900	10400	21900	24800	24100	14400	27100	10400	9	9	9	9	9	9	32500	27900	28000	8420	9790	10600	10200	9190	12400	--	--
Syringaresinol	10400	13700	10700	15900	13100	15200	16800	22900	16000	14100	8620	9810	36600	43800	36500	87600	80900	96200	30400	33900	32500	20900	28100	20600	35800	32700	29300	C10889	--
Trehalose 6-phosphate	35300	26900	32000	19600	15900	17700	14500	14400	17700	29200	24400	27600	29100	17300	28000	21100	19800	22300	20100	19800	18100	38100	52000	41600	29200	28000	28600	C00689	ko00500,ko01100,ko01110
LysoPE 14:0	61600	61700	63500	70000	70400	58300	46700	49400	45500	62900	62500	55300	35300	35900	41000	64500	59400	66100	31800	33300	31400	9490	9280	9740	45500	50400	48700	--	--
LysoPE 14:0(2n isomer)	32800	38600	35200	38000	38500	31900	40500	27600	40500	38200	37200	38500	41200	21700	25400	46300	47500	51700	40300	35600	53000	10800	10700	9830	46300	54700	51100	--	--
Adenosine 5'-diphosphate	24600	29800	18500	17100	22100	25300	21300	8750	26300	23800	34700	26700	20100	15300	18900	31300	33100	19700	17000	15100	19700	114000	71800	81300	27200	26800	16800	C00008	ko00190,ko00195,ko00230,ko00908,ko01100,ko01110,ko01232,ko01240
3,5,6,7,8,3',4'-Heptamethoxyflavone	9970	6340	6810	8940	6930	7020	3450	1600	2790	5750	7100	8490	5730	4070	3680	5080	6730	3560	2450	1990	8790	9	9	9	3620	5410	4140	--	--
Naringenin-4'-O-glucoside	43800	53900	65000	50900	49500	39200	83500	90900	78400	52400	50800	58700	100000	78400	61600	44500	38200	44000	65500	59000	63300	9	9	9	50100	58400	36700	--	--
Naringenin-7-O-glucoside (Prunin)	10900	21400	15100	9	9	9	33300	29100	36400	12700	8820	18000	25200	15000	19800	12000	15900	19100	9	9	9	9	9	9	22300	17100	22300	C09099	ko00941,ko01100
5-Methylthiopentyl glucosinolate (Glucoberteroin)	275000	282000	286000	456000	490000	490000	408000	380000	480000	275000	288000	247000	413000	410000	508000	386000	367000	274000	372000	286000	360000	1020000	567000	557000	207000	320000	235000	C08401	ko00966,ko01110,ko01210
4-Methylsulfinylbutyl glucosinolate (Glucoraphanin)	216000	189000	223000	337000	430000	368000	474000	399000	460000	246000	221000	209000	185000	174000	183000	333000	344000	344000	207000	274000	218000	1160000	928000	1220000	308000	398000	340000	C08419	--
3-Phenylpropyl Glucosinolate	471000	473000	532000	514000	451000	515000	1230000	1210000	1160000	541000	473000	519000	1110000	1070000	1230000	724000	666000	730000	1070000	1080000	1000000	505000	556000	538000	755000	722000	726000	C17273	--
N1,N10-Bis(p-coumaroyl)spermidine	23500	12900	28800	10800	21500	12300	21100	21800	21200	29300	25400	25700	54700	51400	47100	44700	38600	37900	40900	31800	45400	16200	22600	19700	31100	33300	18200	C21169	--
LysoPE 15:1	34500	46700	50100	37600	46900	45300	53000	49400	54500	43800	39700	42000	40900	48800	50300	111000	114000	205000	68300	69500	58300	8560	8910	9710	51600	65600	67200	--	--
LysoPE 15:1(2n isomer)	53700	57600	61300	41700	31800	42600	56100	60600	51400	56500	53900	53700	25800	21100	24700	106000	86300	97200	80400	77300	66400	6140	7330	7180	56200	65000	54000	--	--
N'-p-Coumaroylagmatine-glucoside	50800	59100	51800	23600	39000	45600	98800	80600	91200	9	9	9	128000	124000	136000	172000	158000	156000	70500	71500	69600	22200	37100	31300	60900	81700	77900	--	--
Glucocheirolin	21200	30400	34700	51200	47600	51500	55900	62500	55400	42900	39100	37100	21400	24400	27100	39300	38900	38800	50800	36300	39400	142000	118000	112000	49500	40600	45000	C08405	--
2(R)-Hydroxy-2-Phenylethyl Glucosinolate	11400000	10700000	15000000	24200000	12100000	25200000	27100000	30100000	29000000	9780000	9620000	10900000	12900000	13800000	13700000	15400000	15300000	16500000	13300000	13600000	13800000	7090000	13400000	6310000	20800000	21600000	20300000	C17274	--
m-Methoxybenzyl glucosinolate	11400000	10700000	15000000	24200000	12100000	25200000	27100000	30100000	29000000	9780000	9620000	10900000	12900000	13800000	13700000	15400000	15300000	16500000	13300000	13600000	13800000	7090000	13400000	6310000	20800000	21600000	20300000	C08414	--
LysoPE 15:0	343000	330000	356000	398000	363000	357000	196000	205000	210000	376000	357000	352000	162000	177000	193000	232000	247000	245000	172000	345000	160000	29900	29600	31100	231000	236000	223000	--	--
LysoPC 12:0	15600	18100	20500	16200	17500	15900	11000	7270	11200	12400	12600	11500	15500	16900	13000	15200	14200	15900	12100	11600	12600	1800	1580	1760	10200	11300	12400	--	--
LysoPE 15:0(2n isomer)	60800	53800	70700	91600	88500	87500	85300	75200	80900	86300	61300	57700	74200	129000	71000	104000	125000	113000	54200	77600	77900	12100	16900	9	65100	82400	123000	--	--
Catechin gallate*	40100	64500	43000	23800	14800	25900	31100	63100	41100	23000	14100	15500	2210	8170	8140	4390	1480	8130	79700	19900	39600	11100	11900	3720	18500	28100	30400	--	--
Epicatechin gallate*	22800	31600	24200	11000	8160	6680	22200	42300	19100	11800	2870	4310	5170	3730	6680	9	9	9	73000	18300	15400	11700	4450	3000	19100	11800	11800	--	--
Menatetrenone (Vitamin K2)	692000	788000	786000	1120000	1020000	1040000	652000	485000	516000	887000	861000	948000	867000	789000	864000	1060000	938000	1000000	779000	802000	786000	509000	788000	805000	528000	740000	612000	--	--
3'-Glucosyl-6,7-dihydroxy-N-methyl-benzyltetrahydroisoquinoline	11700	13800	9570	22100	58200	43700	9	3630	27800	44400	42400	39600	37100	30100	19500	31400	19000	28800	15200	28700	13300	28500	15600	26600	31400	21500	16300	--	--
LysoPE 16:3	118000	114000	117000	137000	138000	146000	90900	81200	87300	192000	179000	190000	16200	15800	17200	53200	57200	55300	33400	38500	32500	22900	19700	20700	85300	94800	81300	--	--
3-Indolylmethyl glucosinolate	165000	9	146000	9	9	9	2950000	2910000	2950000	9	9	9	3220000	3070000	3230000	5310000	5060000	4960000	2620000	2690000	2520000	4560000	4660000	4500000	2310000	2510000	2530000	C05837	ko00380,ko00966,ko01100,ko01110,ko01210
Kaempferol-3-O-glucoside (Astragalin)*	44500	50800	46600	114000	126000	135000	84000	85000	85800	47000	41500	49500	39200	13900	21600	11600	15000	10500	75300	54200	71300	35200	29600	17800	96300	58200	38100	C12249	ko00944,ko01110
Quercetin-3-O-rhamnoside(Quercitrin)	13000	7790	7090	66500	13400	9360	27600	18900	17800	17100	7660	9870	8440	9	9	9	5480	2370	9	9	9	6350	1620	5510	23900	12500	12500	C01750	ko00944
Kaempferol-4'-O-glucoside*	49900	38300	37200	114000	103000	133000	89900	86600	69600	39700	38100	48600	11300	15800	30600	9	20200	9	56700	25900	50200	20200	14600	17800	77700	68800	55100	--	--
Luteolin-4'-O-glucoside*	55800	31900	46100	136000	114000	137000	95600	105000	79300	52600	47000	63900	16200	23300	26300	22900	8910	21300	59100	80900	63100	22700	18600	25100	77300	51100	43700	--	--
4-Methylsulfonyl-3-butenyl Glucosinolate	253000	230000	278000	1050000	255000	633000	266000	397000	1910000	1000000	949000	939000	1140000	1040000	946000	7190000	5890000	6830000	1510000	1740000	1410000	15500000	11700000	14500000	2230000	3400000	2570000	--	--
3-Hydroxy-5-(methylthio)pentyl Glucosinolate	254000	229000	266000	1070000	958000	882000	1760000	1780000	1990000	1060000	982000	778000	1250000	1070000	1090000	6570000	7230000	7320000	1570000	1350000	1520000	15700000	14200000	14600000	2170000	3970000	3210000	--	--
Aromadendrin-7-O-glucoside	6410	7780	10600	11400	8490	18700	5000	7650	20300	9	9	9	22800	18400	23500	8540	5770	12600	14800	7830	21700	7180	6370	9330	12100	14800	9150	--	--
Phylloquinone (Vitamin K1)	23900	23700	21800	33300	39800	34600	10800	10100	10700	14500	14100	12700	26900	24900	27100	12300	13900	12900	15200	12200	15700	4750	4470	4950	18400	17100	18900	--	--
LysoPE 16:1(2n isomer)	491000	529000	487000	510000	459000	474000	825000	841000	833000	461000	442000	460000	880000	969000	916000	2640000	2630000	2640000	2070000	1820000	1690000	294000	321000	281000	764000	842000	840000	--	--
LysoPE 16:1	469000	491000	512000	558000	466000	490000	800000	953000	874000	461000	464000	437000	999000	1030000	1020000	2600000	3020000	2770000	1950000	1810000	1660000	285000	287000	313000	868000	833000	868000	--	--
LysoPE 16:0	11400000	10500000	10600000	12000000	12200000	11900000	5780000	5510000	5820000	12000000	12900000	11300000	2690000	2820000	2900000	3300000	3320000	3420000	2540000	2230000	2300000	1330000	1290000	1200000	6580000	6220000	5970000	--	--
LysoPE 16:0(2n isomer)	1180000	1250000	1330000	1400000	1330000	1310000	1540000	1570000	1600000	837000	793000	786000	961000	993000	989000	1180000	1160000	1210000	805000	803000	808000	330000	332000	301000	1250000	1320000	1310000	--	--
Ursolic acid	51400	60400	52900	53100	55500	50800	60500	62800	47300	49200	41600	55900	128000	129000	130000	23800	46500	30200	17600	21000	15300	8880	8000	9370	34800	57400	42500	C08988	--
3-Epiursolic acid	45500	46200	46500	40300	46200	45200	46600	49900	39500	42500	35700	45800	110000	121000	109000	17400	40000	28800	17300	21200	14000	9670	7110	7490	27100	46300	35100	--	--
Gallocatechin 3-O-gallate	56600	60600	67400	8830	8830	9540	23900	92900	32000	15600	12400	11700	2740	1410	2090	2040	9	696	59100	24600	24400	10900	6200	9	21800	33200	13200	--	--
Epigallocatechin-3-gallate	63400	48100	52200	4760	11000	2720	25200	94300	27300	13000	19100	7530	3390	2090	4720	711	3400	2800	58400	16200	15700	9510	3500	6230	25900	17200	17900	C09731	--
Gallocatechin gallate	38800	30900	24300	7320	5880	6720	11800	39900	23800	8830	8050	8190	3770	9	1480	739	2220	9	86300	14100	36000	8090	2200	4390	14900	10300	18400	--	--
Anthranilate-1-O-Sophoroside	257000	289000	356000	305000	248000	241000	1000000	1050000	1080000	175000	149000	142000	1730000	1920000	1630000	1120000	1180000	1180000	1330000	1430000	1470000	816000	728000	733000	800000	655000	765000	--	--
1-O-Galloyl-6-O-Cinnamoyl-β-D-glucose*	56000	41400	46000	16400	11800	21700	51300	47800	64500	19100	21400	22100	29900	24400	18900	17400	21500	15400	42700	52200	27800	4550	2570	3500	36000	35700	23300	--	--
4-O-Galloyl-1-O-Cinnamoyl-β-D-glucose*	56000	41400	46000	16400	11800	21700	51300	47800	64500	19100	21400	22100	29900	24400	18900	17400	21500	15400	42700	52200	27800	4550	2570	3500	36000	35700	23300	--	--
1-O-Galloyl-2-O-Cinnamoyl-β-D-glucose	56000	41400	46000	16400	11800	21700	51300	47800	64500	19100	21400	22100	29900	24400	18900	17400	21500	15400	42700	52200	27800	4550	2570	3500	36000	35700	23300	--	--
4-Hydroxyindol-3-ylmethyl glucosinolate	1980000	1970000	1880000	1590000	1660000	338000	3120000	3020000	2640000	1390000	1170000	1390000	206000	201000	221000	66300	57600	66000	2100000	2200000	2130000	2330000	3140000	3190000	2220000	2230000	2170000	--	--
4-Hydroxy-3-indolylmethyl glucosinolate	1980000	1970000	1880000	1590000	1660000	338000	3120000	3020000	2640000	1390000	1170000	1390000	206000	201000	221000	66300	57600	66000	2100000	2200000	2130000	2330000	3140000	3190000	2220000	2230000	2170000	C08422	--
3-Hydroxy-6-(methylthio)hexyl glucosinolate	11700000	12000000	12700000	10400000	11300000	11400000	14800000	14300000	14200000	10500000	10600000	10200000	17600000	17400000	18300000	10700000	10700000	9920000	21200000	23300000	21200000	49900000	48700000	46500000	16400000	16600000	16800000	--	--
LysoPE 17:1(2n isomer)	81900	87300	89400	91900	111000	93000	105000	100000	102000	87900	88300	109000	182000	176000	170000	373000	369000	401000	229000	222000	177000	16800	19500	18600	109000	116000	102000	--	--
LysoPE 17:1	81900	87300	89400	91900	111000	93000	105000	100000	102000	87900	88300	109000	182000	176000	170000	373000	369000	401000	229000	222000	177000	16800	19500	18600	109000	116000	102000	--	--
LysoPE 17:0	31000	29300	30400	21600	21700	24000	23400	25400	23400	19100	17600	15100	21800	23800	23000	30700	31400	30100	24000	20400	21500	2840	9	9	23600	21900	27500	--	--
LysoPC 14:0	156000	165000	159000	113000	124000	119000	147000	155000	151000	125000	147000	146000	60000	62600	57100	114000	110000	101000	73900	68400	71200	26300	20400	25300	123000	114000	130000	--	--
Ambolic acid	5580	5540	5340	8440	8820	7770	3570	2970	3680	4550	4060	3800	3150	2680	3050	6610	6320	3630	1900	1820	1710	1470	700	1110	1080	1580	1880	--	--
2,3-Dihydroxy-12-ursen-28-oic acid*	21400	20100	29000	30500	64400	36700	28300	20500	22300	21400	22000	28400	41700	41200	44000	15700	25700	20300	15400	13800	13600	9	9	9	36500	29800	35400	--	--
Pomolic acid*	23800	24900	30200	44700	60200	43800	25000	18800	21300	16100	18600	33000	29700	33100	33100	9	22700	22700	9	9	9	9	9	9	54800	29300	38200	--	--
Hederagenin*	23800	24900	30200	44700	60200	43800	25000	18800	21300	16100	18600	33000	29700	33100	33100	9	22700	22700	9	9	9	9	9	9	54800	29300	38200	--	--
Maslinic acid*	23800	24900	30200	44700	60200	43800	25000	18800	21300	16100	18600	33000	29700	33100	33100	9	22700	22700	9	9	9	9	9	9	54800	29300	38200	C16939	--
Corosolic acid*	23800	24900	30200	44700	60200	43800	25000	18800	21300	16100	18600	33000	29700	33100	33100	9	22700	22700	9	9	9	9	9	9	54800	29300	38200	--	--
Alphitolic acid*	23800	24900	30200	44700	60200	43800	25000	18800	21300	16100	18600	33000	29700	33100	33100	9	22700	22700	9	9	9	9	9	9	54800	29300	38200	C16912	--
2-Hydroxyoleanolic acid*	23800	24900	30200	44700	60200	43800	25000	18800	21300	16100	18600	33000	29700	33100	33100	9	22700	22700	9	9	9	9	9	9	54800	29300	38200	--	--
10-Formyltetrahydrofolic Acid	547000	624000	591000	5270000	4500000	4420000	368000	394000	367000	6400000	5550000	6440000	489000	531000	503000	1800000	1940000	1740000	401000	351000	462000	1430000	1280000	1400000	1600000	1600000	1630000	C00234	ko00670,ko00970,ko01100,ko01200,ko01240
LysoPE 18:4	26500	24800	30000	45400	38200	45200	42300	33600	42100	26300	27500	19800	8750	6760	6180	19200	16300	19900	10400	15800	11300	8340	5950	7500	28600	27200	21600	--	--
LysoPE 18:3(2n isomer)	20900	31200	27600	29200	34700	29600	38100	48500	40600	26000	26100	24800	20900	17100	24900	39100	46100	40900	24000	20500	25300	12500	11100	8540	32000	32800	29000	--	--
LysoPE 18:3	4510000	4640000	4550000	4510000	4300000	4770000	6820000	6900000	6680000	3970000	3950000	3940000	3790000	3690000	4140000	7400000	7570000	7710000	3650000	4460000	3750000	1790000	1810000	1710000	4390000	4200000	4600000	--	--
LysoPE 18:2(2n isomer)	3390000	3540000	3520000	3260000	3400000	3440000	4310000	4100000	4560000	3100000	3350000	3170000	2960000	2850000	3090000	5580000	5300000	5420000	2770000	2830000	2610000	1060000	931000	887000	3260000	3250000	3330000	--	--
LysoPE 18:2	3410000	3510000	3470000	3960000	3280000	3280000	4170000	4370000	4500000	3040000	3210000	3280000	2960000	3070000	3280000	5690000	5680000	5990000	2670000	2890000	2530000	1100000	957000	868000	3130000	3220000	3320000	--	--
1-Methoxy-3-indolylmethyl glucosinolate (Neoglucobrassicin)*	7310000	7740000	7850000	2830000	8960000	8740000	4530000	5140000	4650000	8150000	4710000	8190000	5740000	5860000	4110000	3600000	8180000	6980000	5910000	3780000	6410000	8790000	4800000	8510000	6800000	6970000	6740000	C08424	--
4-Methoxyglucobrassicin*	5950000	6630000	6570000	7660000	7740000	7970000	5630000	6320000	5250000	6890000	7090000	7360000	5250000	4970000	4410000	6950000	7170000	6870000	5550000	3480000	5570000	7680000	1790000	7310000	6250000	6420000	6530000	C08423	--
Quercetin-4'-O-glucuronide	505000	683000	999000	484000	653000	487000	689000	9	566000	834000	433000	463000	733000	745000	620000	535000	883000	585000	9	523000	609000	726000	414000	505000	477000	469000	456000	--	--
3,4-Digalloylshikimic acid	1580000	1410000	1520000	1780000	1630000	1720000	1820000	1430000	1650000	1590000	1660000	1500000	1450000	1320000	1430000	1500000	1670000	1440000	1550000	1570000	1500000	1510000	1260000	1070000	973000	1210000	760000	--	--
1-O-Galloyl-6-O-p-Coumaroyl-β-D-glucose	1570000	1640000	1510000	1560000	1600000	1630000	3230000	1990000	1180000	1030000	2110000	1970000	3010000	3120000	3230000	1090000	1430000	1640000	2050000	2590000	2190000	1560000	2200000	1420000	1360000	2690000	1380000	--	--
Isorhamnetin-7-O-glucoside (Brassicin)*	24400	43000	40700	118000	76600	69300	80500	52900	93400	36000	54500	49200	9	9	9	11000	14900	24100	85200	64600	91500	36200	51400	46900	60600	33100	45900	--	--
Rhamnetin-3-O-Glucoside*	36300	24500	38600	46400	59400	57800	41700	62500	46500	29900	35200	34600	10200	7310	8040	8660	14800	12500	58300	63300	51200	29100	32100	35200	34600	31900	44400	--	--
Isorhamnetin-3-O-Glucoside*	39700	35800	26600	88200	72700	66200	99300	77400	75000	53700	51600	40100	12500	16600	9	19500	13400	30000	74300	74700	103000	48500	46900	54300	53500	40800	30700	--	--
Nepetin-7-O-alloside*	38300	42000	34400	72600	74000	79400	71900	84900	60600	48500	30800	56000	10900	32000	14700	14200	14000	14800	88800	90700	78200	41300	39900	39100	42200	40000	38500	--	--
Nepetin-7-O-glucoside(Nepitrin)*	39700	38900	28300	114000	62500	97300	85200	70100	71600	53700	51400	48000	12300	9080	10900	15000	15800	11000	95800	81700	79500	33100	44400	50800	46700	46700	56800	--	--
3,5-Digalloylshikimic acid	9	9	9	9	9	9	5540000	2950000	5700000	2510000	1330000	2380000	3290000	1670000	5080000	2090000	3510000	2700000	2790000	3630000	2260000	1690000	3510000	3800000	1570000	4680000	3240000	--	--
1'-O-(3,4-Dihydroxyphenethyl)-O-caffeoyl-glucoside	255000	284000	261000	293000	300000	313000	284000	276000	277000	293000	218000	276000	223000	209000	238000	255000	260000	261000	201000	283000	269000	233000	123000	149000	101000	152000	91000	--	--
LysoPE 18:1(2n isomer)	1190000	1220000	1220000	1630000	1590000	1550000	896000	865000	869000	1120000	1170000	1110000	597000	623000	612000	743000	772000	791000	607000	667000	626000	314000	340000	276000	917000	826000	888000	--	--
LysoPC 15:1	212000	216000	180000	156000	183000	179000	266000	272000	264000	220000	163000	159000	177000	166000	160000	296000	264000	326000	189000	200000	184000	41000	46500	38200	177000	185000	207000	--	--
LysoPE 18:1	2120000	2130000	2170000	2910000	2820000	2770000	1540000	1570000	1630000	2000000	2010000	1950000	1120000	1070000	1140000	1320000	1350000	1400000	1110000	1140000	1050000	560000	583000	544000	1640000	1430000	1550000	--	--
6-(Methylsulfonyl)Hexyl Glucosinolate	8060000	7480000	8690000	7960000	7890000	4820000	6040000	5960000	7460000	6490000	9770000	8630000	7100000	9410000	7160000	5880000	11500000	8760000	7040000	9010000	7350000	10700000	8420000	10200000	6200000	7000000	7940000	--	--
LysoPE 18:0	301000	283000	283000	296000	273000	272000	155000	148000	158000	261000	247000	231000	80000	80100	75500	107000	105000	115000	81700	79500	79000	17300	18600	16100	181000	151000	152000	--	--
LysoPC 15:0	1240000	1230000	1370000	1260000	1190000	1180000	872000	951000	925000	1230000	1120000	1110000	663000	653000	680000	875000	884000	926000	729000	751000	722000	183000	167000	149000	885000	913000	903000	--	--
LysoPC 15:0(2n isomer)	461000	409000	482000	353000	336000	332000	385000	432000	432000	381000	334000	353000	209000	222000	225000	366000	325000	388000	251000	268000	242000	51800	44900	46100	293000	305000	311000	--	--
LysoPE 18:0(2n isomer)	27700	30100	26200	36400	41000	35800	21500	21700	22100	24200	26800	24900	16800	15600	16500	19000	19400	19000	16500	16700	14800	7320	7020	4890	21200	18800	22200	--	--
Scopoletin-7-O-xylosyl(1→6)glucoside	8580	8010	6290	6350	4580	2860	25200	18300	26900	4010	7430	6310	78800	62900	59200	29100	40000	30300	42000	50700	43500	14300	11400	10900	48600	39200	37400	--	--
Euscaphic acid*	1880	2850	3640	3670	17900	3610	2310	1820	3450	2300	1830	2310	12200	13700	14000	3150	4980	3900	9	9	9	9	9	9	3560	3780	4080	C17890	--
2α,3α-Dihydroxyursolic acid*	2200	2190	2100	2960	17400	2580	2390	4690	3030	1530	1720	2020	12800	12200	11900	2860	4260	2680	9	9	9	9	1690	1780	3190	4050	3810	--	--
LysoPC 16:2(2n isomer)	301000	314000	343000	398000	334000	347000	724000	736000	745000	324000	264000	290000	281000	277000	302000	1520000	1390000	1550000	306000	332000	254000	145000	132000	125000	411000	406000	491000	--	--
LysoPC 16:2	9	9	9	592000	584000	571000	958000	982000	1050000	9	9	9	320000	350000	369000	1700000	1540000	1870000	397000	442000	372000	168000	177000	169000	570000	595000	702000	--	--
LysoPC 16:1(2n isomer)	2690000	2420000	2650000	2780000	2590000	2790000	5340000	4930000	5070000	2220000	2900000	2270000	2450000	2530000	2650000	6970000	6780000	7430000	3080000	3330000	2780000	729000	708000	711000	2640000	2990000	3070000	--	--
LysoPC 16:1	2640000	3550000	2560000	2690000	2680000	2770000	5420000	4650000	5130000	2360000	2080000	2300000	2700000	2410000	2670000	7120000	6880000	9090000	3000000	3330000	2760000	707000	767000	698000	3310000	2960000	3240000	--	--
4-Benzoyloxybutylglucosinolate	130000	104000	108000	69700	41700	47200	230000	227000	269000	50000	66100	45100	504000	479000	460000	921000	817000	684000	531000	427000	470000	293000	157000	207000	291000	335000	311000	--	--
LysoPC 16:0(2n isomer)	4070000	3970000	4140000	4280000	4120000	4060000	2260000	2190000	2320000	4060000	4160000	4040000	1000000	1060000	1080000	1340000	1240000	1310000	1080000	1120000	1070000	768000	759000	693000	2480000	2440000	2410000	--	--
LysoPC 16:0	4210000	4080000	4080000	4350000	4130000	4030000	2340000	2270000	2390000	4350000	4210000	4160000	1030000	1070000	1100000	1370000	1270000	1350000	1140000	1210000	1150000	746000	784000	685000	2620000	2540000	2550000	--	--
LysoPE 20:5	34900	35900	36500	41000	39000	43000	84000	80700	85600	16300	16900	18700	119000	111000	112000	204000	213000	210000	71800	78500	68600	77100	76800	73700	74700	75000	71100	--	--
LysoPE 20:4	12900	10500	11400	11400	12300	10500	25200	25100	24100	6040	4100	5670	41600	41300	44100	131000	143000	131000	32700	35900	33900	156000	155000	159000	38000	45300	40500	--	--
LysoPE 20:4(2n isomer)	53300	56100	56400	45400	49000	49900	59500	60500	53200	46600	42900	45500	39600	45400	49900	143000	133000	152000	62500	61800	52000	286000	280000	256000	113000	102000	97200	--	--
LysoPE 20:3(2n isomer)	19000	19300	19900	28200	31700	29300	24900	27900	31100	18800	18500	19700	24800	24600	25500	49300	49600	47400	14100	13200	19500	9500	11800	9880	22100	24000	22600	--	--
LysoPE 20:3	15400	17100	16100	30900	28200	29600	21400	25800	25300	17800	17200	13700	22700	27200	24700	48500	45300	48000	14900	10900	14800	9130	11300	9730	22100	22200	22200	--	--
Maltotriose	65100	61500	57300	48300	63300	64200	391000	393000	352000	31300	42600	28600	813000	775000	1070000	915000	1050000	917000	682000	597000	571000	146000	152000	187000	415000	383000	365000	C01835	ko02010
D-Melezitose	9	9	9	9	9	9	32700	11100	38900	9	7860	3280	48900	45300	38200	53700	37600	40000	22000	29900	30100	69600	50800	43100	24500	20900	31100	C08243	--
D-Panose	12500	6920	8640	4400	6790	1850	67900	50800	59600	3830	1890	2620	84700	89900	85100	148000	133000	86500	41000	70900	67000	82400	34900	36400	48300	42200	49500	C00713	--
Manninotriose	1950	4790	8250	12200	12900	8130	14900	16300	7170	9	9	9	14000	28200	11700	29500	24700	39200	13200	12400	14500	12400	12200	11400	19700	8660	13100	C05404	ko00052,ko01100
LysoPE 20:2	53900	51200	51700	88400	79200	74900	56600	56700	58800	42400	40300	34300	47500	52900	50600	50600	46300	55900	23700	24200	23300	5530	6630	4840	49300	40500	39200	--	--
LysoPE 20:2(2n isomer)	43500	43500	51100	73600	75100	78800	49400	53500	52300	32300	32900	30400	48200	47100	52400	43400	44900	51700	21600	22000	23400	4890	5540	3800	41900	37400	38100	--	--
LysoPC 17:2	602000	556000	593000	475000	439000	493000	424000	413000	418000	473000	467000	501000	107000	101000	101000	436000	441000	482000	194000	221000	200000	33200	36600	33900	400000	400000	384000	--	--
LysoPC 17:1	419000	387000	373000	410000	406000	376000	358000	378000	366000	341000	312000	360000	324000	328000	355000	733000	670000	752000	348000	392000	347000	42200	37400	35300	333000	357000	291000	--	--
5-(Benzoyloxy)pentyl glucosinolate	92900	49700	76300	57600	58000	76600	249000	260000	274000	72700	42600	38600	487000	444000	437000	302000	297000	267000	507000	470000	487000	65800	61500	69700	226000	227000	184000	--	--
LysoPC 17:0	226000	225000	221000	141000	142000	138000	167000	177000	195000	121000	117000	126000	122000	123000	121000	168000	159000	170000	136000	132000	122000	21000	22000	20000	128000	141000	143000	--	--
LysoPC 17:0(2n isomer)	572000	575000	578000	556000	439000	497000	325000	305000	351000	548000	527000	491000	210000	221000	235000	297000	290000	310000	278000	275000	259000	39200	35200	35500	340000	302000	307000	--	--
1-α-Linolenoyl-glycerol-3-O-glucoside*	9	6270	5740	4750	4170	9	14700	16100	16000	8480	9040	5560	17500	23700	22600	33300	27800	33800	17100	17700	17800	4830	6440	5470	12600	13000	11000	--	--
2-α-Linolenoyl-glycerol-1-O-glucoside*	5670	7270	6460	5060	9270	4610	15300	14300	17700	6810	8000	5850	17200	25700	23700	27200	26300	24700	14800	18900	14400	5980	4770	5080	13300	12200	10500	--	--
LysoPC 18:4	57300	56800	52900	90900	94400	93800	333000	316000	318000	9	9	9	96500	98000	117000	243000	235000	277000	86900	74700	82600	53200	53400	48800	94200	122000	118000	--	--
3,5-Dicaffeoylquinic acid	14000	13900	2760	14700	4130	18900	9100	17400	14700	28600	12600	39200	7740	10300	4960	9	9	9	19400	16800	11400	6230	42700	19600	6760	8490	2810	--	--
LysoPC 18:3(2n isomer)	52600	45500	51000	47300	40800	51500	67500	70300	65900	46200	36700	46500	32900	35600	32100	89500	71700	92300	33700	43700	36500	21100	23100	19400	43700	47900	45300	--	--
LysoPC 18:3	1790000	1650000	1490000	1500000	1820000	1480000	2570000	2560000	2670000	1350000	1540000	1650000	1020000	1120000	1220000	3140000	3010000	3400000	1380000	1470000	1250000	828000	831000	708000	1710000	1780000	1760000	--	--
6'-O-Feruloyl-D-sucrose	189000	224000	217000	277000	238000	286000	146000	132000	148000	288000	266000	327000	260000	283000	270000	398000	390000	333000	245000	230000	217000	165000	98000	153000	303000	247000	251000	--	--
LysoPC 18:2	25100000	26200000	25700000	27500000	25700000	23800000	30300000	31100000	32400000	25600000	23600000	22600000	16700000	16800000	18000000	42300000	42100000	43900000	18500000	19200000	16800000	11300000	10400000	10100000	24400000	24500000	25300000	--	--
LysoPC 18:2(2n isomer)	39100	68300	50500	37700	38800	37300	48700	49600	50400	62600	46700	64200	19800	28600	28800	68200	57200	71500	22700	26500	31900	18100	19000	11400	37300	32600	37000	--	--
Pinoresinol-4-O-glucoside	2870000	2730000	2680000	1520000	1730000	1590000	6310000	7640000	6620000	1090000	1130000	1010000	12000000	11300000	9890000	4190000	5330000	4760000	8390000	8810000	9280000	529000	444000	587000	4750000	5030000	4860000	C17529	--
Dehydrodiconiferyl alcohol-gamma'-O-glucoside	33700	37000	30300	40100	69700	46100	65400	69100	63300	39900	25700	51000	51600	67500	56600	61800	62000	77300	44100	47000	51800	41900	64000	36700	51100	44700	60600	--	--
LysoPC 18:1	12800000	11800000	11600000	13500000	13800000	13500000	12200000	12700000	13600000	9700000	9480000	9510000	7060000	7310000	7660000	14700000	13600000	15100000	9240000	9220000	8270000	5640000	5580000	5180000	10500000	10100000	11300000	--	--
LysoPC 18:1(2n isomer)	9130000	8370000	8390000	9730000	10100000	10000000	9680000	8750000	8920000	7750000	7270000	7280000	6080000	6000000	6300000	11400000	10800000	12200000	6380000	6880000	6590000	4280000	4180000	4130000	6810000	6740000	7040000	--	--
6-(Benzoic acid)-1-thiO-glucoside of Methylthio-3-butenyl	9750	11300	10100	7230	5530	7910	12100	11200	11200	6240	6590	8320	7430	7810	7670	11800	9290	10500	10200	10600	14400	4780	2410	6460	12000	10700	11800	--	--
Tricin-7-O-saccharic acid	2230000	2280000	2330000	3170000	3560000	2950000	1690000	2010000	2240000	2890000	3220000	3180000	2800000	2540000	3340000	5510000	5510000	6030000	2540000	2920000	2890000	1100000	1080000	1020000	3250000	3390000	2980000	--	--
Rosmarinic acid-3'-O-glucoside	703000	610000	646000	756000	759000	850000	420000	403000	465000	1040000	1130000	1080000	452000	479000	478000	686000	585000	577000	536000	587000	573000	81900	113000	115000	611000	719000	632000	--	--
Isolariciresinol-9'-O-glucoside*	8770	11000	9	9	9	6260	17200	8940	12500	4840	9	6290	36400	45700	30800	9	10400	8420	49800	41600	30400	16100	17400	16100	8230	9620	8990	--	--
Dihydrodehydrodiconiferyl alcohol-4-O-glucoside*	10400	4090	9710	6310	8260	2700	17300	14600	11700	6140	10400	9780	29200	50300	36700	21700	11900	11100	14700	43500	29100	14700	22500	20400	12700	25900	23700	--	--
Lariciresinol-4'-O-glucoside	668000	729000	749000	795000	727000	769000	413000	413000	475000	1070000	1030000	1030000	429000	486000	389000	634000	624000	532000	582000	633000	607000	110000	102000	124000	616000	732000	671000	--	--
LysoPC 18:0(2n isomer)	502000	370000	368000	377000	381000	384000	572000	619000	579000	244000	236000	248000	356000	351000	393000	560000	539000	576000	318000	326000	327000	104000	97500	89100	437000	419000	394000	--	--
LysoPC 18:0	4430000	4130000	4100000	3820000	3650000	3590000	2350000	2430000	2480000	3270000	3120000	2970000	1080000	1140000	1130000	1530000	1600000	1710000	1290000	1300000	1260000	269000	279000	259000	2480000	2140000	2130000	--	--
LysoPE 22:5	2720	2110	1710	1400	1610	3120	2580	2580	3440	3270	2760	2870	8990	7890	7530	7280	9850	8500	17300	16300	17400	2010	3270	2940	5260	5280	6430	--	--
LysoPC 19:3	14000	23600	24200	22200	15200	12400	15600	18200	19000	11500	15300	15600	7370	6460	11700	43500	47600	39500	16800	22700	16100	9	9	9	34100	22100	24400	--	--
LysoPC 19:1	10700000	9650000	9430000	10200000	11400000	10400000	5990000	6360000	6540000	10800000	10600000	12000000	2020000	1930000	1940000	4050000	3680000	4200000	2490000	2760000	3080000	525000	632000	587000	6410000	6460000	5710000	--	--
Uridine-5'-Diphosphate-D-Xylose	104000	107000	88900	133000	69200	74100	53800	50900	56700	92700	90500	76800	52800	19800	28900	14400	30700	30300	77700	26500	33800	33600	31400	21100	28500	39800	68700	C00190	ko00520,ko00908,ko01100,ko01250
5,4'-Dihydroxy-3,6,7,3'-tetramethoxyflavone-4'-O-glucoside	16500	19800	19900	10300	16400	10300	25700	31000	31000	25800	11300	9	30800	17300	35900	19800	19800	11200	48200	43900	31800	9520	10300	18200	17200	22400	21400	--	--
1-Hydroxypinoresinol-1-O-Glucoside	80900	74600	82700	57400	39200	46500	350000	370000	462000	33600	36300	25000	483000	558000	468000	221000	214000	211000	328000	390000	392000	77200	59500	79300	335000	318000	321000	--	--
1-Hydroxypinoresinol-4'-O-Glucoside	112000	123000	134000	98600	87700	82100	647000	729000	798000	61800	89900	52200	979000	963000	997000	449000	452000	506000	730000	805000	777000	156000	167000	178000	592000	512000	608000	--	--
Olivil-4'-O-glucoside	17500	14700	22500	16200	25200	32200	24500	21800	26600	29400	19500	26600	28400	31800	40600	40700	30800	51100	46800	46800	40000	75000	69000	96400	36400	30800	31100	--	--
Cycloolivil-6-O-glucoside	17500	14700	22500	16200	25200	32200	24500	21800	26600	29400	19500	26600	28400	31800	40600	40700	30800	51100	46800	46800	40000	75000	69000	96400	36400	30800	31100	--	--
LysoPC 20:5	299000	545000	312000	404000	390000	360000	812000	809000	769000	131000	139000	147000	615000	643000	661000	1310000	1150000	1300000	473000	499000	409000	981000	1060000	964000	495000	474000	619000	--	--
LysoPC 20:4	128000	127000	126000	147000	135000	122000	188000	182000	178000	68800	63200	60900	180000	201000	179000	461000	470000	475000	198000	188000	217000	1790000	2050000	1640000	342000	342000	349000	--	--
LysoPC 20:3	144000	146000	99600	235000	186000	179000	195000	196000	132000	103000	121000	99000	157000	211000	183000	372000	378000	404000	132000	133000	158000	91100	125000	131000	180000	157000	169000	--	--
LysoPC 20:2(2n isomer)	283000	267000	255000	323000	317000	305000	282000	277000	277000	221000	201000	207000	334000	349000	352000	552000	535000	562000	248000	251000	231000	46800	46600	37500	266000	251000	254000	--	--
LysoPC 20:2	282000	263000	255000	337000	293000	302000	286000	275000	291000	220000	215000	199000	325000	357000	352000	553000	534000	585000	234000	264000	239000	46600	49600	41000	271000	243000	255000	--	--
LysoPC 20:1	54200	58000	68600	74300	69300	66200	64900	68300	65700	57600	48800	59600	144000	152000	152000	90000	88600	101000	49700	46300	42600	80500	87900	81700	72500	68400	73000	--	--
5'-Methoxymatairesinoside	162000	172000	180000	228000	203000	171000	348000	355000	370000	143000	145000	167000	2290000	2470000	2500000	947000	822000	972000	1410000	1400000	1400000	151000	121000	108000	1020000	876000	856000	--	--
5'-Methoxyisolariciresinol-9'-O-glucoside	24300	18900	13800	16100	16000	28500	46100	19400	13500	24400	22400	25800	69400	59800	37000	29300	55400	48100	16700	52500	12900	465000	108000	74800	27000	25400	28700	--	--
Pinoresinol-4-O-(6''-acetyl)glucoside	226000	225000	292000	188000	159000	152000	644000	739000	643000	162000	163000	177000	1290000	1340000	1370000	1040000	926000	1210000	811000	962000	944000	58300	45200	64900	601000	446000	531000	--	--
6-(Phenylacrylic acid)-1-thiO-glucoside of 4-(Methylsulfinyl)-3-butenyl	12300	12300	12700	22800	12700	14300	12700	20900	17300	14600	26200	17700	47800	33300	32300	78900	80500	74300	54200	44300	47700	28500	15400	18900	34700	35400	46800	--	--
Isovitexin-8-O-xyloside	9	934	9	1850	935	915	892	9	9	2800	9	9	929	904	914	9	932	3660	922	9	1870	9	3650	1860	892	929	1860	--	--
Uridine 5'-diphospho-D-glucose	402000	515000	377000	323000	372000	303000	200000	224000	298000	548000	568000	424000	205000	134000	148000	129000	128000	107000	223000	180000	207000	214000	192000	123000	197000	222000	150000	C00029	ko00040,ko00052,ko00053,ko00500,ko00520,ko00524,ko00561,ko00908,ko01100,ko01110,ko01240,ko01250
LysoPC 22:6	51600	58700	53500	44300	37600	45900	44500	43800	48600	53900	58100	60100	64600	70500	86000	54400	57100	59300	60900	61900	58600	12900	10400	12600	55900	53900	49000	--	--
LysoPC 22:5	35200	34800	30100	33600	33300	35800	37700	20000	15800	59600	66900	63300	32300	31600	33200	38300	40300	68900	66700	72500	68900	9870	11600	11000	47200	47100	44800	--	--
LysoPC 22:5(2n isomer)	35200	34800	30100	33600	33300	35800	37700	20000	15800	59600	66900	63300	32300	31600	33200	38300	40300	68900	66700	72500	68900	9870	11600	11000	47200	47100	44800	--	--
LysoPC 22:4	24400	22800	22200	18000	19400	20500	14000	15000	8070	18700	22200	18600	9630	9830	11000	16700	21800	16100	14400	12800	10800	4790	5810	3890	19600	15200	17000	--	--
Apigenin-7-O-rutinoside (Isorhoifolin)	2420	1680	6080	3420	836	1690	1710	9	792	9	804	870	836	813	1700	2600	859	870	1660	858	1680	9	1690	9	836	746	865	--	--
Naringenin-7-O-Rutinoside(Narirutin)*	171000	31500	35200	68200	48100	27200	53200	10100	7890	81700	52000	43400	47800	2930	8610	4370	7190	2920	11700	14300	44600	7860	4290	18300	33200	29400	35800	C09793	--
Naringenin-7-O-Neohesperidoside(Naringin)*	178000	16000	40600	71900	42600	23800	45900	16800	10200	91100	67500	46800	50000	11000	11500	2860	20700	7220	12900	17300	26400	15800	4290	12400	47700	42300	55600	C09789	ko00941,ko01100
Syringaresinol-4'-O-glucoside	30600	37700	24900	52000	59200	63600	65100	81800	64900	27700	30700	51300	304000	325000	325000	181000	177000	202000	153000	229000	164000	279000	225000	248000	174000	157000	158000	C10890	--
N',N'',N'''-p-Coumaroyl-cinnamoyl-caffeoyl spermidine	58000	52600	60900	43200	52600	42600	64600	55200	58900	27600	25200	31600	78800	78100	86300	141000	177000	125000	79200	76000	69400	21600	45300	23600	53100	58000	77200	--	--
Kaempferol-3-O-(2''-p-Coumaroyl)galactoside*	23900	5790	8620	9550	9350	5100	8770	1880	1100	9720	6490	6100	7320	1880	2500	2350	5490	9	3140	1090	7680	9	9	9	4550	4850	7780	--	--
Luteolin-7-O-(6''-caffeoyl)rhamnoside*	54000	6550	12600	15200	14900	6760	13600	1840	5280	18800	13100	12400	18100	2370	3280	2920	11500	2370	5180	2920	13900	4380	1290	2580	11900	10200	9360	--	--
Kaempferol-3-O-(6''-p-Coumaroyl)galactoside*	22100	3360	8010	6910	6880	3670	9000	2080	1750	12100	8790	6060	8290	1600	1460	1590	3860	959	2740	2090	8000	2250	9	1930	7080	7390	6540	--	--
Uridine 5'-diphospho-N-acetylglucosamine	20700	29500	23500	33000	22300	18000	10600	9970	16200	17500	18000	15600	4480	4450	4950	4160	6490	4150	5440	4500	5070	10300	4320	3560	6740	4680	6320	C00043	ko00520,ko00524,ko01100,ko01250
Diosmetin-7-O-rutinoside (Diosmin)	629000	97600	143000	153000	138000	94000	173000	26100	58700	273000	215000	174000	193000	24600	41300	49600	107000	23700	88600	48700	92700	38200	14600	22600	137000	124000	133000	C10039	--
Kaempferol-3,7-O-diglucoside	21200	27400	36200	20000	22200	31600	26500	31100	25800	107000	84900	84900	11600	13300	10500	9	9	9	28100	36300	22700	5340	7170	8010	22200	34500	22100	--	--
Kaempferol-3-O-galactoside-4'-O-glucoside	14100	16700	17800	23500	17800	32500	24000	22100	38700	81400	75100	83500	6160	5310	11600	7910	3540	6230	41300	40900	42700	6160	10600	8900	23600	27300	45100	--	--
Quercetin-3-O-rutinoside (Rutin)	69400	38800	79200	23800	16800	9250	14800	28700	23300	669000	696000	817000	6520	12900	16800	40100	36900	43800	16500	17700	20500	34500	40600	41500	141000	117000	146000	C05625	ko00944,ko01100,ko01110
Luteolin-7,3'-di-O-glucoside	14100	16700	17800	23500	17800	32500	24000	22100	38700	81400	75100	83500	6160	5310	11600	7910	3540	6230	41300	40900	42700	6160	10600	8900	23600	27300	45100	--	--
Luteolin-7-O-gentiobioside	22100	35400	33600	27800	13200	15800	39100	15900	26500	86700	105000	62800	11500	8850	12300	4450	7080	7000	44500	43600	38200	8890	10600	6230	27400	16800	27400	--	--
Quercetin-3-O-(2''-O-rhamnosyl)galactoside	62900	85100	86800	25700	31700	16700	14800	20500	34500	858000	714000	970000	15600	6430	13900	39700	41000	46600	24900	29800	19400	32400	43800	37300	160000	144000	117000	--	--
Quercetin-3-O-neohesperidoside	62900	85100	86800	25700	31700	16700	14800	20500	34500	858000	714000	970000	15600	6430	13900	39700	41000	46600	24900	29800	19400	32400	43800	37300	160000	144000	117000	--	--
Quercetin-3-O-glucoside-7-O-rhamnoside*	62800	87400	76400	20200	53500	14800	17500	13900	34200	699000	679000	733000	12100	7390	7460	58700	57200	43800	14900	25200	28000	36400	31400	41000	174000	131000	109000	--	--
Quercetin-7-O-rutinoside*	99000	112000	95100	22900	49800	18600	17700	20500	45300	635000	719000	744000	17500	9110	14000	38200	36400	40100	26800	18600	28000	41000	22400	45200	161000	155000	115000	--	--
Hesperetin-7-O-rutinoside (Hesperidin)*	545000	77100	121000	117000	125000	72000	163000	19200	60700	263000	182000	128000	159000	21800	38700	60700	105000	16000	74900	25400	105000	37700	20700	33000	99400	101000	91300	C09755	--
Hesperetin-7-O-neohesperidoside(Neohesperidin)*	629000	97600	143000	153000	138000	94000	173000	26100	58700	273000	215000	174000	193000	24600	41300	49600	107000	23700	88600	48700	92700	38200	14600	22600	137000	124000	133000	C09806	ko00941
Oxiglutatione	502000	515000	517000	351000	458000	339000	535000	533000	499000	457000	438000	374000	929000	948000	949000	1600000	1450000	825000	746000	926000	975000	634000	704000	598000	716000	998000	1210000	C00127	ko00480,ko01100,ko01240
Syringaresinol-4'-O-(6''-acetyl)glucoside	26500	21800	21800	24700	24500	20500	24500	32200	33700	21200	25300	26500	170000	141000	147000	82700	83200	70100	40500	62800	75400	88600	61000	65700	60800	56500	51000	--	--
Quercetin-3-O-sophoroside (Baimaside)	21900	18900	13700	6780	1520	761	20500	20400	31900	14400	13600	17400	5320	3800	761	2280	761	2270	26600	21200	34000	9	9	2290	10600	9840	4540	C12667	ko00944,ko01110
β-Oxoacteoside	3790	5180	3030	9	9	9	9	9	9	10500	7460	4460	14900	29800	23100	24000	20000	19400	17200	17900	18600	23900	22300	28200	13500	10500	25400	--	--
Phytic acid	20500	20000	17600	17800	18200	20100	20000	22000	19200	17400	16800	16500	16700	16200	18500	15300	14600	14400	14300	13900	14400	15800	13300	12300	14700	15200	17800	C01204	ko00562,ko01100,ko04070
Nicotinic acid adenine dinucleotide	334000	314000	591000	278000	441000	276000	279000	151000	159000	271000	231000	181000	177000	221000	183000	166000	184000	142000	183000	148000	73900	38500	36300	53100	128000	146000	121000	C00003	ko00190,ko00730,ko00760,ko01100,ko01240
1-α-Linolenoyl-glycerol-2,3-di-O-glucoside	6880	8670	9070	6540	8080	10200	10200	7090	15700	10600	7720	9200	12400	14200	8610	15300	18000	14800	16100	18400	19100	4980	3790	3890	17000	17900	9590	--	--
2-α-Linolenoyl-glycerol-1,3-di-O-glucoside	2210	1620	1510	2440	1730	2440	4560	5380	4740	1400	937	932	14500	20200	11300	19400	15200	10800	9350	10200	9300	9	3130	1290	4150	4730	4740	--	--
2-Linoleoylglycerol-1,3-di-O-glucoside	2740	1300	1920	737	831	738	2040	2010	1830	1010	1850	2120	4530	7420	7590	6660	4380	3650	8750	9210	5440	1200	9	9	5850	2650	3920	--	--
1-Linoleoylglycerol-2,3-di-O-glucoside	9	9	9	9	9	9	884	959	2230	9	9	9	3810	6720	6170	5010	3240	4980	4200	3690	5080	9	9	9	2050	1580	1190	--	--
Pinoresinol-4,4'-O-di-O-glucoside	85100	67300	75000	66300	72200	69600	452000	491000	419000	66700	63600	66300	1990000	1620000	1730000	253000	278000	320000	1720000	1620000	1920000	37800	20500	34600	508000	625000	511000	--	--
liriodendrin;Syringaresinol-di-O-glucoside	4340	3650	4350	9	9	9	8840	10100	10100	9	9	9	8020	7230	24600	3630	2220	5110	8680	13100	6520	9	1480	1480	7970	3640	7950	--	--
NADP (Nicotinamide adenine dinucleotide phosphate)	20200	29100	29600	17000	15000	16500	17200	14500	25600	16500	14900	14400	23100	11100	26500	14400	26700	18800	29400	15000	16400	32400	21300	22200	25500	16000	14800	C00006	ko00195,ko00480,ko00760,ko01100,ko01240
