# Supplementary material for: Comparative Metabolome and Transcriptome Analysis Reveals the Defense Mechanism of Chinese Cabbage (Brassica rapa L. ssp. pekinensis) against Plasmodiophora brassicae Infection
Source: Int J Mol Sci. 2024 Sep 27;25(19):10440. doi: 10.3390/ijms251910440 (PMC11476981; doi:10.3390/ijms251910440)
Supplement: Supplementary file 1 [file ijms-25-10440-s001.zip › 2024.09.26.Supplementary materials revision/Supplementary Table S2.xlsx]

## Sheet:  R5D-CK_vs_R5D-CT
TableS2_A. Top 10 differential metabolites of R5D-CK_vs_R5D-CT
Substance name	Formula	VIP	Fold Change	Type
Isoquinoline	C9H7N	1.26026	266296	up
LysoPC 16:2	C24H46NO7P	1.26029	110741	up
Sinapaldehyde-4-O-Glucoside	C17H22O9	1.2601	77740.7	up
Scopoletin (7-Hydroxy-6-methoxycoumarin)	C10H8O4	1.26006	27222.2	up
Citraconic acid	C5H6O4	1.26028	15666.7	up
Acetosyringone	C10H12O4	1.25978	1082.59	up
Syringin	C17H24O9	1.25976	961.852	up
2-(2-Phenylethyl)chromone*	C17H14O2	1.25928	576.667	up
8-(Benzyloxy)-1-Naphthol*	C17H14O2	1.25928	576.667	up
4-Methoxycinnamic acid*	C10H10O3	1.25201	12.3477	up
L-Glycyl-L-isoleucine*	C8H16N2O3	1.26025	1.6081e-05	down
N-Glycyl-L-leucine*	C8H16N2O3	1.26026	2.05167e-05	down
(2S,3R,4S)-4-Hydroxyisoleucine*	C6H13NO3	1.2599	9.46372e-05	down
3-Hydroxybutyric acid	C4H8O3	1.25999	0.000121348	down
Salicylamide	C7H7NO2	1.26026	0.000275792	down
Piceatannol-3'-O-glucoside	C20H22O9	1.25989	0.000283019	down
N-Glucosyl-p-coumaroylputrescine	C19H28N2O7	1.26011	0.000508475	down
5-Hydroxy-6,7,8,3',4'-pentamethoxyflavone	C20H20O8	1.25947	0.000771429	down
Methyleugenol	C11H14O2	1.2596	0.0010181	down
ethyl rosmarinate	C20H20O8	1.26017	0.001191	down

## Sheet: R22D-CK_vs_R22D-CT
TableS2_B. Top 10 differential metabolites of R22D-CK_vs_R22D-CT
Substance name	Formula	VIP	Fold Change	Type
N-Hydroxypipecolic acid	C6H11NO3	1.37998	4637.04	up
Hydrangeifolin I	C19H28O10	1.37987	3274.07	up
4-Hydroxyindol-3-ylmethyl glucosinolate	C16H19N2O10S2-	1.3796	10.2389	up
4-Hydroxy-3-indolylmethyl glucosinolate	C16H20N2O10S2	1.3796	10.2389	up
Nepetin-7-O-glucoside(Nepitrin)*	C22H22O12	1.37275	7.96159	up
Rhamnetin-3-O-Glucoside*	C22H22O12	1.36999	6.76321	up
Kaempferol-3-O-galactoside-4'-O-glucoside	C27H30O16	1.33121	5.41396	up
Luteolin-7,3'-di-O-glucoside	C27H30O16	1.33121	5.41396	up
3-O-p-Coumaroylquinic acid*	C16H18O8	1.37339	4.89279	up
5-O-p-Coumaroylquinic acid*	C16H18O8	1.36235	4.60845	up
L-Glycyl-L-isoleucine*	C8H16N2O3	1.37999	5.27344e-05	down
3-Aminosalicylic acid	C7H7NO3	1.37978	0.000194524	down
Pomolic acid*	C30H48O4	1.37996	0.000281543	down
Hederagenin*	C30H48O4	1.37996	0.000281543	down
Maslinic acid*	C30H48O4	1.37996	0.000281543	down
Corosolic acid*	C30H48O4	1.37996	0.000281543	down
Alphitolic acid*	C30H48O4	1.37996	0.000281543	down
2-Hydroxyoleanolic acid*	C30H48O4	1.37996	0.000281543	down
3-Hydroxycinnamic Acid	C9H8O3	1.38001	0.000307517	down
Euscaphic acid*	C30H48O5	1.37992	0.000676692	down

## Sheet: S5D-CK_vs_S5D-CT
TableS2_C. Top 10 differential metabolites of S5D-CK_vs_S5D-CT
Top 10 differential metabolites of S5D-CK_vs_S5D-CT	Formula	VIP	Fold Change	Type
N-Hydroxypipecolic acid	C6H11NO3	1.37998	4637.04	up
Hydrangeifolin I	C19H28O10	1.37987	3274.07	up
4-Hydroxyindol-3-ylmethyl glucosinolate	C16H19N2O10S2-	1.3796	10.2389	up
4-Hydroxy-3-indolylmethyl glucosinolate	C16H20N2O10S2	1.3796	10.2389	up
Nepetin-7-O-glucoside(Nepitrin)*	C22H22O12	1.37275	7.96159	up
Rhamnetin-3-O-Glucoside*	C22H22O12	1.36999	6.76321	up
Kaempferol-3-O-galactoside-4'-O-glucoside	C27H30O16	1.33121	5.41396	up
Luteolin-7,3'-di-O-glucoside	C27H30O16	1.33121	5.41396	up
3-O-p-Coumaroylquinic acid*	C16H18O8	1.37339	4.89279	up
5-O-p-Coumaroylquinic acid*	C16H18O8	1.36235	4.60845	up
L-Glycyl-L-isoleucine*	C8H16N2O3	1.37999	5.27344e-05	down
3-Aminosalicylic acid	C7H7NO3	1.37978	0.000194524	down
Pomolic acid*	C30H48O4	1.37996	0.000281543	down
Hederagenin*	C30H48O4	1.37996	0.000281543	down
Maslinic acid*	C30H48O4	1.37996	0.000281543	down
Corosolic acid*	C30H48O4	1.37996	0.000281543	down
Alphitolic acid*	C30H48O4	1.37996	0.000281543	down
2-Hydroxyoleanolic acid*	C30H48O4	1.37996	0.000281543	down
3-Hydroxycinnamic Acid	C9H8O3	1.38001	0.000307517	down
Euscaphic acid*	C30H48O5	1.37992	0.000676692	down

## Sheet: S22D-CK_vs_S22D-CT
TableS2_D. Top 10 differential metabolites of S22D-CK_vs_S22D-CT
Substance name	Formula	VIP	Fold Change	Type
Erythorbic Acid; Isoascorbic Acid	C6H8O6	1.14148	320000	up
Sinapaldehyde-4-O-Glucoside	C17H22O9	1.14145	143704	up
Dihydrocaffeic acid	C9H10O4	1.14133	27148.1	up
L-Cysteinyl-L-glycine	C5H10N2O3S	1.14083	10400	up
N-Acetyl-L-Methionine	C7H13NO3S	1.14126	9585.19	up
1-Methylguanidine	C2H7N3	1.14088	2803.7	up
3-Nitrophenol	C6H5NO3	1.14149	2029.63	up
Phenylpyruvic acid	C9H8O3	1.14116	1940.74	up
3-Guanidinopropionic acid	C4H9N3O2	1.14086	1084.44	up
Hydrangeifolin I	C19H28O10	1.14131	1067.04	up
Myristic Acid	C14H28O2	1.14146	9.49367e-07	down
L-Arginine	C6H14N4O2	1.14147	1.61871e-06	down
4-Acetamidobutyric acid	C6H11NO3	1.14149	1.1402e-05	down
2-Hydroxy-2-Methylbutylglucosinolate	C12H23NO10S2	1.14147	1.65746e-05	down
N,N-Dimethylformamide	C3H7NO	1.14146	2.9476e-05	down
3,4-Dihydroxybenzoic acid*	C7H6O4	1.14141	4.27215e-05	down
Methyl L-pyroglutamate	C6H9NO3	1.14149	4.29936e-05	down
N-Glycyl-L-leucine*	C8H16N2O3	1.14142	4.42623e-05	down
L-Cysteine	C3H7NO2S	1.14144	5.70825e-05	down
2-(2-Hydroxy-2-phenylethyl)chromone	C17H14O3	1.14145	6.63391e-05	down

## Sheet: S5D-CT_vs_R5D-CT
TableS2_E. Top 10 differential metabolites of S5D-CT_vs_R5D-CT
Top 10 differential metabolites of S5D-CT_vs_R5D-CT	Formula	VIP	Fold Change	Type
3-Indolylmethyl glucosinolate	C16H20N2O9S2	1.22341	326296	up
Isoquinoline	C9H7N	1.22339	266296	up
LysoPC 16:2	C24H46NO7P	1.2234	110741	up
N,N-Dimethylformamide	C3H7NO	1.22319	43407.4	up
LysoPC 18:4	C26H46NO7P	1.22341	35814.8	up
Scopoletin (7-Hydroxy-6-methoxycoumarin)	C10H8O4	1.22319	27222.2	up
3,4-Dihydroxy-L-phenylalanine (L-Dopa)	C9H11NO4	1.22334	14111.1	up
N'-p-Coumaroylagmatine-glucoside	C20H30O7N4	1.22331	10022.2	up
2'-Deoxyinosine-5'-monophosphate	C10H13N4O7P	1.22324	6918.52	up
4-Hydroxyphenylacetic acid*	C8H8O3	1.2229	6807.41	up
N-Glycyl-L-leucine*	C8H16N2O3	1.22334	3.12139e-05	down
L-Glycyl-L-isoleucine*	C8H16N2O3	1.22295	3.34158e-05	down
(2S,3R,4S)-4-Hydroxyisoleucine*	C6H13NO3	1.22338	8.77763e-05	down
3-Hydroxybutyric acid	C4H8O3	1.22295	0.000164434	down
Salicylamide	C7H7NO2	1.22329	0.000275792	down
3-Hydroxycinnamic Acid	C9H8O3	1.22259	0.000671642	down
3,5,7,3'4'-Pentamethoxyflavone	C20H20O7	1.22302	0.00319149	down
3',4',5',5,7-Pentamethoxyflavone	C20H20O7	1.22302	0.00319149	down
ethyl rosmarinate	C20H20O8	1.2231	0.00369357	down
Quercetin-3-O-(2''-O-rhamnosyl)galactoside	C27H30O16	1.211	0.0274587	down

## Sheet: S22D-CT_vs_R22D-CT
TableS2_F. Top 10 differential metabolites of S22D-CT_vs_R22D-CT
Substance name	Formula	VIP	Fold Change	Type
L-Arginine	C6H14N4O2	1.13902	853704	up
Myristic Acid	C14H28O2	1.13905	702222	up
L-Cysteine	C3H7NO2S	1.13902	46740.7	up
Putrescine	C4H12N2	1.13906	35740.7	up
2-Hydroxy-2-Methylbutylglucosinolate	C12H23NO10S2	1.13899	31370.4	up
N,N-Dimethylformamide	C3H7NO	1.139	28777.8	up
4-Acetamidobutyric acid	C6H11NO3	1.13906	23925.9	up
Scopoletin (7-Hydroxy-6-methoxycoumarin)	C10H8O4	1.13898	19444.4	up
Methyl L-pyroglutamate	C6H9NO3	1.13906	16333.3	up
Levopimaric acid*	C20H30O2	1.13904	12296.3	up
Cycloleucine	C6H11NO2	1.13869	2.46801e-07	down
Erythorbic Acid; Isoascorbic Acid	C6H8O6	1.13906	3.125e-06	down
Dihydrocaffeic acid	C9H10O4	1.13892	3.68349e-05	down
L-Glycyl-L-isoleucine*	C8H16N2O3	1.13852	9.52381e-05	down
L-Tartaric acid	C4H6O6	1.13843	0.000339196	down
3-Hydroxybutyric acid	C4H8O3	1.13839	0.000430622	down
Oxalic acid	C2H2O4	1.13754	0.000725027	down
5-Hydroxy-6,7,8,3',4'-pentamethoxyflavone	C20H20O8	1.13651	0.0109712	down
1-Methylpiperidine-2-carboxylic acid	C7H13NO2	1.12478	0.0258354	down
D-Glucurono-6,3-lactone	C6H8O6	1.12202	0.0355943	down
