# Supplementary material for: Comparative Metabolome and Transcriptome Analysis Reveals the Defense Mechanism of Chinese Cabbage (Brassica rapa L. ssp. pekinensis) against Plasmodiophora brassicae Infection
Source: Int J Mol Sci. 2024 Sep 27;25(19):10440. doi: 10.3390/ijms251910440 (PMC11476981; doi:10.3390/ijms251910440)
Supplement: Supplementary file 1 [file ijms-25-10440-s001.zip › 2024.09.26.Supplementary materials revision/Supplementary Table S3.xlsx]

## Sheet: blue_module
Table S3_A The connectivity and kme of genes in blue module of WGCNA.
name	connectivity	kme	module
BraA01g001360.3C	24.1861	-0.9761	blue
BraA01g034690.3C	20.3677	-0.9374	blue
BraA01g040820.3C	20.9402	0.9072	blue
BraA02g001320.3C	17.449	0.8931	blue
BraA02g005310.3C	21.3542	0.9092	blue
BraA02g018770.3C	18.0961	0.9102	blue
BraA02g038070.3C	16.6159	-0.9143	blue
BraA03g020070.3C	20.9852	0.9336	blue
BraA03g021960.3C	22.9933	0.9219	blue
BraA03g039690.3C	20.2108	0.8931	blue
BraA03g041190.3C	17.1765	0.8965	blue
BraA03g058580.3C	19.7602	0.8978	blue
BraA03g060780.3C	17.0614	-0.8324	blue
BraA04g006280.3C	22.5583	0.9221	blue
BraA04g012660.3C	18.0288	-0.8996	blue
BraA04g020960.3C	20.1872	-0.9072	blue
BraA05g004330.3C	23.5025	-0.9741	blue
BraA05g004350.3C	16.6084	0.9086	blue
BraA05g004380.3C	25.6248	0.9804	blue
BraA05g009840.3C	19.5707	0.9302	blue
BraA05g015060.3C	22.3828	0.9534	blue
BraA05g025370.3C	18.8643	0.9042	blue
BraA05g033960.3C	18.2158	-0.9147	blue
BraA05g036420.3C	24.4022	0.9519	blue
BraA06g017920.3C	17.2841	-0.9217	blue
BraA07g021160.3C	26.4093	0.9893	blue
BraA08g003660.3C	23.2477	0.9372	blue
BraA09g003400.3C	21.0526	-0.9276	blue
BraA09g027240.3C	22.1882	0.9226	blue
BraA10g020520.3C	22.9461	0.9589	blue

## Sheet: turquoise_module
Table S3_B The connectivity and kme of genes in turquoise module of WGCNA.
name	connectivity	kme	module
BraA01g016770.3C	26.1695	0.9786	turquoise
BraA01g029670.3C	23.3407	0.9358	turquoise
BraA01g032000.3C	24.6891	0.962	turquoise
BraA02g007250.3C	28.9042	0.9396	turquoise
BraA03g002070.3C	26.9093	0.9148	turquoise
BraA03g008170.3C	28.0198	0.9203	turquoise
BraA03g019340.3C	25.1337	0.8918	turquoise
BraA03g020650.3C	25.9375	0.9003	turquoise
BraA03g031370.3C	22.9761	0.9403	turquoise
BraA03g052860.3C	30.1106	0.9777	turquoise
BraA03g052870.3C	23.9018	0.9559	turquoise
BraA03g055510.3C	23.7494	0.8497	turquoise
BraA04g030320.3C	24.343	0.9246	turquoise
BraA04g031140.3C	25.2715	0.9672	turquoise
BraA05g004390.3C	29.8527	0.9847	turquoise
BraA05g033360.3C	25.6079	0.8916	turquoise
BraA05g037140.3C	29.1789	0.95	turquoise
BraA05g037150.3C	25.9528	0.9002	turquoise
BraA05g040810.3C	29.9999	0.9912	turquoise
BraA06g027580.3C	22.1835	0.824	turquoise
BraA08g021830.3C	22.8648	0.9018	turquoise
BraA08g034380.3C	27.7698	0.9139	turquoise
BraA08g034400.3C	22.7762	0.8607	turquoise
BraA09g009450.3C	22.4448	0.9303	turquoise
BraA09g025000.3C	23.0776	0.9543	turquoise
BraA09g033990.3C	28.1608	0.9385	turquoise
BraA09g064570.3C	27.8831	0.9192	turquoise
BraA10g003850.3C	27.3692	0.8965	turquoise
BraA10g007260.3C	27.8529	0.9758	turquoise
BraA10g010490.3C	22.0593	0.8612	turquoise
