# Supplementary material for: Comparative Metabolome and Transcriptome Analysis Reveals the Defense Mechanism of Chinese Cabbage (Brassica rapa L. ssp. pekinensis) against Plasmodiophora brassicae Infection
Source: Int J Mol Sci. 2024 Sep 27;25(19):10440. doi: 10.3390/ijms251910440 (PMC11476981; doi:10.3390/ijms251910440)
Supplement: Supplementary file 1 [file ijms-25-10440-s001.zip › 2024.09.26.Supplementary materials revision/Supplementary Table S4.xlsx]

## Sheet: Sheet1
Table S4. Sample information in metabolome
Sample	Description	Group
R5D-CK-1	mock	R5D-CK
R5D-CK-2	mock	R5D-CK
R5D-CK-3	mock	R5D-CK
S5D-CK-1	mock	S5D-CK
S5D-CK-2	mock	S5D-CK
S5D-CK-3	mock	S5D-CK
R5D-CT-1	inculated	R5D-CT
R5D-CT-2	inculated	R5D-CT
R5D-CT-3	inculated	R5D-CT
S5D-CT-1	inculated	S5D-CT
S5D-CT-2	inculated	S5D-CT
S5D-CT-3	inculated	S5D-CT
R22D-CK-1	mock	R22D-CK
R22D-CK-2	mock	R22D-CK
R22D-CK-3	mock	R22D-CK
S22D-CK-1	mock	S22D-CK
S22D-CK-2	mock	S22D-CK
S22D-CK-3	mock	S22D-CK
R22D-CT-1	inculated	R22D-CT
R22D-CT-2	inculated	R22D-CT
R22D-CT-3	inculated	R22D-CT
S22D-CT-1	inculated	S22D-CT
S22D-CT-2	inculated	S22D-CT
S22D-CT-3	inculated	S22D-CT
