# Supplementary material for: Comparative Metabolome and Transcriptome Analysis Reveals the Defense Mechanism of Chinese Cabbage (Brassica rapa L. ssp. pekinensis) against Plasmodiophora brassicae Infection
Source: Int J Mol Sci. 2024 Sep 27;25(19):10440. doi: 10.3390/ijms251910440 (PMC11476981; doi:10.3390/ijms251910440)
Supplement: Supplementary file 1 [file ijms-25-10440-s001.zip › 2024.09.26.Supplementary materials revision/Supplementary Table S5.xlsx]

## Sheet: Sheet1
Table S5. The FPKM and annotation of all expressed genes.
name	DH199S5d1	DH199S5d2	DH199S5d3	DH199S22d1	DH199S22d2	DH199S22d3	DH40R5d1	DH40R5d2	DH40R5d3	DH40R22d1	DH40R22d2	DH40R22d3	GeneName	Biotype	Position	NR:Seq-id	NR:Score	NR:Evalue	NR:Description	NT:Seq-id	NT:Score	NT:Evalue	NT:Description	Uniprot:UniProtKB-AC	Uniprot:Score	Uniprot:Evalue	Uniprot:Description	COG:gene	COG:Score	COG:Eval	COG:num	Pfam:pfam_ID	Pfam:pfam_Name	Pfam:pfam_Description	GO:biological_process	GO:cellular_component	GO:molecular_function	KEGG:KO	KEGG:Description
BraA01g000010.3C	0.272349	0.0743801	0.23693	0	0.0952259	0.182627	0.0749652	0	0.216912	0.398621	0	0.147029	BraA01g000010.3C	protein_coding	chrA01:2864-5220:-	gi|674872303|emb|CDY61891.1|	1782	0	BnaAnng17930D [Brassica napus]	gi|685327273|ref|XM_009103716.1|	612	0	PREDICTED: Brassica rapa protein WVD2-like 1 (LOC103828118), mRNA	Q8GYX9	125	4e-31	Protein WVD2-like 1	.	.	.	.	pfam06886	TPX2	Targeting protein for Xklp2 (TPX2). This family represents a conserved region approximately 60 residues long within the eukaryotic targeting protein for Xklp2 (TPX2). Xklp2 is a kinesin-like protein localized on centrosomes throughout the cell cycle and on spindle pole microtubules during metaphase. In Xenopus, it has been shown that Xklp2 protein is required for centrosome separation and mainten…	GO:0010031|circumnutation;GO:0010015|root morphogenesis;	GO:0005737|cytoplasm;GO:0005874|microtubule;	.	.	.
BraA01g000020.3C	7.88294	8.55559	9.38119	6.8763	7.44543	7.68874	6.31218	5.94822	6.74039	6.24339	6.15554	5.41626	BraA01g000020.3C	protein_coding	chrA01:5264-7621:-	gi|923503269|ref|XP_013670397.1|	2091	0	PREDICTED: protein LAZ1-like [Brassica napus]	gi|923503268|ref|XM_013814943.1|	1142	0	PREDICTED: Brassica napus protein LAZ1-like (LOC106345161), mRNA	F4JTN2	763	0	Protein LAZ1	.	.	.	.	pfam03619	Solute_trans_a	Organic solute transporter Ostalpha. This family is a transmembrane organic solute transport protein. In vertebrates these proteins form a complex with Ostbeta, and function as bile transporters. In plants they may transport brassinosteroid-like compounds and act as regulators of cell death.	GO:1900458|negative regulation of brassinosteroid mediated signaling pathway;GO:0009626|plant-type hypersensitive response;GO:0012501|programmed cell death;GO:0007033|vacuole organization;	GO:0005829|cytosol;GO:0012505|endomembrane system;GO:0016021|integral component of membrane;GO:0009705|plant-type vacuole membrane;GO:0005886|plasma membrane;	GO:0005215|transporter activity;	.	.
BraA01g000030.3C	1.33827	1.26703	1.34533	3.09291	1.99646	4.06818	2.94691	1.67854	1.89486	1.21877	1.98681	2.40823	BraA01g000030.3C	protein_coding	chrA01:8705-9661:-	gi|923516415|ref|XP_013648460.1|	1282	4e-175	PREDICTED: amino acid transporter ANTL2-like [Brassica napus]	gi|922522283|ref|XM_013739774.1|	525	0	PREDICTED: Brassica oleracea var. oleracea amino acid transporter ANTL2 (LOC106303511), mRNA	Q9SVG0	412	6e-141	Amino acid transporter AVT3C	SPAC3H1.09c	80.9	5e-16	COG0814	pfam01490	Aa_trans	Transmembrane amino acid transporter protein. This transmembrane region is found in many amino acid transporters including UNC-47 and MTR. UNC-47 encodes a vesicular amino butyric acid (GABA) transporter, (VGAT). UNC-47 is predicted to have 10 transmembrane domains. MTR is a N system amino acid transporter system protein involved in methyltryptophan resistance. Other members of this family includ…	GO:0003333|amino acid transmembrane transport;GO:0015804|neutral amino acid transport;	GO:0016021|integral component of membrane;GO:0005774|vacuolar membrane;	GO:0015171|amino acid transmembrane transporter activity;GO:0015175|neutral amino acid transmembrane transporter activity;	K14209	SLC36A, PAT; solute carrier family 36 (proton-coupled amino acid transporter)
BraA01g000040.3C	28.7891	33.4604	33.1648	51.2687	52.3065	63.5564	44.8683	44.0816	40.9023	20.4592	22.2486	28.9548	BraA01g000040.3C	protein_coding	chrA01:10292-11917:-	gi|685255984|ref|XP_009132387.1|	2300	0	PREDICTED: aminoacylase-1B-like isoform X2 [Brassica rapa]	gi|685255983|ref|XM_009134139.1|	1296	0	PREDICTED: Brassica rapa aminoacylase-1B-like (LOC103827501), transcript variant X2, mRNA	Q6PTT0	372	1e-123	Aminoacylase-1B	ML1288	103	3e-23	COG0624	pfam01546	Peptidase_M20	Peptidase family M20/M25/M40. This family includes a range of zinc metallopeptidases belonging to several families in the peptidase classification. Family M20 are Glutamate carboxypeptidases. Peptidase family M25 contains X-His dipeptidases.	GO:0006520|cellular amino acid metabolic process;GO:0030163|protein catabolic process;	GO:0005737|cytoplasm;	GO:0004046|aminoacylase activity;GO:0046872|metal ion binding;GO:0008237|metallopeptidase activity;	.	.
BraA01g000050.3C	7.17028	5.18182	6.14182	37.1264	34.8674	45.5662	10.5666	5.73787	7.38004	10.7638	10.8089	10.7194	BraA01g000050.3C	protein_coding	chrA01:12431-13279:+	gi|923503286|ref|XP_013639853.1|	1221	9e-168	PREDICTED: expansin-A20-like [Brassica napus]	gi|685255987|ref|XR_626223.1|	774	0	PREDICTED: Brassica rapa expansin-A20 (LOC103872451), transcript variant X2, misc_RNA	Q9SZM1	440	2e-155	Expansin-A20	.	.	.	.	pfam01357	Pollen_allerg_1	Pollen allergen. This family contains allergens lol PI, PII and PIII from Lolium perenne.	GO:0009664|plant-type cell wall organization;GO:0080167|response to karrikin;GO:0006949|syncytium formation;	GO:0005618|cell wall;GO:0005576|extracellular region;GO:0016020|membrane;	.	.	.
BraA01g000060.3C	0	0.0841052	0	0	0	0	0	0.0284015	0	0	0	0	BraA01g000060.3C	protein_coding	chrA01:16133-19645:+	gi|923503288|ref|XP_013649481.1|	5438	0	PREDICTED: cellulose synthase-like protein D4 [Brassica napus]	gi|923503287|ref|XM_013794027.1|	3297	0	PREDICTED: Brassica napus cellulose synthase-like protein D4 (LOC106351011), mRNA	Q9SZL9	2065	0	Cellulose synthase-like protein D4	alr3757	74.3	1e-12	COG1215	pfam03552	Cellulose_synt	Cellulose synthase. Cellulose, an aggregate of unbranched polymers of beta-1,4-linked glucose residues, is the major component of wood and thus paper, and is synthesized by plants, most algae, some bacteria and fungi, and even some animals. The genes that synthesize cellulose in higher plants differ greatly from the well-characterized genes found in Acetobacter and Agrobacterium sp. More correctl…	GO:0071555|cell wall organization;GO:0030244|cellulose biosynthetic process;GO:0071669|plant-type cell wall organization or biogenesis;GO:0009846|pollen germination;	GO:0005794|Golgi apparatus;GO:0000139|Golgi membrane;GO:0016021|integral component of membrane;	GO:0016760|cellulose synthase (UDP-forming) activity;GO:0051753|mannan synthase activity;	.	.
BraA01g000070.3C	117.321	115.958	132.66	59.0765	54.6942	63.0497	65.6884	54.4786	54.4014	99.9742	110.327	89.9107	BraA01g000070.3C	protein_coding	chrA01:21106-22090:-	gi|685255991|ref|XP_009124092.1|	1140	4e-155	PREDICTED: expansin-like A2 [Brassica rapa]	gi|685255990|ref|XM_009125844.1|	810	0	PREDICTED: Brassica rapa expansin-like A2 (LOC103845929), mRNA	Q9SVE5	384	5e-133	Expansin-like A2	.	.	.	.	pfam01357	Pollen_allerg_1	Pollen allergen. This family contains allergens lol PI, PII and PIII from Lolium perenne.	GO:0019953|sexual reproduction;	GO:0005576|extracellular region;	.	.	.
BraA01g000080.3C	15.2364	17.6915	15.1167	18.6863	25.7321	20.8195	26.6932	27.0431	23.3033	20.8513	22.4068	22.8657	BraA01g000080.3C	protein_coding	chrA01:23348-24434:+	gi|685255993|ref|XP_009125880.1|	1475	0	PREDICTED: heterodimeric geranylgeranyl pyrophosphate synthase small subunit, chloroplastic [Brassica rapa]	gi|685255992|ref|XM_009127632.1|	639	0	PREDICTED: Brassica rapa heterodimeric geranylgeranyl pyrophosphate synthase small subunit, chloroplastic (LOC103850518), mRNA	Q39108	410	7e-142	Heterodimeric geranylgeranyl pyrophosphate synthase small subunit, chloroplastic	slr0739	157	2e-44	COG0142	pfam00348	polyprenyl_synt	Polyprenyl synthetase.	GO:0043693|monoterpene biosynthetic process;	GO:0009507|chloroplast;GO:0009535|chloroplast thylakoid membrane;GO:0042651|thylakoid membrane;	GO:0046872|metal ion binding;GO:0004659|prenyltransferase activity;	K13789	GGPS; geranylgeranyl diphosphate synthase, type II [EC:2.5.1.1 2.5.1.10 2.5.1.29]
BraA01g000090.3C	190.12	202.282	193.606	26.949	24.6242	37.1629	223.148	191.641	185.534	45.0479	48.1193	60.5939	BraA01g000090.3C	protein_coding	chrA01:29350-32812:+	gi|923503295|ref|XP_013673639.1|	2557	0	PREDICTED: RAF proto-oncogene serine/threonine-protein kinase-like isoform X2 [Brassica napus]	gi|685255996|ref|XM_009129333.1|	1459	0	PREDICTED: Brassica rapa probable serine/threonine-protein kinase drkD (LOC103851482), transcript variant X2, mRNA	F4JTP5	805	0	Serine/threonine-protein kinase STY46	.	.	.	.	pfam07714	Pkinase_Tyr	Protein tyrosine kinase.	GO:0009658|chloroplast organization;GO:0035556|intracellular signal transduction;	GO:0005829|cytosol;	GO:0005524|ATP binding;GO:0004674|protein serine/threonine kinase activity;GO:0004712|protein serine/threonine/tyrosine kinase activity;	.	.
BraA01g000100.3C	40.1795	45.7219	45.7733	111.584	126.103	94.6209	37.6552	28.3211	32.7628	51.8074	51.6621	59.9086	BraA01g000100.3C	protein_coding	chrA01:33188-33706:-	gi|923503301|ref|XP_013697590.1|	638	1e-83	PREDICTED: chromatin-remodeling complex subunit ies6-like [Brassica napus]	gi|923503303|ref|XM_013850828.1|	351	0	PREDICTED: Brassica napus chromatin-remodeling complex subunit ies6-like (LOC106407378), mRNA	Q9UTE8	68.9	3e-14	Chromatin-remodeling complex subunit ies6	SPAC222.04c	68.9	8e-15	COG5195	pfam08265	YL1_C	YL1 nuclear protein C-terminal domain. This domain is found in proteins of the YL1 family. These proteins have been shown to be DNA-binding and may be a transcription factor. This domain is found in proteins that are not YL1 proteins.	GO:0043044|ATP-dependent chromatin remodeling;GO:0006338|chromatin remodeling;GO:0080040|positive regulation of cellular response to phosphate starvation;GO:0060303|regulation of nucleosome density;GO:0006355|regulation of transcription, DNA-templated;GO:0006351|transcription, DNA-templated;	GO:0005737|cytoplasm;GO:0031011|Ino80 complex;	.	K11667	INO80C, IES6; INO80 complex subunit C
BraA01g000110.3C	0	0	0	0	0	0	0	0	0	0	0	0	BraA01g000110.3C	protein_coding	chrA01:65395-65961:-	gi|685256005|ref|XP_009131015.1|	881	3e-118	PREDICTED: dirigent protein 15 [Brassica rapa]	gi|685256004|ref|XM_009132767.1|	567	0	PREDICTED: Brassica rapa dirigent protein 15 (LOC103855426), mRNA	F4JUF8	259	3e-86	Dirigent protein 15	.	.	.	.	pfam03018	Dirigent	Dirigent-like protein. This family contains a number of proteins which are induced during disease response in plants. Members of this family are involved in lignification.	.	GO:0048046|apoplast;	.	.	.
BraA01g000130.3C	0	0	0	0	0	0.385547	0	0	0	0	0	0	BraA01g000130.3C	protein_coding	chrA01:79510-79806:-	gi|685256009|ref|XP_009133442.1|	469	1e-58	PREDICTED: auxin-induced protein X15-like [Brassica rapa]	gi|923503356|ref|XM_013887766.1|	297	2e-153	PREDICTED: Brassica napus auxin-induced protein X15-like (LOC106445788), mRNA	P33079	112	9e-32	Auxin-induced protein 10A5	.	.	.	.	pfam02519	Auxin_inducible	Auxin responsive protein. This family consists of the protein products of the ARG7 auxin responsive genes family none of which have any identified functional role.	GO:0009734|auxin-activated signaling pathway;	.	.	K14488	SAUR; SAUR family protein
BraA01g000140.3C	0	0	0	0	0	0	0	0	0	0	0	0	BraA01g000140.3C	protein_coding	chrA01:83151-84320:+	gi|674890738|emb|CDY41946.1|	1905	0	BnaA01g05180D [Brassica napus]	gi|199580211|gb|AC189521.2|	1170	0	Brassica rapa subsp. pekinensis clone KBrB091M07, complete sequence	.	.	.	.	.	.	.	.	pfam07223	DUF1421	Protein of unknown function (DUF1421). This family represents a conserved region approximately 350 residues long within a number of plant proteins of unknown function.	.	.	.	.	.
BraA01g000150.3C	0.805486	0	0.93431	12.4105	17.2736	15.1236	0.886852	0	0	0.523974	1.19584	0.289896	BraA01g000150.3C	protein_coding	chrA01:88205-88522:+	gi|685256011|ref|XP_009134559.1|	552	4e-71	PREDICTED: auxin-induced protein 15A-like [Brassica rapa]	gi|923503347|ref|XM_013886721.1|	318	4e-165	PREDICTED: Brassica napus auxin-induced protein 15A-like (LOC106444916), mRNA	O65695	166	3e-52	Auxin-responsive protein SAUR50	.	.	.	.	pfam02519	Auxin_inducible	Auxin responsive protein. This family consists of the protein products of the ARG7 auxin responsive genes family none of which have any identified functional role.	GO:0009734|auxin-activated signaling pathway;GO:0040008|regulation of growth;	.	.	K14488	SAUR; SAUR family protein
BraA01g000160.3C	0	0.114305	0.121369	0.0755697	0	0.841966	0.0576019	0.115799	0	0.0510489	0.174759	0.169461	BraA01g000160.3C	protein_coding	chrA01:93335-94966:+	gi|685256013|ref|XP_009135653.1|	2786	0	PREDICTED: amidophosphoribosyltransferase 3, chloroplastic [Brassica rapa]	gi|685256012|ref|XM_009137405.1|	1632	0	PREDICTED: Brassica rapa amidophosphoribosyltransferase 3, chloroplastic (LOC103859513), mRNA	Q9T0J5	928	0	Amidophosphoribosyltransferase 3, chloroplastic	mll7833	454	2e-153	COG0034	pfam00310	GATase_2	Glutamine amidotransferases class-II.	GO:0006189|'de novo' IMP biosynthetic process;GO:0006541|glutamine metabolic process;GO:0009116|nucleoside metabolic process;GO:0009113|purine nucleobase biosynthetic process;	GO:0009570|chloroplast stroma;	GO:0004044|amidophosphoribosyltransferase activity;GO:0051536|iron-sulfur cluster binding;GO:0046872|metal ion binding;	K00764	purF, PPAT; amidophosphoribosyltransferase [EC:2.4.2.14]
BraA01g000170.3C	18.7401	19.5633	20.3153	33.8366	31.6598	23.1951	26.5146	22.4357	22.1325	18.0295	21.6465	23.685	BraA01g000170.3C	protein_coding	chrA01:95215-98101:-	gi|685256015|ref|XP_009136626.1|	3496	0	PREDICTED: tRNA-dihydrouridine(47) synthase [NAD(P)(+)]-like [Brassica rapa]	gi|685256014|ref|XM_009138378.1|	1950	0	PREDICTED: Brassica rapa tRNA-dihydrouridine(47) synthase [NAD(P)(+)]-like (LOC103860413), mRNA	Q9T0J6	1165	0	tRNA-dihydrouridine(47) synthase [NAD(P)(+)]-like	SPAC16.04	372	2e-118	COG0042	pfam01207	Dus	Dihydrouridine synthase (Dus). Members of this family catalyse the reduction of the 5,6-double bond of a uridine residue on tRNA. Dihydrouridine modification of tRNA is widely observed in prokaryotes and eukaryotes, and also in some archae. Most dihydrouridines are found in the D loop of t-RNAs. The role of dihydrouridine in tRNA is currently unknown, but may increase conformational flexibility o…	.	GO:0005773|vacuole;	GO:0050660|flavin adenine dinucleotide binding;GO:0046872|metal ion binding;GO:0017150|tRNA dihydrouridine synthase activity;	K05544	DUS3; tRNA-dihydrouridine synthase 3 [EC:1.3.1.89]
BraA01g000180.3C	9.22085	8.13593	9.76999	11.5261	12.0281	10.8205	6.83327	6.67232	4.70764	8.82431	8.58878	9.38143	BraA01g000180.3C	protein_coding	chrA01:98985-100763:-	gi|685256017|ref|XP_009137623.1|	1413	0	PREDICTED: protein BASIC PENTACYSTEINE5-like [Brassica rapa]	gi|685256022|ref|XM_009141238.1|	869	0	PREDICTED: Brassica rapa protein BASIC PENTACYSTEINE5-like (LOC103861339), transcript variant X4, mRNA	F4JUI3	397	4e-137	Protein BASIC PENTACYSTEINE5	.	.	.	.	pfam06217	GAGA_bind	GAGA binding protein-like family. This family includes gbp a protein from Soybean that binds to GAGA element dinucleotide repeat DNA. It seems likely that the this domain mediates DNA binding. This putative domain contains several conserved cysteines and a histidine suggesting this may be a zinc-binding DNA interaction domain.	GO:0006355|regulation of transcription, DNA-templated;GO:0009723|response to ethylene;GO:0006351|transcription, DNA-templated;	GO:0005634|nucleus;	GO:0043565|sequence-specific DNA binding;	.	.
BraA01g000190.3C	5.67808	4.25011	3.98424	2.37951	2.40199	1.78624	2.8171	1.78433	3.05208	3.00962	3.35629	4.61692	BraA01g000190.3C	protein_coding	chrA01:101158-104774:-	gi|674890744|emb|CDY41952.1|	3975	0	BnaA01g05240D [Brassica napus]	gi|685256028|ref|XM_009143461.1|	1152	0	PREDICTED: Brassica rapa kinesin-like protein NACK1 (LOC103864107), transcript variant X3, mRNA	F4JUI9	1230	0	Kinesin-like protein KIN-7F	.	.	.	.	pfam00225	Kinesin	Kinesin motor domain.	GO:0007018|microtubule-based movement;	GO:0005871|kinesin complex;GO:0005874|microtubule;GO:0009506|plasmodesma;	GO:0005524|ATP binding;GO:0016887|ATPase activity;GO:0008017|microtubule binding;GO:0003777|microtubule motor activity;	K11498	CENPE; centromeric protein E
BraA01g000200.3C	0	0	0	0	0	0	0	0	0	0	0	0	BraA01g000200.3C	protein_coding	chrA01:106156-108198:-	gi|685256031|ref|XP_009142782.1|	2084	0	PREDICTED: probable fructose-bisphosphate aldolase 2, chloroplastic [Brassica rapa]	gi|685256030|ref|XM_009144534.1|	912	0	PREDICTED: Brassica rapa probable fructose-bisphosphate aldolase 2, chloroplastic (LOC103866271), mRNA	Q944G9	796	0	Fructose-bisphosphate aldolase 2, chloroplastic	XF0826	312	2e-102	COG3588	pfam00274	Glycolytic	Fructose-bisphosphate aldolase class-I.	GO:0006094|gluconeogenesis;GO:0006096|glycolytic process;GO:0009737|response to abscisic acid;GO:0046686|response to cadmium ion;	GO:0048046|apoplast;GO:0009507|chloroplast;GO:0009941|chloroplast envelope;GO:0009570|chloroplast stroma;GO:0016020|membrane;GO:0010287|plastoglobule;GO:0009579|thylakoid;	GO:0004332|fructose-bisphosphate aldolase activity;	K01623	ALDO; fructose-bisphosphate aldolase, class I [EC:4.1.2.13]
BraA01g000210.3C	0.415482	0.226941	0	0	0.290543	0	0.228726	0.689721	0.661818	0.40541	0.462623	0.448598	BraA01g000210.3C	protein_coding	chrA01:109186-109996:-	gi|674917489|emb|CDY15656.1|	495	2e-61	BnaA07g08270D [Brassica napus]	gi|685347977|ref|XM_009111521.1|	265	2e-135	PREDICTED: Brassica rapa uncharacterized LOC103835365 (LOC103835365), mRNA	Q9FN50	81.6	4e-18	Protein CHAPERONE-LIKE PROTEIN OF POR1, chloroplastic	.	.	.	.	pfam11833	DUF3353	Protein of unknown function (DUF3353). This family of proteins are functionally uncharacterized. This protein is found in bacteria and eukaryotes. Proteins in this family are typically between 205 to 258 amino acids in length.	GO:0008219|cell death;GO:0061077|chaperone-mediated protein folding;GO:0009658|chloroplast organization;GO:0009704|de-etiolation;GO:0009793|embryo development ending in seed dormancy;GO:1904216|positive regulation of protein import into chloroplast stroma;	GO:0009507|chloroplast;GO:0009941|chloroplast envelope;GO:0009706|chloroplast inner membrane;GO:0009570|chloroplast stroma;GO:0009534|chloroplast thylakoid;GO:0009535|chloroplast thylakoid membrane;GO:0016021|integral component of membrane;GO:0031966|mitochondrial membrane;GO:0005739|mitochondrion;GO:0009536|plastid;GO:0055035|plastid thylakoid membrane;	GO:0044183|protein binding involved in protein folding;	.	.
BraA01g000230.3C	0.478328	0.261268	0.346768	2.41823	1.67245	1.84431	0.526646	0.198512	0.571444	0.525075	0.2663	1.03291	BraA01g000230.3C	protein_coding	chrA01:116219-119133:-	gi|685256037|ref|XP_009145337.1|	2457	0	PREDICTED: endoglucanase 24 [Brassica rapa]	gi|685256036|ref|XM_009147089.1|	1425	0	PREDICTED: Brassica rapa endoglucanase 24 (LOC103868753), mRNA	Q93YQ7	894	0	Endoglucanase 24	.	.	.	.	pfam00759	Glyco_hydro_9	Glycosyl hydrolase family 9.	GO:0030245|cellulose catabolic process;GO:0010047|fruit dehiscence;GO:1990059|fruit valve development;GO:0009828|plant-type cell wall loosening;	GO:0005576|extracellular region;	GO:0008810|cellulase activity;	K01179	E3.2.1.4; endoglucanase [EC:3.2.1.4]
BraA01g000240.3C	48.631	47.5304	44.8943	26.9236	29.6133	40.1519	39.3582	41.4899	43.0636	57.7567	58.1467	59.5196	BraA01g000240.3C	protein_coding	chrA01:126436-129380:+	gi|685256039|ref|XP_009146306.1|	2725	0	PREDICTED: enhanced disease susceptibility 5 [Brassica rapa]	gi|685256038|ref|XM_009148058.1|	1617	0	PREDICTED: Brassica rapa enhanced disease susceptibility 5 (LOC103869670), mRNA	Q945F0	908	0	Protein DETOXIFICATION 47, chloroplastic	SMc02244	82	7e-16	COG0534	pfam01554	MatE	MatE. The MatE domain	GO:0006952|defense response;GO:0042742|defense response to bacterium;GO:0045087|innate immune response;GO:0031348|negative regulation of defense response;GO:0009624|response to nematode;GO:0009751|response to salicylic acid;GO:0009697|salicylic acid biosynthetic process;	GO:0009941|chloroplast envelope;GO:0031969|chloroplast membrane;GO:0016021|integral component of membrane;GO:0005739|mitochondrion;GO:0009536|plastid;	GO:0015297|antiporter activity;GO:0015238|drug transmembrane transporter activity;	.	.
BraA01g000250.3C	1.54161	1.03636	1.23796	0.856457	0.497555	2.22653	1.8279	3.14973	1.63708	0.231422	0.396121	0.51215	BraA01g000250.3C	protein_coding	chrA01:131143-133804:-	gi|685256042|ref|XP_009148051.1|	980	9e-132	PREDICTED: B-box zinc finger protein 20-like [Brassica rapa]	gi|685256041|ref|XM_009149803.1|	720	0	PREDICTED: Brassica rapa B-box zinc finger protein 20-like (LOC103871219), mRNA	Q0IGM7	323	5e-110	B-box zinc finger protein 20	.	.	.	.	pfam00643	zf-B_box	B-box zinc finger.	GO:1900458|negative regulation of brassinosteroid mediated signaling pathway;GO:2000306|positive regulation of photomorphogenesis;GO:0006355|regulation of transcription, DNA-templated;GO:0009741|response to brassinosteroid;GO:0010200|response to chitin;GO:0080167|response to karrikin;GO:0006351|transcription, DNA-templated;	GO:0005634|nucleus;	GO:0003700|transcription factor activity, sequence-specific DNA binding;GO:0043565|sequence-specific DNA binding;GO:0000989|transcription factor activity, transcription factor binding;GO:0008270|zinc ion binding;	.	.
BraA01g000260.3C	12.2819	13.9871	12.7126	18.3437	19.0263	19.4112	21.5671	20.9083	22.8335	13.7156	13.1717	12.7349	BraA01g000260.3C	protein_coding	chrA01:137555-142089:+	gi|923503371|ref|XP_013746809.1|	4293	0	PREDICTED: V-type proton ATPase subunit a3-like [Brassica napus]	gi|923503370|ref|XM_013891355.1|	2433	0	PREDICTED: Brassica napus V-type proton ATPase subunit a3-like (LOC106449276), mRNA	Q8W4S4	1514	0	V-type proton ATPase subunit a3	YOR270c	533	7e-176	COG1269	pfam01496	V_ATPase_I	V-type ATPase 116kDa subunit family. This family consists of the 116kDa V-type ATPase (vacuolar (H+)-ATPases) subunits, as well as V-type ATP synthase subunit i. The V-type ATPases family are proton pumps that acidify intracellular compartments in eukaryotic cells for example yeast central vacuoles, clathrin-coated and synaptic vesicles. They have important roles in membrane trafficking processes…	GO:0015991|ATP hydrolysis coupled proton transport;GO:0015986|ATP synthesis coupled proton transport;GO:0032119|sequestering of zinc ion;GO:0007035|vacuolar acidification;GO:0070072|vacuolar proton-transporting V-type ATPase complex assembly;GO:0043181|vacuolar sequestering;	GO:0009507|chloroplast;GO:0009941|chloroplast envelope;GO:0005794|Golgi apparatus;GO:0016021|integral component of membrane;GO:0016020|membrane;GO:0000325|plant-type vacuole;GO:0009705|plant-type vacuole membrane;GO:0005886|plasma membrane;GO:0005774|vacuolar membrane;GO:0016471|vacuolar proton-transporting V-type ATPase complex;GO:0000220|vacuolar proton-transporting V-type ATPase, V0 domain;GO:…	GO:0051117|ATPase binding;GO:0009678|hydrogen-translocating pyrophosphatase activity;GO:0045735|nutrient reservoir activity;GO:0046961|proton-transporting ATPase activity, rotational mechanism;	K02154	ATPeV0A, ATP6N; V-type H+-transporting ATPase subunit a
BraA01g000270.3C	111.445	109.325	108.546	73.1712	81.7721	124.776	125.512	114.263	114.65	98.48	69.6656	78.409	BraA01g000270.3C	protein_coding	chrA01:143038-144359:-	gi|685256046|ref|XP_009150026.1|	1779	0	PREDICTED: cysteine proteinase RD19a [Brassica rapa]	gi|685256045|ref|XM_009151778.1|	1101	0	PREDICTED: Brassica rapa cysteine proteinase RD19a (LOC103873055), mRNA	P43296	654	0	Cysteine protease RD19A	AF1946_2	97.1	3e-22	COG4870	pfam00112	Peptidase_C1	Papain family cysteine protease.	GO:0042742|defense response to bacterium;GO:0051603|proteolysis involved in cellular protein catabolic process;GO:0006970|response to osmotic stress;GO:0009651|response to salt stress;	GO:0005615|extracellular space;GO:0005764|lysosome;GO:0000323|lytic vacuole;GO:0005634|nucleus;GO:0005773|vacuole;	GO:0004197|cysteine-type endopeptidase activity;	K01373	CTSF; cathepsin F [EC:3.4.22.41]
BraA01g000280.3C	0.251863	0	0	0	0.352251	0	0	0	0	0.245758	0.280439	0	BraA01g000280.3C	protein_coding	chrA01:147590-148034:-	gi|685256050|ref|XP_009151883.1|	340	7e-39	PREDICTED: uncharacterized protein LOC103874869 [Brassica rapa]	gi|685256049|ref|XM_009153635.1|	339	1e-176	PREDICTED: Brassica rapa uncharacterized LOC103874869 (LOC103874869), transcript variant X1, mRNA	.	.	.	.	.	.	.	.	pfam11894	DUF3414	Protein of unknown function (DUF3414). This family of proteins are functionally uncharacterized. The family is found in eukaryotes and has a conserved LLG sequence motif.	.	.	.	.	.
BraA01g000290.3C	0	0	0.0598049	0	0	0.0691469	0	0	0.164256	0.402473	0.401861	0.0556684	BraA01g000290.3C	protein_coding	chrA01:149110-151698:-	gi|685256048|ref|XP_009150927.1|	2567	0	PREDICTED: probable receptor-like protein kinase At4g39110 [Brassica rapa]	gi|199580211|gb|AC189521.2|	1471	0	Brassica rapa subsp. pekinensis clone KBrB091M07, complete sequence	Q9T020	885	0	Probable receptor-like protein kinase At4g39110	.	.	.	.	pfam12819	Malectin_like	Carbohydrate-binding protein of the ER. Malectin is a membrane-anchored protein of the endoplasmic reticulum that recognizes and binds Glc2-N-glycan. The domain is found on a number of plant receptor kinases.	GO:0080092|regulation of pollen tube growth;	GO:0016324|apical plasma membrane;GO:0009507|chloroplast;GO:0016021|integral component of membrane;	GO:0005524|ATP binding;GO:0004674|protein serine/threonine kinase activity;	.	.
BraA01g000300.3C	0.948683	0.621818	0.660246	0	0.530725	1.52676	0	0.209982	0	0.185137	1.69011	0	BraA01g000300.3C	protein_coding	chrA01:152707-153349:-	gi|685256053|ref|XP_009102260.1|	577	2e-73	PREDICTED: late embryogenesis abundant protein [Brassica rapa]	gi|685256052|ref|XM_009104012.1|	450	0	PREDICTED: Brassica rapa late embryogenesis abundant protein (LOC103828106), mRNA	P21298	69.7	6e-14	Late embryogenesis abundant protein	.	.	.	.	pfam14745	WASH-7_N	WASH complex subunit 7, N-terminal. This family is the conserved N-terminal region of proteins that form subunit 7 of the WASH complex. In species such as Drosophila this protein is the only component of the 'complex'. This complex is a nucleation promoting factor necessary for the activation of Arp2/3 that nucleates and organizes actin filaments by associating with a pre-existing filament to ind…	GO:0006950|response to stress;GO:0009415|response to water;	.	.	.	.
BraA01g000310.3C	8.16984	8.85176	8.15598	18.9589	18.7315	24.1588	10.6909	7.78167	7.1113	8.4292	8.35115	11.207	BraA01g000310.3C	protein_coding	chrA01:154145-155690:-	gi|685256055|ref|XP_009103194.1|	2192	0	PREDICTED: uncharacterized protein LOC103828982 [Brassica rapa]	gi|685256060|ref|XM_009107004.1|	1269	0	PREDICTED: Brassica rapa uncharacterized LOC103828982 (LOC103828982), transcript variant X4, mRNA	.	.	.	.	.	.	.	.	pfam14634	zf-RING_5	zinc-RING finger domain.	.	.	.	.	.
BraA01g000320.3C	30.1104	29.3786	30.333	55.5282	59.072	60.8493	36.8759	35.0578	35.6544	32.4393	32.5163	41.061	BraA01g000320.3C	protein_coding	chrA01:156907-158783:-	gi|685256063|ref|XP_009106281.1|	1660	0	PREDICTED: chaperone protein dnaJ 10 [Brassica rapa]	gi|923503387|ref|XM_013895779.1|	1035	0	PREDICTED: Brassica napus chaperone protein dnaJ 10-like (LOC106452627), transcript variant X2, mRNA	.	.	.	.	YER048c	117	1e-28	COG2214	pfam14308	DnaJ-X	X-domain of DnaJ-containing. IN certain plant and yeast proteins, the DnaJ-1 proteins have a three-domain structure. The x-domain lies between the N-terminal DnaJ and the C-terminal Z domains. The exact function is not known.	.	.	.	.	.
BraA01g000330.3C	209.146	165.438	182.628	357.92	357.144	250.375	140.003	84.6669	107.86	116.942	120.653	132.501	BraA01g000330.3C	protein_coding	chrA01:159360-160030:+	gi|15234970|ref|NP_195631.1|	378	1e-44	40S ribosomal protein S25-4 [Arabidopsis thaliana]	gi|923503391|ref|XM_013784400.1|	327	4e-170	PREDICTED: Brassica napus 40S ribosomal protein S25-4 (LOC106454100), transcript variant X2, mRNA	Q9T029	150	6e-46	40S ribosomal protein S25-4	SPBC3D6.15	76.6	4e-18	COG4901	pfam03297	Ribosomal_S25	S25 ribosomal protein.	.	GO:0022626|cytosolic ribosome;GO:0022627|cytosolic small ribosomal subunit;	GO:0003735|structural constituent of ribosome;	K02975	RP-S25e, RPS25; small subunit ribosomal protein S25e
BraA01g000340.3C	0	0	0	0.856457	0.414629	3.18076	0.652822	0	0	0	0	0.320094	BraA01g000340.3C	protein_coding	chrA01:160814-161233:-	gi|685256067|ref|XP_009107919.1|	451	5e-56	PREDICTED: protein RADIALIS-like 1 [Brassica rapa]	gi|923800224|ref|XM_013831681.1|	288	2e-148	PREDICTED: Brassica napus protein RADIALIS-like 1 (LOC106391115), mRNA	F4JVB8	155	2e-48	Protein RADIALIS-like 1	.	.	.	.	pfam00249	Myb_DNA-binding	Myb-like DNA-binding domain. This family contains the DNA binding domains from Myb proteins, as well as the SANT domain family.	GO:0006351|transcription, DNA-templated;	GO:0005634|nucleus;	GO:0003677|DNA binding;GO:0003700|transcription factor activity, sequence-specific DNA binding;	.	.
BraA01g000350.3C	453.797	494.021	473.716	788.402	833.206	948.842	987.932	638.447	709.592	701.421	727.695	913.386	BraA01g000350.3C	protein_coding	chrA01:163765-164530:-	gi|685256071|ref|XP_009109892.1|	454	1e-54	PREDICTED: glycine-rich RNA-binding protein 10 isoform X1 [Brassica rapa]	gi|685256070|ref|XM_009111644.1|	489	0	PREDICTED: Brassica rapa glycine-rich RNA-binding protein 10 (LOC103835157), transcript variant X1, mRNA	Q05966	166	2e-50	Glycine-rich RNA-binding protein 10	TP0356	72.8	7e-16	COG0724	pfam00076	RRM_1	RNA recognition motif. (a.k.a. RRM, RBD, or RNP domain). The RRM motif is probably diagnostic of an RNA binding protein. RRMs are found in a variety of RNA binding proteins, including various hnRNP proteins, proteins implicated in regulation of alternative splicing, and protein components of snRNPs. The motif also appears in a few single stranded DNA binding proteins. The RRM structure consists o…	.	.	GO:0003723|RNA binding;	.	.
BraA01g000360.3C	12.9366	13.1901	9.33681	42.3557	38.5982	34.3136	10.4451	5.72677	6.71623	14.8671	5.12156	7.75984	BraA01g000360.3C	protein_coding	chrA01:165106-165697:+	gi|685256078|ref|XP_009112229.1|	362	1e-42	PREDICTED: uncharacterized protein LOC103836677 isoform X2 [Brassica rapa]	gi|923519974|ref|XM_013809576.1|	281	1e-144	PREDICTED: Brassica napus uncharacterized LOC106369408 (LOC106369408), transcript variant X2, mRNA	.	.	.	.	.	.	.	.	pfam05695	DUF825	Plant protein of unknown function (DUF825). This family consists of several plant proteins greater than 1000 residues in length. The function of this family is unknown.	.	.	.	.	.
BraA01g000370.3C	1.60341	1.97055	3.02225	12.7383	11.7731	6.71991	0.220672	0	0	0.195568	0.223167	0.432803	BraA01g000370.3C	protein_coding	chrA01:167300-167801:+	gi|685256081|ref|XP_009113224.1|	362	3e-41	PREDICTED: uncharacterized protein LOC103838228 [Brassica rapa]	gi|923812022|ref|XM_013835731.1|	426	0	PREDICTED: Brassica napus uncharacterized LOC106395219 (LOC106395219), mRNA	.	.	.	.	.	.	.	.	pfam06315	AceK	Isocitrate dehydrogenase kinase/phosphatase (AceK). This family consists of several bacterial isocitrate dehydrogenase kinase/phosphatase (AceK) proteins (EC:2.7.1.116).	.	.	.	.	.
BraA01g000380.3C	0	0	0	0.313816	0	0	0	0	0	0	0	0	BraA01g000380.3C	protein_coding	chrA01:168423-168815:-	gi|685256083|ref|XP_009114168.1|	675	7e-89	PREDICTED: egg cell-secreted protein 1.4 [Brassica rapa]	gi|685256082|ref|XM_009115920.1|	393	0	PREDICTED: Brassica rapa egg cell-secreted protein 1.4 (LOC103839108), mRNA	Q9T039	211	4e-69	Egg cell-secreted protein 1.4	.	.	.	.	pfam05617	Prolamin_like	Prolamin-like. Both DUF784 and DUF1278 members are found to be expressed in the plant embryo sac and are regulated by the Myb98 transcription factor. Computational analysis has revealed that they are homologous to the plant prolamin superfamily (Protease inhibitor-seed storage-LTP family, pfam00234). In contrast to the typical prolamin members that have eight conserved Cys residues forming four p…	GO:0009567|double fertilization forming a zygote and endosperm;GO:0080155|regulation of double fertilization forming a zygote and endosperm;GO:2000008|regulation of protein localization to cell surface;GO:0007338|single fertilization;	GO:0031410|cytoplasmic vesicle;GO:0005576|extracellular region;GO:0031982|vesicle;	.	.	.
BraA01g000390.3C	6.76073	7.92163	9.48629	8.70239	8.12101	12.5037	28.8742	19.9121	17.3117	34.8197	34.3304	39.8829	BraA01g000390.3C	protein_coding	chrA01:172682-177321:+	gi|685256085|ref|XP_009115076.1|	5149	0	PREDICTED: cellulose synthase A catalytic subunit 2 [UDP-forming] [Brassica rapa]	gi|685256084|ref|XM_009116828.1|	2849	0	PREDICTED: Brassica rapa cellulose synthase A catalytic subunit 2 [UDP-forming] (LOC103840033), mRNA	O48947	1860	0	Cellulose synthase A catalytic subunit 2 [UDP-forming]	alr3757	89	3e-17	COG1215	pfam03552	Cellulose_synt	Cellulose synthase. Cellulose, an aggregate of unbranched polymers of beta-1,4-linked glucose residues, is the major component of wood and thus paper, and is synthesized by plants, most algae, some bacteria and fungi, and even some animals. The genes that synthesize cellulose in higher plants differ greatly from the well-characterized genes found in Acetobacter and Agrobacterium sp. More correctl…	GO:0071555|cell wall organization;GO:0030244|cellulose biosynthetic process;	GO:0005794|Golgi apparatus;GO:0016021|integral component of membrane;GO:0005886|plasma membrane;	GO:0016760|cellulose synthase (UDP-forming) activity;GO:0046872|metal ion binding;	K10999	CESA; cellulose synthase A [EC:2.4.1.12]
BraA01g000400.3C	0	0	0.86119	0	0	0	0	0	1.05124	1.69039	0.551124	0.801626	BraA01g000400.3C	protein_coding	chrA01:180669-181013:+	gi|685256090|ref|XP_009117383.1|	438	1e-53	PREDICTED: uncharacterized protein LOC103842210 [Brassica rapa]	gi|923813946|ref|XM_013836297.1|	345	5e-180	PREDICTED: Brassica napus uncharacterized LOC106395997 (LOC106395997), mRNA	.	.	.	.	.	.	.	.	pfam02361	CbiQ	Cobalt transport protein. This family consists of various cobalt transport proteins Most of which are found in Cobalamin (Vitamin B12) biosynthesis operons. In Salmonella the cbiN cbiQ (product CbiQ in this family) and cbiO are likely to form an active cobalt transport system.	.	.	.	.	.
BraA01g000420.3C	9.57154	11.5666	11.1023	27.529	22.39	22.4925	13.243	9.84289	9.53464	11.819	10.8462	13.5354	BraA01g000420.3C	protein_coding	chrA01:185758-187033:+	gi|685256094|ref|XP_009119734.1|	1527	0	PREDICTED: UDP-galactose transporter 2-like [Brassica rapa]	gi|685256093|ref|XM_009121486.1|	1008	0	PREDICTED: Brassica rapa UDP-galactose transporter 2-like (LOC103844394), mRNA	Q8RWW7	563	0	UDP-rhamnose/UDP-galactose transporter 4	.	.	.	.	pfam03151	TPT	Triose-phosphate Transporter family. This family includes transporters with a specificity for triose phosphate.	GO:0008643|carbohydrate transport;GO:0015780|nucleotide-sugar transport;GO:0090480|purine nucleotide-sugar transmembrane transport;GO:0072334|UDP-galactose transmembrane transport;	GO:0005794|Golgi apparatus;GO:0000139|Golgi membrane;GO:0016021|integral component of membrane;	GO:0015297|antiporter activity;GO:0005338|nucleotide-sugar transmembrane transporter activity;GO:0022857|transmembrane transporter activity;GO:0005459|UDP-galactose transmembrane transporter activity;	.	.
BraA01g000430.3C	2.1911	2.54971	2.21003	6.63951	6.22881	7.50606	4.53643	4.92886	4.72946	2.81192	2.4397	2.52003	BraA01g000430.3C	protein_coding	chrA01:192597-196181:+	gi|685256096|ref|XP_009120729.1|	5842	0	PREDICTED: protein BRASSINOSTEROID INSENSITIVE 1-like [Brassica rapa]	gi|685256095|ref|XM_009122481.1|	3585	0	PREDICTED: Brassica rapa protein BRASSINOSTEROID INSENSITIVE 1-like (LOC103845289), mRNA	O22476	2008	0	Protein BRASSINOSTEROID INSENSITIVE 1	.	.	.	.	pfam07714	Pkinase_Tyr	Protein tyrosine kinase.	GO:0048657|anther wall tapetum cell differentiation;GO:0010268|brassinosteroid homeostasis;GO:0009742|brassinosteroid mediated signaling pathway;GO:0009729|detection of brassinosteroid stimulus;GO:0048366|leaf development;GO:0001578|microtubule bundle formation;GO:0060548|negative regulation of cell death;GO:0010584|pollen exine formation;GO:0009911|positive regulation of flower development;GO:19…	GO:0005768|endosome;GO:0010008|endosome membrane;GO:0016021|integral component of membrane;GO:0005886|plasma membrane;	GO:0005524|ATP binding;GO:0042802|identical protein binding;GO:0046982|protein heterodimerization activity;GO:0042803|protein homodimerization activity;GO:0004672|protein kinase activity;GO:0004674|protein serine/threonine kinase activity;GO:0005496|steroid binding;GO:0004714|transmembrane receptor protein tyrosine kinase activity;	K13415	BRI1; protein brassinosteroid insensitive 1 [EC:2.7.10.1 2.7.11.1]
BraA01g000440.3C	0	0	0	3.62735	2.34144	1.12262	0.552978	0.370556	0.355565	0.326713	0.372819	1.62683	BraA01g000440.3C	protein_coding	chrA01:205578-206412:-	gi|685256099|ref|XP_009121710.1|	788	6e-103	PREDICTED: probable WRKY transcription factor 13 [Brassica rapa]	gi|923519988|ref|XM_013809599.1|	480	0	PREDICTED: Brassica napus probable WRKY transcription factor 13 (LOC106369443), mRNA	Q9SVB7	188	2e-57	Probable WRKY transcription factor 13	.	.	.	.	pfam03106	WRKY	WRKY DNA -binding domain.	GO:1904369|positive regulation of sclerenchyma cell differentiation;GO:0045893|positive regulation of transcription, DNA-templated;GO:1901141|regulation of lignin biosynthetic process;GO:0006351|transcription, DNA-templated;	GO:0005634|nucleus;	GO:0003700|transcription factor activity, sequence-specific DNA binding;GO:0000978|RNA polymerase II core promoter proximal region sequence-specific DNA binding;GO:0044212|transcription regulatory region DNA binding;	.	.
BraA01g000450.3C	3.7687	4.53368	3.8237	4.89279	4.22938	4.89597	4.53934	6.43211	5.56435	5.29892	5.74337	4.77505	BraA01g000450.3C	protein_coding	chrA01:213419-228208:+	gi|685256101|ref|XP_009122821.1|	15509	0	PREDICTED: uncharacterized protein LOC103847160 [Brassica rapa]	gi|685256100|ref|XM_009124573.1|	9402	0	PREDICTED: Brassica rapa uncharacterized LOC103847160 (LOC103847160), mRNA	Q3UHA3	81.6	1e-13	Spatacsin	.	.	.	.	pfam14649	Spatacsin_C	Spatacsin C-terminus. This family includes the C-terminus of spatacsin.	GO:0008088|axon cargo transport;GO:0048675|axon extension;GO:0007409|axonogenesis;GO:0007268|synaptic transmission;GO:0007040|lysosome organization;GO:0090389|phagosome-lysosome fusion involved in apoptotic cell clearance;GO:0048167|regulation of synaptic plasticity;GO:0048489|synaptic vesicle transport;GO:0090659|walking behavior;	GO:0030424|axon;GO:0030054|cell junction;GO:0005737|cytoplasm;GO:0031410|cytoplasmic vesicle;GO:0005829|cytosol;GO:0030425|dendrite;GO:0005730|nucleolus;GO:0005886|plasma membrane;GO:0045202|synapse;	.	K19026	SPG11; spatacsin
BraA01g000460.3C	0.0564692	0.123377	0	0.163135	0	0.0757324	0	0	0.0599663	0.110201	0.628763	0.12194	BraA01g000460.3C	protein_coding	chrA01:229565-231076:-	gi|685256103|ref|XP_009123569.1|	2585	0	PREDICTED: cytochrome P450 86B1-like [Brassica rapa]	gi|923519991|ref|XM_013809604.1|	1512	0	PREDICTED: Brassica napus alkane hydroxylase MAH1-like (LOC106369450), mRNA	Q9FVS9	565	0	Alkane hydroxylase MAH1	VNG0422G	131	1e-32	COG2124	pfam00067	p450	Cytochrome P450. Cytochrome P450s are haem-thiolate proteins involved in the oxidative degradation of various compounds. They are particularly well known for their role in the degradation of environmental toxins and mutagens. They can be divided into 4 classes, according to the method by which electrons from NAD(P)H are delivered to the catalytic site. Sequence conservation is relatively low with…	GO:0010025|wax biosynthetic process;	GO:0005783|endoplasmic reticulum;GO:0005789|endoplasmic reticulum membrane;GO:0016021|integral component of membrane;	GO:0020037|heme binding;GO:0005506|iron ion binding;GO:0080133|midchain alkane hydroxylase activity;	K15405	MAH1, CYP96A15; midchain alkane hydroxylase
BraA01g000470.3C	20.9223	23.8644	24.09	34.2212	33.3496	37.1375	27.6091	27.326	29.6512	50.8127	56.0136	48.1698	BraA01g000470.3C	protein_coding	chrA01:231882-234617:-	gi|685256105|ref|XP_009124356.1|	1760	0	PREDICTED: developmentally-regulated G-protein 3 [Brassica rapa]	gi|923503423|ref|XM_013792951.1|	1110	0	PREDICTED: Brassica napus developmentally-regulated G-protein 3 (LOC106352938), mRNA	Q9SVA6	671	0	Developmentally-regulated G-protein 3	SPAC9.07c	446	1e-154	COG1163	pfam01926	MMR_HSR1	50S ribosome-binding GTPase. The full-length GTPase protein is required for the complete activity of the protein of interacting with the 50S ribosome and binding of both adenine and guanine nucleotides, with a preference for guanine nucleotide.	.	GO:0005829|cytosol;	GO:0019003|GDP binding;GO:0005525|GTP binding;GO:0003924|GTPase activity;	.	.
BraA01g000480.3C	47.8784	49.1839	48.1383	70.808	80.1413	110.933	27.9818	34.1308	30.6273	31.3	26.9203	26.5153	BraA01g000480.3C	protein_coding	chrA01:235870-237565:+	gi|685256111|ref|XP_009125168.1|	1582	0	PREDICTED: shikimate kinase 2, chloroplastic [Brassica rapa]	gi|685256110|ref|XM_009126920.1|	886	0	PREDICTED: Brassica rapa shikimate kinase 2, chloroplastic (LOC103850170), mRNA	Q8GY88	482	1e-170	Shikimate kinase 2, chloroplastic	alr1244	131	8e-36	COG0703	pfam01202	SKI	Shikimate kinase.	GO:0009073|aromatic amino acid family biosynthetic process;GO:0009423|chorismate biosynthetic process;GO:0019632|shikimate metabolic process;	GO:0009507|chloroplast;	GO:0005524|ATP binding;GO:0000287|magnesium ion binding;GO:0004765|shikimate kinase activity;	K00891	E2.7.1.71, aroK, aroL; shikimate kinase [EC:2.7.1.71]
BraA01g000490.3C	6.00339	6.96306	5.24414	7.27988	8.39624	8.34949	6.0386	6.808	5.74552	8.89527	5.77676	6.96203	BraA01g000490.3C	protein_coding	chrA01:239506-240657:-	gi|685256109|ref|XP_009125062.1|	2035	0	PREDICTED: F-box/kelch-repeat protein At4g39590-like [Brassica rapa]	gi|685256108|ref|XM_009126814.1|	1152	0	PREDICTED: Brassica rapa F-box/kelch-repeat protein At4g39590-like (LOC103850073), mRNA	.	.	.	.	.	.	.	.	pfam00646	F-box	F-box domain. This domain is approximately 50 amino acids long, and is usually found in the N-terminal half of a variety of proteins. Two motifs that are commonly found associated with the F-box domain are the leucine rich repeats (LRRs; pfam00560 and pfam07723) and the WD repeat (pfam00400). The F-box domain has a role in mediating protein-protein interactions in a variety of contexts, such as p…	.	.	.	.	.
BraA01g000500.3C	0	0	0	0	0	0	0	0	0.0978091	0.0898725	0.102555	0	BraA01g000500.3C	protein_coding	chrA01:245080-246006:-	gi|685256113|ref|XP_009125280.1|	1486	0	PREDICTED: F-box/kelch-repeat protein At4g39590-like [Brassica rapa]	gi|685256112|ref|XM_009127032.1|	927	0	PREDICTED: Brassica rapa F-box/kelch-repeat protein At4g39590-like (LOC103850272), mRNA	.	.	.	.	.	.	.	.	pfam01344	Kelch_1	Kelch motif. The kelch motif was initially discovered in Kelch. In this protein there are six copies of the motif. It has been shown that the Drosophila ring canal kelch protein is related to Galactose Oxidase for which a structure has been solved. The kelch motif forms a beta sheet. Several of these sheets associate to form a beta propeller structure as found in pfam00064, pfam00400 and pfam0041…	.	.	.	.	.
BraA01g000510.3C	0	0	0	0	0	0	0	0	0.116242	0.21362	0	0	BraA01g000510.3C	protein_coding	chrA01:247470-248864:-	gi|923521425|ref|XP_013669375.1|	676	7e-84	PREDICTED: F-box/kelch-repeat protein At4g39590-like [Brassica napus]	gi|199580329|gb|AC189635.2|	440	0	Brassica rapa subsp. pekinensis clone KBrS004J05, complete sequence	.	.	.	.	.	.	.	.	pfam00646	F-box	F-box domain. This domain is approximately 50 amino acids long, and is usually found in the N-terminal half of a variety of proteins. Two motifs that are commonly found associated with the F-box domain are the leucine rich repeats (LRRs; pfam00560 and pfam07723) and the WD repeat (pfam00400). The F-box domain has a role in mediating protein-protein interactions in a variety of contexts, such as p…	.	.	.	.	.
BraA01g000520.3C	108.334	122.023	110.751	35.3634	39.3764	95.628	43.8022	61.3011	69.2205	38.2219	36.4601	32.0507	BraA01g000520.3C	protein_coding	chrA01:257165-257551:+	gi|674890780|emb|CDY41988.1|	413	2e-50	BnaA01g05600D [Brassica napus]	gi|199580329|gb|AC189635.2|	173	2e-84	Brassica rapa subsp. pekinensis clone KBrS004J05, complete sequence	.	.	.	.	.	.	.	.	pfam00026	Asp	Eukaryotic aspartyl protease. Aspartyl (acid) proteases include pepsins, cathepsins, and renins. Two-domain structure, probably arising from ancestral duplication. This family does not include the retroviral nor retrotransposon proteases (pfam00077), which are much smaller and appear to be homologous to a single domain of the eukaryotic asp proteases.	.	.	.	.	.
BraA01g000530.3C	19.9596	23.3309	20.2072	31.2866	29.5439	33.64	27.6685	30.6209	29.3327	24.1118	26.0104	27.8371	BraA01g000530.3C	protein_coding	chrA01:258561-262619:+	gi|923503442|ref|XP_013652959.1|	6088	0	PREDICTED: coatomer subunit alpha-2-like [Brassica napus]	gi|923503441|ref|XM_013797505.1|	3666	0	PREDICTED: Brassica napus coatomer subunit alpha-2-like (LOC106357497), mRNA	Q9SJT9	2212	0	Coatomer subunit alpha-2	.	.	.	.	pfam06957	COPI_C	Coatomer (COPI) alpha subunit C-terminus. This family represents the C-terminus (approximately 500 residues) of the eukaryotic coatomer alpha subunit. Coatomer (COPI) is a large cytosolic protein complex which forms a coat around vesicles budding from the Golgi apparatus. Such coatomer-coated vesicles have been proposed to play a role in many distinct steps of intracellular transport. Note that m…	GO:0006888|ER to Golgi vesicle-mediated transport;GO:0006891|intra-Golgi vesicle-mediated transport;GO:0006886|intracellular protein transport;GO:0006890|retrograde vesicle-mediated transport, Golgi to ER;	GO:0030126|COPI vesicle coat;GO:0005829|cytosol;GO:0000139|Golgi membrane;GO:0016020|membrane;	GO:0005198|structural molecule activity;	K05236	COPA; coatomer protein complex, subunit alpha (xenin)
BraA01g000540.3C	1.38685	1.1198	1.53871	5.31293	3.20459	2.83034	1.59333	2.06868	1.79289	2.58879	2.68556	2.99477	BraA01g000540.3C	protein_coding	chrA01:264939-267184:+	gi|685256123|ref|XP_009125746.1|	2445	0	PREDICTED: pentatricopeptide repeat-containing protein At4g39620, chloroplastic [Brassica rapa]	gi|923503445|ref|XM_013798471.1|	1416	0	PREDICTED: Brassica napus pentatricopeptide repeat-containing protein At4g39620, chloroplastic (LOC106358406), mRNA	Q9SV96	845	0	Pentatricopeptide repeat-containing protein At4g39620, chloroplastic	.	.	.	.	pfam13041	PPR_2	PPR repeat family. This repeat has no known function. It is about 35 amino acids long and is found in up to 18 copies in some proteins. The family appears to be greatly expanded in plants and fungi. The repeat has been called PPR.	GO:0009793|embryo development ending in seed dormancy;GO:0009451|RNA modification;	GO:0009507|chloroplast;GO:0043231|intracellular membrane-bounded organelle;	GO:0004519|endonuclease activity;GO:0003723|RNA binding;	.	.
BraA01g000550.3C	0	0	0	0.0716201	0.0693457	0.0664967	0	0	0.0526533	0	0	0	BraA01g000550.3C	protein_coding	chrA01:268863-271567:+	gi|685256126|ref|XP_009126030.1|	2934	0	PREDICTED: gamma-glutamyltranspeptidase 1-like [Brassica rapa]	gi|685256125|ref|XM_009127782.1|	1716	0	PREDICTED: Brassica rapa gamma-glutamyltranspeptidase 1-like (LOC103850940), mRNA	Q8VYW6	964	0	Glutathione hydrolase 1	SPAC664.09	306	3e-94	COG0405	pfam01019	G_glu_transpept	Gamma-glutamyltranspeptidase.	GO:0006751|glutathione catabolic process;GO:0006979|response to oxidative stress;	GO:0048046|apoplast;GO:0009505|plant-type cell wall;GO:0009506|plasmodesma;	GO:0016756|glutathione gamma-glutamylcysteinyltransferase activity;GO:0036374|glutathione hydrolase activity;	K18592	GGT1_5; gamma-glutamyltranspeptidase / glutathione hydrolase / leukotriene-C4 hydrolase [EC:2.3.2.2 3.4.19.13 3.4.19.14]
BraA01g000570.3C	24.5366	22.8977	27.1358	27.6218	29.9401	38.9019	42.3821	51.561	45.8356	36.2036	38.2156	36.1991	BraA01g000570.3C	protein_coding	chrA01:273972-276432:+	gi|685256130|ref|XP_009126207.1|	2939	0	PREDICTED: gamma-glutamyltranspeptidase 1 isoform X2 [Brassica rapa]	gi|685256131|ref|XM_009128031.1|	1719	0	PREDICTED: Brassica rapa gamma-glutamyltranspeptidase 1 (LOC103851034), transcript variant X3, mRNA	Q8VYW6	1027	0	Glutathione hydrolase 1	SPAC664.09	315	2e-97	COG0405	pfam01019	G_glu_transpept	Gamma-glutamyltranspeptidase.	GO:0006751|glutathione catabolic process;GO:0006979|response to oxidative stress;	GO:0048046|apoplast;GO:0009505|plant-type cell wall;GO:0009506|plasmodesma;	GO:0016756|glutathione gamma-glutamylcysteinyltransferase activity;GO:0036374|glutathione hydrolase activity;	K18592	GGT1_5; gamma-glutamyltranspeptidase / glutathione hydrolase / leukotriene-C4 hydrolase [EC:2.3.2.2 3.4.19.13 3.4.19.14]
BraA01g000580.3C	172.255	197.3	187.416	44.0402	49.1505	75.1379	119.561	115.754	109.044	37.6097	45.7075	48.767	BraA01g000580.3C	protein_coding	chrA01:281916-284111:+	gi|685256134|ref|XP_009126368.1|	2478	0	PREDICTED: alanine--glyoxylate aminotransferase 2 homolog 1, mitochondrial-like [Brassica rapa]	gi|685256133|ref|XM_009128120.1|	1431	0	PREDICTED: Brassica rapa alanine--glyoxylate aminotransferase 2 homolog 1, mitochondrial-like (LOC103851253), mRNA	Q940M2	870	0	Alanine--glyoxylate aminotransferase 2 homolog 1, mitochondrial	SMc00677_3	339	2e-110	COG0160	pfam00202	Aminotran_3	Aminotransferase class-III.	GO:0009853|photorespiration;GO:0046686|response to cadmium ion;	GO:0016020|membrane;GO:0005739|mitochondrion;GO:0005774|vacuolar membrane;	GO:0008453|alanine-glyoxylate transaminase activity;GO:0042802|identical protein binding;GO:0030170|pyridoxal phosphate binding;GO:0008270|zinc ion binding;	K00827	AGXT2; alanine-glyoxylate transaminase / (R)-3-amino-2-methylpropionate-pyruvate transaminase [EC:2.6.1.44 2.6.1.40]
BraA01g000590.3C	11.0154	10.291	10.6379	15.6952	15.0574	12.2997	13.4452	11.7494	11.2741	10.8456	12.5427	12.4853	BraA01g000590.3C	protein_coding	chrA01:288136-290167:-	gi|685256136|ref|XP_009126479.1|	2697	0	PREDICTED: apoptotic chromatin condensation inducer in the nucleus-like [Brassica rapa]	gi|685256135|ref|XM_009128231.1|	1713	0	PREDICTED: Brassica rapa apoptotic chromatin condensation inducer in the nucleus-like (LOC103851344), mRNA	Q9JIX8	90.9	1e-17	Apoptotic chromatin condensation inducer in the nucleus	.	.	.	.	pfam04006	Mpp10	Mpp10 protein. This family includes proteins related to Mpp10 (M phase phosphoprotein 10). The U3 small nucleolar ribonucleoprotein (snoRNP) is required for three cleavage events that generate the mature 18S rRNA from the pre-rRNA. In Saccharomyces cerevisiae, depletion of Mpp10, a U3 snoRNP-specific protein, halts 18S rRNA production and impairs cleavage at the three U3 snoRNP-dependent sites.	GO:0030263|apoptotic chromosome condensation;GO:0006915|apoptotic process;GO:0030218|erythrocyte differentiation;GO:0006397|mRNA processing;GO:0048025|negative regulation of mRNA splicing, via spliceosome;GO:0043065|positive regulation of apoptotic process;GO:0045657|positive regulation of monocyte differentiation;GO:0008380|RNA splicing;	GO:0061574|ASAP complex;GO:0005829|cytosol;GO:0016607|nuclear speck;GO:0005730|nucleolus;GO:0005654|nucleoplasm;GO:0005634|nucleus;GO:0005886|plasma membrane;	GO:0003676|nucleic acid binding;	K12875	ACIN1, ACINUS; apoptotic chromatin condensation inducer in the nucleus
BraA01g000610.3C	0.790569	0.575757	0.917008	2.09356	3.68559	3.35747	1.45071	1.16656	0.559686	4.24273	4.10792	2.41848	BraA01g000610.3C	protein_coding	chrA01:307697-308925:+	gi|685256138|ref|XP_009126581.1|	608	1e-77	PREDICTED: uncharacterized protein LOC103851449 [Brassica rapa]	gi|685256139|ref|XM_009128406.1|	496	0	PREDICTED: Brassica rapa uncharacterized LOC103851449 (LOC103851449), transcript variant X2, mRNA	.	.	.	.	.	.	.	.	pfam09731	Mitofilin	Mitochondrial inner membrane protein. Mitofilin controls mitochondrial cristae morphology. Mitofilin is enriched in the narrow space between the inner boundary and the outer membranes, where it forms a homotypic interaction and assembles into a large multimeric protein complex. The first 78 amino acids contain a typical amino-terminal-cleavable mitochondrial presequence rich in positive-charged a…	.	.	.	.	.
BraA01g000620.3C	5.01191	2.73756	4.36011	2.06842	2.50342	2.88069	3.35033	1.78286	2.28098	3.49316	1.99306	2.51243	BraA01g000620.3C	protein_coding	chrA01:310974-311725:+	gi|685256144|ref|XP_009126827.1|	827	4e-111	PREDICTED: heavy metal-associated isoprenylated plant protein 26 [Brassica rapa]	gi|923520002|ref|XM_013809641.1|	477	0	PREDICTED: Brassica napus heavy metal-associated isoprenylated plant protein 26-like (LOC106369490), mRNA	O65657	288	7e-99	Heavy metal-associated isoprenylated plant protein 23	.	.	.	.	pfam00403	HMA	Heavy-metal-associated domain.	GO:0046916|cellular transition metal ion homeostasis;GO:0030001|metal ion transport;	GO:0005737|cytoplasm;	GO:0046914|transition metal ion binding;	.	.
BraA01g000630.3C	1.49138	1.90075	1.15327	1.97471	1.73818	2.16681	0.547344	0.55017	0.659891	1.33396	2.62927	1.47606	BraA01g000630.3C	protein_coding	chrA01:312768-314037:-	gi|685256146|ref|XP_009126909.1|	918	8e-123	PREDICTED: peptidyl-prolyl cis-trans isomerase FKBP16-2, chloroplastic [Brassica rapa]	gi|923503466|ref|XM_013803918.1|	591	0	PREDICTED: Brassica napus photosynthetic NDH subunit of lumenal location 4, chloroplastic-like (LOC106363957), mRNA	Q9SCY3	312	5e-106	Photosynthetic NDH subunit of lumenal location 4, chloroplastic	slr1761	82.8	3e-18	COG0545	pfam00254	FKBP_C	FKBP-type peptidyl-prolyl cis-trans isomerase.	GO:0061077|chaperone-mediated protein folding;	GO:0009507|chloroplast;GO:0009543|chloroplast thylakoid lumen;GO:0009535|chloroplast thylakoid membrane;GO:0009579|thylakoid;	GO:0005528|FK506 binding;GO:0003755|peptidyl-prolyl cis-trans isomerase activity;	K01802	E5.2.1.8; peptidylprolyl isomerase [EC:5.2.1.8]
BraA01g000640.3C	9.68244	11.0047	9.75621	6.78102	6.42889	6.95176	6.13787	4.22128	4.46594	8.58885	9.90982	12.9885	BraA01g000640.3C	protein_coding	chrA01:316109-316981:-	gi|685256148|ref|XP_009127014.1|	1100	3e-148	PREDICTED: uncharacterized protein LOC103851859 [Brassica rapa]	gi|923520004|ref|XM_013809648.1|	873	0	PREDICTED: Brassica napus uncharacterized LOC106369498 (LOC106369498), mRNA	.	.	.	.	.	.	.	.	pfam05678	VQ	VQ motif. This short motif is found in a variety of plant proteins. These proteins vary greatly in length and are mostly composed of low complexity regions. They all conserve a short motif FXhVQChTG, where X is any amino acid and h is a hydrophobic amino acid. The function of this motif is uncertain, however one protein in this family has been found to bind the SigA sigma factor. It would seem pl…	.	.	.	.	.
BraA01g000650.3C	0	0	0	0	0	0.141367	0	0	0.335811	0.102854	0	0	BraA01g000650.3C	protein_coding	chrA01:326775-328122:-	gi|923520007|ref|XP_013665111.1|	1359	0	PREDICTED: protein SCO1 homolog 2, mitochondrial-like [Brassica napus]	gi|923520006|ref|XM_013809657.1|	810	0	PREDICTED: Brassica napus protein SCO1 homolog 2, mitochondrial-like (LOC106369505), mRNA	Q8LAL0	392	7e-136	Protein SCO1 homolog 2, mitochondrial	SPBC119.06	122	1e-31	COG1999	pfam02630	SCO1-SenC	SCO1/SenC. This family is involved in biogenesis of respiratory and photosynthetic systems. SCO1 is required for a post-translational step in the accumulation of subunits COXI and COXII of cytochrome c oxidase. SenC is required for optimal cytochrome c oxidase activity and maximal induction of genes encoding the light-harvesting and reaction centre complexes of R. capsulatus.	GO:0055070|copper ion homeostasis;	GO:0016021|integral component of membrane;GO:0005743|mitochondrial inner membrane;	.	K07152	SCO1_2; protein SCO1/2
BraA01g000660.3C	5.92242	7.63794	5.15221	2.73274	1.72562	1.87536	2.08299	0.72826	1.48495	2.08681	2.83925	2.48674	BraA01g000660.3C	protein_coding	chrA01:335385-337421:-	gi|685256152|ref|XP_009127222.1|	1867	0	PREDICTED: probable trehalose-phosphate phosphatase H [Brassica rapa]	gi|923503468|ref|XM_013804789.1|	1038	0	PREDICTED: Brassica napus probable trehalose-phosphate phosphatase H (LOC106365006), mRNA	Q8GWG2	657	0	Probable trehalose-phosphate phosphatase H	Rv3372_2	161	9e-46	COG1877	pfam02358	Trehalose_PPase	Trehalose-phosphatase. This family consist of trehalose-phosphatases EC:3.1.3.12 these enzyme catalyse the de-phosphorylation of trehalose-6-phosphate to trehalose and orthophosphate. The aligned region is present in trehalose-phosphatases and comprises the entire length of the protein it is also found in the C-terminus of trehalose-6-phosphate synthase EC:2.4.1.15 adjacent to the trehalose-6-pho…	GO:0005992|trehalose biosynthetic process;	GO:0005829|cytosol;GO:0005634|nucleus;	GO:0004805|trehalose-phosphatase activity;	K01087	otsB; trehalose 6-phosphate phosphatase [EC:3.1.3.12]
BraA01g000670.3C	35.0362	36.9275	31.7013	11.4277	11.2085	30.866	125.907	103.816	107.581	116.195	103.764	99.5087	BraA01g000670.3C	protein_coding	chrA01:350105-350935:-	gi|685256155|ref|XP_009127404.1|	1245	1e-170	PREDICTED: ethylene-responsive transcription factor ERF060 [Brassica rapa]	gi|685256154|ref|XM_009129156.1|	831	0	PREDICTED: Brassica rapa ethylene-responsive transcription factor ERF060 (LOC103852206), mRNA	O65665	363	2e-124	Ethylene-responsive transcription factor ERF060	.	.	.	.	pfam00847	AP2	AP2 domain. This 60 amino acid residue domain can bind to DNA and is found in transcription factor proteins.	GO:0009873|ethylene-activated signaling pathway;GO:0006351|transcription, DNA-templated;	GO:0005634|nucleus;	GO:0003677|DNA binding;GO:0003700|transcription factor activity, sequence-specific DNA binding;	.	.
BraA01g000680.3C	3.24943	4.52899	4.24567	1.67245	3.08197	2.20399	0.863575	0.8267	0.872581	0.911109	1.20604	1.2098	BraA01g000680.3C	protein_coding	chrA01:354450-359518:-	gi|685256158|ref|XP_009127547.1|	2827	0	PREDICTED: uncharacterized protein LOC103852362 [Brassica rapa]	gi|685256157|ref|XM_009129299.1|	1895	0	PREDICTED: Brassica rapa uncharacterized LOC103852362 (LOC103852362), mRNA	Q93YU8	89	8e-17	Nitrate regulatory gene2 protein	.	.	.	.	pfam04782	DUF632	Protein of unknown function (DUF632). This plant protein may be a leucine zipper, but there is no experimental evidence for this.	GO:0071249|cellular response to nitrate;GO:0015706|nitrate transport;GO:0071705|nitrogen compound transport;GO:0006355|regulation of transcription, DNA-templated;GO:0010167|response to nitrate;GO:1901698|response to nitrogen compound;GO:0006351|transcription, DNA-templated;	GO:0005634|nucleus;	.	.	.
BraA01g000690.3C	43.1573	39.2459	45.4595	7.41326	7.83038	9.38585	44.9484	41.3079	44.0959	21.397	22.3386	25.9433	BraA01g000690.3C	protein_coding	chrA01:362730-363409:+	gi|685256160|ref|XP_009127647.1|	646	1e-84	PREDICTED: uncharacterized protein LOC103852462 [Brassica rapa]	gi|685256159|ref|XM_009129399.1|	366	0	PREDICTED: Brassica rapa uncharacterized LOC103852462 (LOC103852462), mRNA	Q8LGS1	47.8	4e-06	Protein MARD1	.	.	.	.	pfam04570	DUF581	Protein of unknown function (DUF581). Family of uncharacterized proteins.	GO:0009737|response to abscisic acid;GO:0010162|seed dormancy process;	GO:0010494|cytoplasmic stress granule;GO:0000932|cytoplasmic mRNA processing body;	GO:0046872|metal ion binding;	.	.
BraA01g000700.3C	33.6402	35.5324	46.1914	18.9862	17.6043	24.724	14.4719	17.3204	16.4423	3.20639	2.35657	3.6081	BraA01g000700.3C	protein_coding	chrA01:365090-367609:-	gi|685256162|ref|XP_009127742.1|	2708	0	PREDICTED: inositol-3-phosphate synthase [Brassica rapa]	gi|685256161|ref|XM_009129494.1|	1533	0	PREDICTED: Brassica rapa inositol-3-phosphate synthase (LOC103852564), mRNA	Q96348	1038	0	Inositol-3-phosphate synthase	YJL153c	558	0	COG1260	pfam07994	NAD_binding_5	Myo-inositol-1-phosphate synthase. This is a family of myo-inositol-1-phosphate synthases. Inositol-1-phosphate catalyses the conversion of glucose-6- phosphate to inositol-1-phosphate, which is then dephosphorylated to inositol. Inositol phosphates play an important role in signal transduction.	GO:0006021|inositol biosynthetic process;GO:0008654|phospholipid biosynthetic process;	GO:0005737|cytoplasm;	GO:0004512|inositol-3-phosphate synthase activity;	.	.
BraA01g000720.3C	34.8194	33.856	39.8153	101.303	89.711	109.54	91.3554	82.1935	81.9496	117.468	123.528	113.317	BraA01g000720.3C	protein_coding	chrA01:379766-381148:+	gi|685256174|ref|XP_009128353.1|	1561	0	PREDICTED: uncharacterized protein LOC103853165 [Brassica rapa]	gi|685256173|ref|XM_009130105.1|	1374	0	PREDICTED: Brassica rapa uncharacterized LOC103853165 (LOC103853165), mRNA	.	.	.	.	.	.	.	.	pfam15402	Spc7_N	N-terminus of kinetochore NMS complex subunit Spc7.	.	.	.	.	.
BraA01g000730.3C	25.2687	28.8632	31.1611	68.2604	68.8207	61.4749	24.8926	23.6475	21.561	19.2924	18.3622	26.5169	BraA01g000730.3C	protein_coding	chrA01:382337-384095:+	gi|685256177|ref|XP_009128515.1|	1397	0	PREDICTED: uncharacterized protein LOC103853308 [Brassica rapa]	gi|685256176|ref|XM_009130267.1|	618	0	PREDICTED: Brassica rapa uncharacterized LOC103853308 (LOC103853308), mRNA	Q9SIE0	50.8	6e-06	DNA oxidative demethylase ALKBH2	.	.	.	.	pfam13266	DUF4057	Protein of unknown function (DUF4057). This family of proteins is functionally uncharacterized. This family of proteins is found in eukaryotes. Proteins in this family are typically between 279 and 322 amino acids in length.	GO:0006281|DNA repair;	GO:0005634|nucleus;	GO:0035514|DNA demethylase activity;GO:0046872|metal ion binding;	K10859	ALKBH2; alpha-ketoglutarate-dependent dioxygenase alkB homolog 2 [EC:1.14.11.-]
BraA01g000740.3C	0.592927	0.755681	0.57313	0.142743	0.13821	0.530127	1.74086	0.656193	0.839528	0.289277	0.3301	0.213396	BraA01g000740.3C	protein_coding	chrA01:384921-386454:+	gi|674870890|emb|CDY63901.1|	1451	0	BnaA01g34660D [Brassica napus]	gi|685256178|ref|XM_009130341.1|	853	0	PREDICTED: Brassica rapa TLD domain-containing protein 2-like (LOC103853399), mRNA	Q8N573	92.8	2e-19	Oxidation resistance protein 1	.	.	.	.	pfam07534	TLD	TLD. This domain is predicted to be an enzyme and is often found associated with pfam01476. It's structure consists of a beta-sandwich surrounded by two helices and two one-turn helices.	GO:0007628|adult walking behavior;GO:0071447|cellular response to hydroperoxide;GO:0043524|negative regulation of neuron apoptotic process;GO:1903204|negative regulation of oxidative stress-induced neuron death;GO:1902083|negative regulation of peptidyl-cysteine S-nitrosylation;GO:0051402|neuron apoptotic process;GO:0006979|response to oxidative stress;	GO:0043231|intracellular membrane-bounded organelle;GO:0005739|mitochondrion;GO:0005730|nucleolus;GO:0005654|nucleoplasm;	GO:0016491|oxidoreductase activity;	.	.
BraA01g000750.3C	58.0278	55.1	60.7059	140.687	134.893	120.233	74.5087	71.0438	74.3822	83.7747	93.4845	98.3327	BraA01g000750.3C	protein_coding	chrA01:387120-387659:+	gi|685256181|ref|XP_009128651.1|	740	3e-97	PREDICTED: uncharacterized protein LOC103853478 [Brassica rapa]	gi|685256180|ref|XM_009130403.1|	540	0	PREDICTED: Brassica rapa uncharacterized LOC103853478 (LOC103853478), mRNA	B4F1I6	55.1	4e-09	50S ribosomal protein L23	PA4261	54.3	3e-09	COG0089	pfam00276	Ribosomal_L23	Ribosomal protein L23.	GO:0006412|translation;	GO:0005840|ribosome;	GO:0019843|rRNA binding;GO:0003735|structural constituent of ribosome;	K02892	RP-L23, MRPL23, rplW; large subunit ribosomal protein L23
BraA01g000760.3C	10.052	8.99651	11.0977	21.5171	24.3908	20.4651	12.8009	7.50573	7.58791	8.2721	6.47278	9.28408	BraA01g000760.3C	protein_coding	chrA01:388273-390212:-	gi|685256185|ref|XP_009128801.1|	1218	5e-168	PREDICTED: uncharacterized protein LOC103853564 isoform X2 [Brassica rapa]	gi|685256184|ref|XM_009130553.1|	705	0	PREDICTED: Brassica rapa uncharacterized LOC103853564 (LOC103853564), transcript variant X2, mRNA	.	.	.	.	.	.	.	.	pfam03563	Bunya_G2	Bunyavirus glycoprotein G2. Bunyavirus has three genomic segments: small (S), middle-sized (M), and large (L). The S segment encodes the nucleocapsid and a non-structural protein. The M segment codes for two glycoproteins, G1 and G2, and another non-structural protein (NSm). The L segment codes for an RNA polymerase. This family contains the G2 glycoprotein which interacts with the pfam03557 G1 g…	.	.	.	.	.
BraA01g000770.3C	20.1595	23.3182	24.7592	53.1003	63.5765	55.1332	4.35214	0.437462	0.419764	9.25687	11.4435	17.4984	BraA01g000770.3C	protein_coding	chrA01:392146-392454:+	gi|674876078|emb|CDY56500.1|	186	4e-16	BnaAnng14350D [Brassica napus]	.	.	.	.	.	.	.	.	.	.	.	.	pfam15266	DUF4594	Domain of unknown function (DUF4594). This protein family is a domain of unknown function. The protein family is found in eukaryotes, and is typically between 170 and 183 amino acids in length.In humans, the gene encoding this protein lies in the position, chromosome 15 open reading frame 52.	.	.	.	.	.
BraA01g000780.3C	26.7008	23.151	27.3328	34.4793	34.1333	45.2489	30.9985	30.1425	31.6042	33.8174	36.7157	37.0069	BraA01g000780.3C	protein_coding	chrA01:392849-394848:-	gi|923503501|ref|XP_013673415.1|	1970	0	PREDICTED: ubiquitin carboxyl-terminal hydrolase 3-like [Brassica napus]	gi|923503500|ref|XM_013817961.1|	1116	0	PREDICTED: Brassica napus ubiquitin carboxyl-terminal hydrolase 3-like (LOC106377440), mRNA	O24454	734	0	Ubiquitin carboxyl-terminal hydrolase 3	.	.	.	.	pfam00443	UCH	Ubiquitin carboxyl-terminal hydrolase.	GO:0016579|protein deubiquitination;GO:0006511|ubiquitin-dependent protein catabolic process;	GO:0005634|nucleus;	GO:0036459|ubiquitinyl hydrolase activity;	K11842	USP12_46; ubiquitin carboxyl-terminal hydrolase 12/46 [EC:3.4.19.12]
BraA01g000790.3C	212.195	236.777	228.391	82.919	95.8555	170.593	182.364	297.188	304.389	127.14	132.148	123.334	BraA01g000790.3C	protein_coding	chrA01:395985-397540:+	gi|685256189|ref|XP_009128991.1|	1558	0	PREDICTED: adenylyl-sulfate kinase 2, chloroplastic [Brassica rapa]	gi|685256188|ref|XM_009130743.1|	882	0	PREDICTED: Brassica rapa adenylyl-sulfate kinase 2, chloroplastic (LOC103853800), mRNA	O49196	543	0	Adenylyl-sulfate kinase 2, chloroplastic	CAC0103	242	2e-78	COG0529	pfam01583	APS_kinase	Adenylylsulphate kinase. Enzyme that catalyses the phosphorylation of adenylylsulphate to 3'-phosphoadenylylsulfate. This domain contains an ATP binding P-loop motif.	GO:0019344|cysteine biosynthetic process;GO:0070814|hydrogen sulfide biosynthetic process;GO:0000103|sulfate assimilation;	GO:0009507|chloroplast;GO:0009536|plastid;	GO:0004020|adenylylsulfate kinase activity;GO:0005524|ATP binding;	K00860	cysC; adenylylsulfate kinase [EC:2.7.1.25]
BraA01g000800.3C	0	0	0	0	0	0	0	0	0	0	0	0	BraA01g000800.3C	protein_coding	chrA01:402732-403163:+	gi|923893637|ref|XP_013717733.1|	713	2e-86	PREDICTED: uncharacterized protein LOC106421434 [Brassica napus]	gi|923893636|ref|XM_013862279.1|	356	0	PREDICTED: Brassica napus uncharacterized LOC106421434 (LOC106421434), mRNA	P0C2F6	87.8	4e-19	Putative ribonuclease H protein At1g65750	.	.	.	.	pfam03084	Sigma_1_2	Reoviral Sigma1/Sigma2 family. Reoviruses are double-stranded RNA viruses. They lack a membrane envelope and their capsid is organized in two concentric icosahedral layers: an inner core and an outer capsid layer. The sigma1 protein is found in the outer capsid, and the sigma2 protein is found in the core. There are four other kinds of protein (besides sigma2) in the core, termed lambda 1-3, mu2.…	.	.	GO:0046872|metal ion binding;GO:0003676|nucleic acid binding;GO:0004523|RNA-DNA hybrid ribonuclease activity;	.	.
BraA01g000820.3C	0	0	0	0	0	0	0	0.10063	0.193118	0	0	0	BraA01g000820.3C	protein_coding	chrA01:405445-408137:-	gi|922504688|ref|XP_013589418.1|	787	5e-100	PREDICTED: uncharacterized protein LOC106297796 [Brassica oleracea var. oleracea]	gi|922415275|ref|XM_013739216.1|	39	2e-09	PREDICTED: Brassica oleracea var. oleracea cytochrome P450 79B1 (LOC106302779), mRNA	.	.	.	.	.	.	.	.	pfam14111	DUF4283	Domain of unknown function (DUF4283). This domain family is found in plants, and is approximately 100 amino acids in length. Considering the very diverse range of other domains it is associated with it is possible that this domain is a binding/guiding region. There are two highly conserved tryptophan residues.	.	.	.	.	.
BraA01g000830.3C	275.346	302.346	294.304	132.828	149.874	329.059	274.373	444.804	448.764	190.185	199.686	216.523	BraA01g000830.3C	protein_coding	chrA01:408320-410126:+	gi|237682408|gb|ACR10253.1|	2693	0	cytochrome P450 79b2 [Brassica rapa subsp. pekinensis]	gi|685256190|ref|XM_009130809.1|	1620	0	PREDICTED: Brassica rapa cytochrome P450 79B1 (LOC103853878), mRNA	O81345	1008	0	Cytochrome P450 79B1	BH0579	99.4	2e-21	COG2124	pfam00067	p450	Cytochrome P450. Cytochrome P450s are haem-thiolate proteins involved in the oxidative degradation of various compounds. They are particularly well known for their role in the degradation of environmental toxins and mutagens. They can be divided into 4 classes, according to the method by which electrons from NAD(P)H are delivered to the catalytic site. Sequence conservation is relatively low with…	.	GO:0016021|integral component of membrane;	GO:0020037|heme binding;GO:0005506|iron ion binding;GO:0004497|monooxygenase activity;GO:0016705|oxidoreductase activity, acting on paired donors, with incorporation or reduction of molecular oxygen;	.	.
BraA01g000840.3C	10.9009	8.56466	9.77911	34.8271	30.4917	20.0208	8.92764	8.6766	7.81237	10.4271	10.9419	9.56657	BraA01g000840.3C	protein_coding	chrA01:411199-416511:+	gi|685256195|ref|XP_009129251.1|	2094	0	PREDICTED: dnaJ homolog 1, mitochondrial isoform X1 [Brassica rapa]	gi|685256194|ref|XM_009131003.1|	1362	0	PREDICTED: Brassica rapa dnaJ homolog 1, mitochondrial (LOC103854064), transcript variant X1, mRNA	Q9SJZ7	680	0	Chaperone protein dnaJ A6, chloroplastic	alr2447	300	2e-95	COG0484	pfam00226	DnaJ	DnaJ domain. DnaJ domains (J-domains) are associated with hsp70 heat-shock system and it is thought that this domain mediates the interaction. DnaJ-domain is therefore part of a chaperone (protein folding) system. The T-antigens, although not in Prosite are confirmed as DnaJ containing domains from literature.	GO:0006457|protein folding;GO:0009408|response to heat;	GO:0009507|chloroplast;GO:0009941|chloroplast envelope;GO:0009535|chloroplast thylakoid membrane;	GO:0005524|ATP binding;GO:0031072|heat shock protein binding;GO:0046872|metal ion binding;GO:0051082|unfolded protein binding;	K03686	dnaJ; molecular chaperone DnaJ
BraA01g000850.3C	453.997	478.884	469.487	312.245	322.807	487.667	677.908	697.248	686.86	491.738	527.428	535.655	BraA01g000850.3C	protein_coding	chrA01:422670-424598:+	gi|923929549|ref|XP_013733571.1|	2635	0	PREDICTED: phospho-2-dehydro-3-deoxyheptonate aldolase 1, chloroplastic-like isoform X1 [Brassica napus]	gi|685256199|ref|XM_009131224.1|	1551	0	PREDICTED: Brassica rapa phospho-2-dehydro-3-deoxyheptonate aldolase 1, chloroplastic (LOC103854257), mRNA	P29976	964	0	Phospho-2-dehydro-3-deoxyheptonate aldolase 1, chloroplastic	PA2843	606	0	COG3200	pfam01474	DAHP_synth_2	Class-II DAHP synthetase family. Members of this family are aldolase enzymes that catalyse the first step of the shikimate pathway.	GO:0009073|aromatic amino acid family biosynthetic process;GO:0009423|chorismate biosynthetic process;GO:0009611|response to wounding;	GO:0009507|chloroplast;GO:0005739|mitochondrion;	GO:0003849|3-deoxy-7-phosphoheptulonate synthase activity;	K01626	E2.5.1.54, aroF, aroG, aroH; 3-deoxy-7-phosphoheptulonate synthase [EC:2.5.1.54]
BraA01g000860.3C	66.069	60.0998	64.4034	96.9019	82.6297	62.0248	40.9879	39.5122	34.1358	41.9039	38.9047	36.2163	BraA01g000860.3C	protein_coding	chrA01:425722-426597:+	gi|685256202|ref|XP_009129562.1|	1119	2e-153	PREDICTED: ras-related protein RABA4b [Brassica rapa]	gi|685256203|ref|XM_009131360.1|	672	0	PREDICTED: Brassica rapa ras-related protein RABA4b (LOC103854349), transcript variant X2, mRNA	Q9SMQ6	407	2e-143	Ras-related protein RABA4b	SPAC18G6.03	246	4e-81	COG1100	pfam00071	Ras	Ras family. Includes sub-families Ras, Rab, Rac, Ral, Ran, Rap Ypt1 and more. Shares P-loop motif with GTP_EFTU, arf and myosin_head. See pfam00009 pfam00025, pfam00063. As regards Rab GTPases, these are important regulators of vesicle formation, motility and fusion. They share a fold in common with all Ras GTPases: this is a six-stranded beta-sheet surrounded by five alpha-helices.	GO:0042546|cell wall biogenesis;GO:0032456|endocytic recycling;GO:0015031|protein transport;	GO:0031901|early endosome membrane;GO:0005886|plasma membrane;GO:0035619|root hair tip;GO:0032588|trans-Golgi network membrane;	GO:0005525|GTP binding;GO:0003924|GTPase activity;GO:0019900|kinase binding;	.	.
BraA01g000870.3C	1.04251	0.341658	0.241848	2.86113	1.45804	1.11851	0.459127	0.692247	0	0.813791	0.812555	1.35072	BraA01g000870.3C	protein_coding	chrA01:426946-428742:-	gi|674859203|emb|CDY69835.1|	364	1e-40	BnaAnng31670D [Brassica napus]	gi|923508151|ref|XM_013880813.1|	145	2e-68	PREDICTED: Brassica napus tRNA (cytosine(34)-C(5))-methyltransferase-like (LOC106439372), transcript variant X2, mRNA	.	.	.	.	.	.	.	.	pfam04900	Fcf1	Fcf1. Fcf1 is a nucleolar protein involved in pre-rRNA processing. Depletion of yeast Fcf1 and Fcf2 leads to a decrease in synthesis of the 18S rRNA and results in a deficit in 40S ribosomal subunits.	.	.	.	.	.
BraA01g000880.3C	12.5128	13.0439	9.39143	1.18132	1.71571	1.20649	13.4166	10.5896	10.248	1.67581	3.64249	3.09056	BraA01g000880.3C	protein_coding	chrA01:435046-437509:-	gi|685256209|ref|XP_009129882.1|	1587	0	PREDICTED: serine/threonine-protein kinase SRK2F [Brassica rapa]	gi|953067422|gb|KT236166.1|	1044	0	Brassica rapa subsp. chinensis cultivar suzhouqing sucrose non-fermenting 1-related protein kinase 2 (SnRK2.7) mRNA, complete cds	Q9SMQ4	559	0	Serine/threonine-protein kinase SRK2F	.	.	.	.	pfam00069	Pkinase	Protein kinase domain.	GO:0035556|intracellular signal transduction;GO:0006468|protein phosphorylation;GO:0006970|response to osmotic stress;GO:0009651|response to salt stress;	GO:0005737|cytoplasm;GO:0005829|cytosol;GO:0005634|nucleus;	GO:0005524|ATP binding;GO:0016301|kinase activity;GO:0004674|protein serine/threonine kinase activity;	K14498	SNRK2; serine/threonine-protein kinase SRK2 [EC:2.7.11.1]
BraA01g000890.3C	3.1515	3.33684	3.65553	1.19058	0.813719	1.75565	4.59088	4.82922	4.73683	5.10941	5.18263	5.07787	BraA01g000890.3C	protein_coding	chrA01:439420-441180:-	gi|685256211|ref|XP_009129984.1|	2292	0	PREDICTED: calponin homology domain-containing protein DDB_G0272472 [Brassica rapa]	gi|685256210|ref|XM_009131736.1|	1761	0	PREDICTED: Brassica rapa calponin homology domain-containing protein DDB_G0272472 (LOC103854741), mRNA	.	.	.	.	.	.	.	.	pfam05701	WEMBL	Weak chloroplast movement under blue light. WEMBL consists of several plant proteins required for the chloroplast avoidance response under high intensity blue light. This avoidance response consists in the relocation of chloroplasts on the anticlinal side of exposed cells. Acts in association with PMI2 to maintain the velocity of chloroplast photo-relocation movement via the regulation of cp-acti…	.	.	.	.	.
BraA01g000900.3C	1880.05	1018.06	1000.49	823.399	884.994	912.158	2959.26	2481.85	2456.67	2702.26	2946.91	2930.92	BraA01g000900.3C	protein_coding	chrA01:442092-442774:-	gi|565461548|ref|XP_006288773.1|	704	1e-92	hypothetical protein CARUB_v10002094mg, partial [Capsella rubella]	gi|923507466|ref|XM_013876470.1|	411	0	PREDICTED: Brassica napus histone H3.3 (LOC106435535), mRNA	Q71H73	274	7e-94	Histone H3.3	.	.	.	.	pfam00125	Histone	Core histone H2A/H2B/H3/H4.	.	GO:0000786|nucleosome;GO:0005634|nucleus;	GO:0003677|DNA binding;GO:0046982|protein heterodimerization activity;	K11253	H3; histone H3
BraA01g000950.3C	9.04263	3.27546	4.19554	4.67471	4.65938	4.7871	0.681205	0.579381	0.454861	1.20742	4.02745	3.80258	BraA01g000950.3C	protein_coding	chrA01:445524-447994:-	gi|685256221|ref|XP_009130407.1|	3106	0	PREDICTED: protein SCAI homolog [Brassica rapa]	gi|685256220|ref|XM_009132159.1|	1764	0	PREDICTED: Brassica rapa protein SCAI homolog (LOC103855172), transcript variant X1, mRNA	Q8C8N2	240	6e-69	Protein SCAI	.	.	.	.	pfam12070	DUF3550	Protein of unknown function (DUF3550/UPF0682). This family of proteins is functionally uncharacterized. This protein is found in eukaryotes. Proteins in this family are typically between 249 to 606 amino acids in length.	GO:0030336|negative regulation of cell migration;GO:0035024|negative regulation of Rho protein signal transduction;GO:0006355|regulation of transcription, DNA-templated;GO:0006351|transcription, DNA-templated;	GO:0005737|cytoplasm;GO:0016021|integral component of membrane;GO:0031965|nuclear membrane;GO:0005634|nucleus;	GO:0003714|transcription corepressor activity;	.	.
BraA01g000980.3C	1.71334	1.55974	1.98736	1.71864	1.46438	1.72335	0.576404	0.52671	1.11188	1.76469	1.58978	2.20961	BraA01g000980.3C	protein_coding	chrA01:456217-458686:-	gi|685256221|ref|XP_009130407.1|	3106	0	PREDICTED: protein SCAI homolog [Brassica rapa]	gi|685256220|ref|XM_009132159.1|	1764	0	PREDICTED: Brassica rapa protein SCAI homolog (LOC103855172), transcript variant X1, mRNA	Q8C8N2	240	6e-69	Protein SCAI	.	.	.	.	pfam12070	DUF3550	Protein of unknown function (DUF3550/UPF0682). This family of proteins is functionally uncharacterized. This protein is found in eukaryotes. Proteins in this family are typically between 249 to 606 amino acids in length.	GO:0030336|negative regulation of cell migration;GO:0035024|negative regulation of Rho protein signal transduction;GO:0006355|regulation of transcription, DNA-templated;GO:0006351|transcription, DNA-templated;	GO:0005737|cytoplasm;GO:0016021|integral component of membrane;GO:0031965|nuclear membrane;GO:0005634|nucleus;	GO:0003714|transcription corepressor activity;	.	.
BraA01g000990.3C	43.3178	49.2185	50.9173	205.828	203.07	102.086	106.328	78.9033	77.1455	101.669	109.249	125.624	BraA01g000990.3C	protein_coding	chrA01:467785-468909:-	gi|685256228|ref|XP_009130694.1|	1478	0	PREDICTED: homeobox-leucine zipper protein ATHB-16-like isoform X2 [Brassica rapa]	gi|923507457|ref|XM_013876209.1|	885	0	PREDICTED: Brassica napus homeobox-leucine zipper protein ATHB-16-like (LOC106435248), transcript variant X2, mRNA	Q940J1	468	3e-165	Homeobox-leucine zipper protein ATHB-16	.	.	.	.	pfam02183	HALZ	Homeobox associated leucine zipper.	GO:0030308|negative regulation of cell growth;GO:0048573|photoperiodism, flowering;GO:0045893|positive regulation of transcription, DNA-templated;GO:0048510|regulation of timing of transition from vegetative to reproductive phase;GO:0009637|response to blue light;GO:0006351|transcription, DNA-templated;	GO:0005634|nucleus;	GO:0003700|transcription factor activity, sequence-specific DNA binding;GO:0043565|sequence-specific DNA binding;	K09338	HD-ZIP; homeobox-leucine zipper protein
BraA01g001000.3C	45.4258	46.0734	47.0816	11.5657	11.8637	14.5659	13.0055	15.7048	15.7429	24.7537	11.7402	12.069	BraA01g001000.3C	protein_coding	chrA01:472679-473843:+	gi|685256231|ref|XP_009130877.1|	1817	0	PREDICTED: putative clathrin assembly protein At4g40080 [Brassica rapa]	gi|685256230|ref|XM_009132629.1|	1077	0	PREDICTED: Brassica rapa putative clathrin assembly protein At4g40080 (LOC103855590), mRNA	Q8L936	577	0	Putative clathrin assembly protein At4g40080	.	.	.	.	pfam07651	ANTH	ANTH domain. AP180 is an endocytotic accessory proteins that has been implicated in the formation of clathrin-coated pits. The domain is involved in phosphatidylinositol 4,5-bisphosphate binding and is a universal adaptor for nucleation of clathrin coats.	GO:0006897|endocytosis;	GO:0005905|coated pit;GO:0030136|clathrin-coated vesicle;GO:0005794|Golgi apparatus;	GO:0005543|phospholipid binding;	.	.
BraA01g001010.3C	78.6617	72.9772	80.4675	15.9872	18.7965	15.9038	15.6677	16.6236	19.0993	1.15711	1.54047	1.06698	BraA01g001010.3C	protein_coding	chrA01:474450-474881:-	gi|923521442|ref|XP_013669444.1|	156	4e-11	PREDICTED: classical arabinogalactan protein 3-like [Brassica napus]	gi|685256232|ref|XM_009132732.1|	432	0	PREDICTED: Brassica rapa classical arabinogalactan protein 3-like (LOC103855682), mRNA	Q9ZT17	51.6	7e-08	Classical arabinogalactan protein 3	.	.	.	.	pfam13814	Replic_Relax	Replication-relaxation. This family includes proteins which are essential for plasmid replication and plasmid DNA relaxation.	GO:0007275|multicellular organismal development;	GO:0031225|anchored component of membrane;GO:0005886|plasma membrane;	.	.	.
BraA01g001020.3C	32.2702	30.8461	31.1927	2.9133	8.14893	10.519	25.167	32.4893	25.7015	27.5519	29.1944	21.5345	BraA01g001020.3C	protein_coding	chrA01:478229-478609:+	gi|923507475|ref|XP_013732208.1|	444	5e-54	PREDICTED: uncharacterized protein LOC106435796 [Brassica napus]	gi|685256234|ref|XM_009132839.1|	352	0	PREDICTED: Brassica rapa uncharacterized LOC103855772 (LOC103855772), mRNA	.	.	.	.	.	.	.	.	pfam13139	DUF3981	Domain of unknown function (DUF3981). This presumed domain is functionally uncharacterized. This domain family is found in bacteria, and is approximately 110 amino acids in length.	.	.	.	.	.
BraA01g001030.3C	4.15898	1.33628	1.60805	3.88718	3.64969	5.6324	10.7744	9.11525	8.35679	23.0361	19.5223	15.7167	BraA01g001030.3C	protein_coding	chrA01:480137-483142:+	gi|685256239|ref|XP_009131305.1|	3206	0	PREDICTED: nucleobase-ascorbate transporter 11 [Brassica rapa]	gi|685256238|ref|XM_009133057.1|	2094	0	PREDICTED: Brassica rapa nucleobase-ascorbate transporter 11 (LOC103855962), mRNA	Q6SZ87	1000	0	Nucleobase-ascorbate transporter 11	PAB1838	130	2e-31	COG2233	pfam00860	Xan_ur_permease	Permease family. This family includes permeases for diverse substrates such as xanthine, uracil, and vitamin C. However many members of this family are functionally uncharacterized and may transport other substrates. Members of this family have ten predicted transmembrane helices.	.	GO:0016021|integral component of membrane;GO:0005886|plasma membrane;	GO:0022857|transmembrane transporter activity;	.	.
BraA01g001040.3C	10.1743	9.76284	8.77138	21.2501	17.4024	17.0562	18.3169	17.4985	15.1845	22.8739	22.5042	23.3065	BraA01g001040.3C	protein_coding	chrA01:483409-484980:-	gi|685256237|ref|XP_009131194.1|	2008	0	PREDICTED: probable glycosyltransferase At5g03795 [Brassica rapa]	gi|685256236|ref|XM_009132946.1|	1242	0	PREDICTED: Brassica rapa probable glycosyltransferase At5g03795 (LOC103855868), mRNA	Q9FFN2	241	5e-72	Probable glycosyltransferase At5g03795	.	.	.	.	pfam03016	Exostosin	Exostosin family. The EXT family is a family of tumor suppressor genes. Mutations of EXT1 on 8q24.1, EXT2 on 11p11-13, and EXT3 on 19p have been associated with the autosomal dominant disorder known as hereditary multiple exostoses (HME). This is the most common known skeletal dysplasia. The chromosomal locations of other EXT genes suggest association with other forms of neoplasia. EXT1 and EXT2 …	GO:0071555|cell wall organization;GO:0006486|protein glycosylation;	GO:0000139|Golgi membrane;GO:0016021|integral component of membrane;	GO:0016757|transferase activity, transferring glycosyl groups;	.	.
BraA01g001050.3C	0.427977	0.981818	0.744638	0.123639	0.0598563	0.516574	0.141363	0.521007	0.49993	1.58689	1.28665	1.34006	BraA01g001050.3C	protein_coding	chrA01:487213-490731:+	gi|685256241|ref|XP_009131413.1|	3563	0	PREDICTED: rhamnogalacturonate lyase B [Brassica rapa]	gi|685256240|ref|XM_009133165.1|	1995	0	PREDICTED: Brassica rapa rhamnogalacturonate lyase B (LOC103856050), mRNA	Q8RJP2	140	9e-34	Rhamnogalacturonate lyase	.	.	.	.	pfam06045	Rhamnogal_lyase	Rhamnogalacturonate lyase family. Rhamnogalacturonate lyase (EC:4.2.2.-) degrades the rhamnogalacturonan I (RG-I) backbone of pectin. This family contains mainly members from plants, but also contains the plant pathogen Erwinia chrysanthemi.	GO:0005975|carbohydrate metabolic process;GO:0009405|pathogenesis;	GO:0005576|extracellular region;	GO:0030246|carbohydrate binding;	K18195	RGL4, rhiE; rhamnogalacturonan endolyase [EC:4.2.2.23]
BraA01g001060.3C	0.671634	0.183427	0.584288	1.81902	0.469669	1.35112	0	0.0929123	0.0891534	0.737273	0.467399	0.181292	BraA01g001060.3C	protein_coding	chrA01:491046-492220:-	gi|685256243|ref|XP_009131519.1|	1787	0	PREDICTED: RNA methyltransferase-like protein 1 [Brassica rapa]	gi|685256242|ref|XM_009133271.1|	1017	0	PREDICTED: Brassica rapa RNA methyltransferase-like protein 1 (LOC103856150), mRNA	P94538	95.9	1e-21	Uncharacterized tRNA/rRNA methyltransferase YsgA	SPy0356	107	3e-26	COG0566	pfam00588	SpoU_methylase	SpoU rRNA Methylase family. This family of proteins probably use S-AdoMet.	GO:0006396|RNA processing;	.	GO:0003723|RNA binding;GO:0008173|RNA methyltransferase activity;	K03437	spoU; RNA methyltransferase, TrmH family
BraA01g001070.3C	0	0	0	0	0	0	0.257905	0	0	0	0	0	BraA01g001070.3C	protein_coding	chrA01:493179-493907:-	gi|685256245|ref|XP_009131626.1|	1071	2e-145	PREDICTED: dof zinc finger protein DOF4.7 [Brassica rapa]	gi|685256244|ref|XM_009133378.1|	729	0	PREDICTED: Brassica rapa dof zinc finger protein DOF4.7 (LOC103856245), mRNA	Q84K52	278	3e-92	Dof zinc finger protein DOF4.7	RSc0889	48.5	8e-06	COG3677	pfam02701	zf-Dof	Dof domain, zinc finger. The Dof domain is a zinc finger DNA-binding domain, that shows resemblance to the Cys2 zinc finger.	GO:0010227|floral organ abscission;GO:0045893|positive regulation of transcription, DNA-templated;GO:0006355|regulation of transcription, DNA-templated;GO:0006351|transcription, DNA-templated;	GO:0005634|nucleus;	GO:0003677|DNA binding;GO:0003700|transcription factor activity, sequence-specific DNA binding;GO:0046872|metal ion binding;	.	.
BraA01g001080.3C	1.11298	1.129	1.01434	0.344496	0	0.106618	3.67623	2.11155	1.77286	1.629	1.32778	1.80254	BraA01g001080.3C	protein_coding	chrA01:496908-498395:-	gi|685256247|ref|XP_009131731.1|	1514	0	PREDICTED: cinnamyl alcohol dehydrogenase 7-like [Brassica rapa]	gi|685256246|ref|XM_009133483.1|	1074	0	PREDICTED: Brassica rapa cinnamyl alcohol dehydrogenase 7-like (LOC103856341), mRNA	Q02971	503	6e-177	Cinnamyl alcohol dehydrogenase 7	SMc00680	255	1e-80	COG1064	pfam08240	ADH_N	Alcohol dehydrogenase GroES-like domain. This is the catalytic domain of alcohol dehydrogenases. Many of them contain an inserted zinc binding domain. This domain has a GroES-like structure.	GO:0009809|lignin biosynthetic process;GO:0009617|response to bacterium;	.	GO:0045551|cinnamyl-alcohol dehydrogenase activity;GO:0052747|sinapyl alcohol dehydrogenase activity;GO:0008270|zinc ion binding;	K00083	E1.1.1.195; cinnamyl-alcohol dehydrogenase [EC:1.1.1.195]
BraA01g001090.3C	4.19133	5.46491	4.70484	7.22597	5.10555	4.98646	5.2846	3.29187	4.4509	0.989452	1.12908	0.656914	BraA01g001090.3C	protein_coding	chrA01:504964-508673:-	gi|923521263|ref|XP_013669015.1|	1719	0	PREDICTED: probable cinnamyl alcohol dehydrogenase 6 [Brassica napus]	gi|685256248|ref|XM_009133588.1|	1063	0	PREDICTED: Brassica rapa probable cinnamyl alcohol dehydrogenase 6 (LOC103856448), mRNA	O65621	602	0	Probable cinnamyl alcohol dehydrogenase 6	SMc00680	311	2e-101	COG1064	pfam08240	ADH_N	Alcohol dehydrogenase GroES-like domain. This is the catalytic domain of alcohol dehydrogenases. Many of them contain an inserted zinc binding domain. This domain has a GroES-like structure.	GO:0009809|lignin biosynthetic process;	.	GO:0045551|cinnamyl-alcohol dehydrogenase activity;GO:0052747|sinapyl alcohol dehydrogenase activity;GO:0008270|zinc ion binding;	K00083	E1.1.1.195; cinnamyl-alcohol dehydrogenase [EC:1.1.1.195]
BraA01g001100.3C	20.0461	21.7636	18.6591	20.7337	19.9022	36.5096	18.3925	23.8284	23.6528	26.4425	31.4141	25.5184	BraA01g001100.3C	protein_coding	chrA01:514988-517974:+	gi|674958294|emb|CDX75686.1|	1105	4e-151	BnaA01g00160D [Brassica napus]	gi|923507496|ref|XM_013877657.1|	679	0	PREDICTED: Brassica napus agamous-like MADS-box protein AGL21 (LOC106436609), transcript variant X2, mRNA	Q9SZJ6	393	6e-138	Agamous-like MADS-box protein AGL21	YPL089c	77	3e-15	COG5068	pfam00319	SRF-TF	SRF-type transcription factor (DNA-binding and dimerization domain).	GO:0045944|positive regulation of transcription from RNA polymerase II promoter;GO:0006351|transcription, DNA-templated;	GO:0005634|nucleus;	GO:0003700|transcription factor activity, sequence-specific DNA binding;GO:0046983|protein dimerization activity;GO:0000977|RNA polymerase II regulatory region sequence-specific DNA binding;GO:0008134|transcription factor binding;	.	.
BraA01g001110.3C	2.58232	3.60126	2.16683	4.36495	3.6116	2.87374	1.20986	1.0945	1.63368	1.66195	1.65178	1.0678	BraA01g001110.3C	protein_coding	chrA01:518566-521307:+	gi|674958293|emb|CDX75685.1|	2780	0	BnaA01g00170D [Brassica napus]	gi|685256252|ref|XM_009133794.1|	1551	0	PREDICTED: Brassica rapa serine hydroxymethyltransferase 1, mitochondrial-like (LOC103856643), mRNA	Q9SZJ5	1054	0	Serine hydroxymethyltransferase 1, mitochondrial	SPAC18G6.04c	604	0	COG0112	pfam00464	SHMT	Serine hydroxymethyltransferase.	GO:0007623|circadian rhythm;GO:0019264|glycine biosynthetic process from serine;GO:0006544|glycine metabolic process;GO:0006563|L-serine metabolic process;GO:0009853|photorespiration;GO:0009626|plant-type hypersensitive response;GO:0046686|response to cadmium ion;GO:0009409|response to cold;GO:0009416|response to light stimulus;GO:0035999|tetrahydrofolate interconversion;	GO:0048046|apoplast;GO:0009507|chloroplast;GO:0009570|chloroplast stroma;GO:0009534|chloroplast thylakoid;GO:0005829|cytosol;GO:0022626|cytosolic ribosome;GO:0016020|membrane;GO:0005759|mitochondrial matrix;GO:0005739|mitochondrion;GO:0005634|nucleus;GO:0005886|plasma membrane;GO:0010319|stromule;	GO:0004372|glycine hydroxymethyltransferase activity;GO:0008266|poly(U) RNA binding;GO:0030170|pyridoxal phosphate binding;	K00600	glyA, SHMT; glycine hydroxymethyltransferase [EC:2.1.2.1]
BraA01g001120.3C	1.58792	1.33437	1.34599	5.82243	5.29587	4.50494	1.27763	1.28422	0.778275	1.54943	2.44813	2.5058	BraA01g001120.3C	protein_coding	chrA01:521848-523604:+	gi|685256255|ref|XP_009132152.1|	2147	0	PREDICTED: uncharacterized protein At4g37920, chloroplastic [Brassica rapa]	gi|685256254|ref|XM_009133904.1|	874	0	PREDICTED: Brassica rapa uncharacterized protein At4g37920, chloroplastic (LOC103856741), mRNA	Q84WN0	724	0	Uncharacterized protein At4g37920	.	.	.	.	pfam15634	Tox-ART-HYE1	HYE1 signature containing ADP-ribosyltransferase. A predicted toxin of the ADP-ribosyltransferase superfamily present in bacterial polymorphic toxin systems. The domain has characteristic histidine, tyrosine and glutamate residues that comprise the active site.	.	GO:0009507|chloroplast;GO:0009941|chloroplast envelope;GO:0009535|chloroplast thylakoid membrane;	.	.	.
BraA01g001130.3C	87.715	90.678	88.065	133.382	126.115	122.443	102.907	113.814	116.511	108.48	118.964	112.118	BraA01g001130.3C	protein_coding	chrA01:523816-526255:+	gi|685256257|ref|XP_009132240.1|	3464	0	PREDICTED: heat shock 70 kDa protein 9, mitochondrial [Brassica rapa]	gi|685256256|ref|XM_009133992.1|	2049	0	PREDICTED: Brassica rapa heat shock 70 kDa protein 9, mitochondrial (LOC103856835), mRNA	Q8GUM2	1225	0	Heat shock 70 kDa protein 9, mitochondrial	BMEI2002	847	0	COG0443	pfam00012	HSP70	Hsp70 protein. Hsp70 chaperones help to fold many proteins. Hsp70 assisted folding involves repeated cycles of substrate binding and release. Hsp70 activity is ATP dependent. Hsp70 proteins are made up of two regions: the amino terminus is the ATPase domain and the carboxyl terminus is the substrate binding region.	GO:0006457|protein folding;GO:0046686|response to cadmium ion;GO:0009735|response to cytokinin;GO:0009651|response to salt stress;	GO:0005618|cell wall;GO:0005739|mitochondrion;GO:0005774|vacuolar membrane;	GO:0005524|ATP binding;GO:0051082|unfolded protein binding;GO:0008270|zinc ion binding;	K04043	dnaK; molecular chaperone DnaK
BraA01g001140.3C	33.8993	32.0676	32.4074	23.353	21.4652	32.7735	49.7102	40.8145	41.3786	31.2601	29.7816	31.8552	BraA01g001140.3C	protein_coding	chrA01:526879-528024:-	gi|685256259|ref|XP_009132311.1|	2056	0	PREDICTED: protein RMD5 homolog A [Brassica rapa]	gi|685256258|ref|XM_009134063.1|	1146	0	PREDICTED: Brassica rapa protein RMD5 homolog A (LOC103856919), mRNA	Q9T075	649	0	Protein RMD5 homolog	SPBC29A3.03c	181	2e-51	COG5109	pfam10607	CLTH	CTLH/CRA C-terminal to LisH motif domain. RanBPM is a scaffolding protein and is important in regulating cellular function in both the immune system and the nervous system. This domain is at the C-terminus of the proteins and is the binding domain for the CRA motif (for CT11-RanBPM), which is comprised of approximately 100 amino acids at the C terminal of RanBPM. It was found to be important for …	GO:0043161|proteasome-mediated ubiquitin-dependent protein catabolic process;GO:0016567|protein ubiquitination;	GO:0005737|cytoplasm;GO:0034657|GID complex;GO:0005634|nucleus;	GO:0046872|metal ion binding;	.	.
BraA01g001150.3C	55.052	56.3812	53.6573	189.719	197.24	209.133	84.6525	82.8801	76.5951	82.4	90.2918	96.4064	BraA01g001150.3C	protein_coding	chrA01:531906-535022:+	gi|923507507|ref|XP_013733417.1|	3280	0	PREDICTED: phosphoenolpyruvate carboxykinase [ATP] [Brassica napus]	gi|685256260|ref|XM_009134176.1|	2001	0	PREDICTED: Brassica rapa phosphoenolpyruvate carboxykinase [ATP] (LOC103856993), mRNA	Q9T074	1219	0	Phosphoenolpyruvate carboxykinase (ATP)	YKR097w	564	0	COG1866	pfam01293	PEPCK_ATP	Phosphoenolpyruvate carboxykinase.	GO:0016036|cellular response to phosphate starvation;GO:0009817|defense response to fungus, incompatible interaction;GO:0006094|gluconeogenesis;GO:0046686|response to cadmium ion;	GO:0005829|cytosol;GO:0016020|membrane;GO:0005730|nucleolus;GO:0005634|nucleus;	GO:0005524|ATP binding;GO:0004612|phosphoenolpyruvate carboxykinase (ATP) activity;	K01610	E4.1.1.49, pckA; phosphoenolpyruvate carboxykinase (ATP) [EC:4.1.1.49]
BraA01g001160.3C	0	0.0928086	0	0.122716	0	0.113938	0	0	0.090218	0	0	0	BraA01g001160.3C	protein_coding	chrA01:535962-537342:+	gi|685256263|ref|XP_009132531.1|	1475	0	PREDICTED: uncharacterized protein LOC103857094 [Brassica rapa]	gi|923517514|ref|XM_013797655.1|	910	0	PREDICTED: Brassica napus uncharacterized LOC106357927 (LOC106357927), mRNA	.	.	.	.	.	.	.	.	pfam08243	SPT2	SPT2 chromatin protein. This family includes the Saccharomyces cerevisiae protein SPT2 which is a chromatin protein involved in transcriptional regulation.	.	.	.	.	.
BraA01g001170.3C	2.44912	2.58322	2.74286	0.243976	0.118114	0.566307	1.85967	1.77581	0.538095	0.329622	0.470173	0.638287	BraA01g001170.3C	protein_coding	chrA01:543625-544934:+	gi|685256265|ref|XP_009132646.1|	1567	0	PREDICTED: transcription factor bHLH25 [Brassica rapa]	gi|685256264|ref|XM_009134398.1|	1011	0	PREDICTED: Brassica rapa transcription factor bHLH25 (LOC103857186), mRNA	Q9T072	452	1e-157	Transcription factor bHLH25	.	.	.	.	pfam00010	HLH	Helix-loop-helix DNA-binding domain.	GO:0006355|regulation of transcription, DNA-templated;GO:0006351|transcription, DNA-templated;	GO:0005634|nucleus;	GO:0003677|DNA binding;GO:0003700|transcription factor activity, sequence-specific DNA binding;GO:0046983|protein dimerization activity;	.	.
BraA01g001180.3C	4.3892	5.60242	5.19836	11.2785	12.7943	11.5251	5.90083	3.88602	3.38537	3.87707	4.93865	4.98847	BraA01g001180.3C	protein_coding	chrA01:556142-559702:+	gi|923521267|ref|XP_013669033.1|	1959	0	PREDICTED: probable hexokinase-like 2 protein [Brassica napus]	gi|685256266|ref|XM_009134483.1|	1462	0	PREDICTED: Brassica rapa probable hexokinase-like 2 protein (LOC103857280), mRNA	Q9T071	637	0	Probable hexokinase-like 2 protein	SPAC24H6.04	137	8e-34	COG5026	pfam03727	Hexokinase_2	Hexokinase. Hexokinase (EC:2.7.1.1) contains two structurally similar domains represented by this family and pfam00349. Some members of the family have two copies of each of these domains.	GO:0001678|cellular glucose homeostasis;GO:0006974|cellular response to DNA damage stimulus;GO:0006096|glycolytic process;GO:0009409|response to cold;GO:0009408|response to heat;GO:0006970|response to osmotic stress;GO:0006979|response to oxidative stress;GO:0009651|response to salt stress;GO:0010224|response to UV-B;GO:0009414|response to water deprivation;	GO:0005829|cytosol;GO:0016021|integral component of membrane;GO:0005739|mitochondrion;	GO:0005524|ATP binding;GO:0005536|glucose binding;GO:0004396|hexokinase activity;GO:0019158|mannokinase activity;	K00844	HK; hexokinase [EC:2.7.1.1]
BraA01g001190.3C	0	0	0	2.33959	0.647226	0.310318	0	0	0	0.225777	0	0.499658	BraA01g001190.3C	protein_coding	chrA01:564130-564658:-	gi|685256272|ref|XP_009132987.1|	602	4e-78	PREDICTED: EPIDERMAL PATTERNING FACTOR-like protein 2 [Brassica rapa]	gi|923521274|ref|XM_013813594.1|	369	0	PREDICTED: Brassica napus EPIDERMAL PATTERNING FACTOR-like protein 2 (LOC106373417), mRNA	Q9T068	180	3e-57	EPIDERMAL PATTERNING FACTOR-like protein 2	.	.	.	.	pfam12251	zf-SNAP50_C	snRNA-activating protein of 50kDa MW C terminal. This domain family is found in eukaryotes, and is typically between 196 and 207 amino acids in length. There is a conserved CEH sequence motif. SNAP50 is part of the snRNA-activating protein complex which activates RNA polymerases II and III. There is a cysteine-histidine cluster which contains two possible zinc finger motifs.	GO:0010052|guard cell differentiation;GO:0010374|stomatal complex development;	GO:0005576|extracellular region;	.	.	.
BraA01g001200.3C	11.9675	11.8651	12.2484	41.691	39.5231	56.2421	10.9619	8.68122	8.6504	26.5931	30.6818	36.701	BraA01g001200.3C	protein_coding	chrA01:580291-581324:-	gi|685256274|ref|XP_009133094.1|	1268	4e-174	PREDICTED: homeobox-leucine zipper protein HAT22 [Brassica rapa]	gi|923918926|ref|XM_013873374.1|	849	0	PREDICTED: Brassica napus homeobox-leucine zipper protein HAT22 (LOC106432527), mRNA	P46604	422	2e-147	Homeobox-leucine zipper protein HAT22	ECU04g1030	52.8	7e-08	COG5576	pfam00046	Homeobox	Homeobox domain.	GO:0009738|abscisic acid-activated signaling pathway;GO:0009737|response to abscisic acid;GO:0009735|response to cytokinin;GO:0009414|response to water deprivation;GO:0006351|transcription, DNA-templated;	GO:0005634|nucleus;	GO:0003700|transcription factor activity, sequence-specific DNA binding;GO:0043565|sequence-specific DNA binding;	K09338	HD-ZIP; homeobox-leucine zipper protein
BraA01g001210.3C	0.558049	0.203208	0.32365	0.537385	0.520319	0.498943	1.22884	0.514661	1.38275	3.44864	3.62463	5.92487	BraA01g001210.3C	protein_coding	chrA01:592119-593284:+	gi|685256276|ref|XP_009133189.1|	1437	0	PREDICTED: transcription factor RAX3 isoform X1 [Brassica rapa]	gi|923918882|ref|XM_013873351.1|	918	0	PREDICTED: Brassica napus transcription factor RAX3-like (LOC106432510), transcript variant X1, mRNA	F4JSU0	393	2e-135	Transcription factor MYB87	ECU11g1690	95.9	2e-22	COG5147	pfam00249	Myb_DNA-binding	Myb-like DNA-binding domain. This family contains the DNA binding domains from Myb proteins, as well as the SANT domain family.	GO:0030154|cell differentiation;GO:0007275|multicellular organismal development;GO:0009664|plant-type cell wall organization;GO:0006357|regulation of transcription from RNA polymerase II promoter;GO:0006351|transcription, DNA-templated;	GO:0005634|nucleus;	GO:0003700|transcription factor activity, sequence-specific DNA binding;GO:0000981|RNA polymerase II transcription factor activity, sequence-specific DNA binding;GO:0043565|sequence-specific DNA binding;GO:0001135|transcription factor activity, RNA polymerase II transcription factor recruiting;GO:0044212|transcription regulatory region DNA binding;	K09422	MYBP; myb proto-oncogene protein, plant
BraA01g001220.3C	1.15053	1.98453	1.2643	9.44653	7.96088	6.0096	0.933396	0.938216	1.28609	11.4628	12.9456	12.9454	BraA01g001220.3C	protein_coding	chrA01:599185-600948:-	gi|685256280|ref|XP_009133375.1|	2526	0	PREDICTED: 1-aminocyclopropane-1-carboxylate synthase 8 [Brassica rapa]	gi|685256279|ref|XM_009135127.1|	1410	0	PREDICTED: Brassica rapa 1-aminocyclopropane-1-carboxylate synthase 8 (LOC103857842), mRNA	Q9T065	903	0	1-aminocyclopropane-1-carboxylate synthase 8	L56488	117	2e-28	COG0436	pfam00155	Aminotran_1_2	Aminotransferase class I and II.	GO:0009693|ethylene biosynthetic process;GO:0009835|fruit ripening;	.	GO:0016847|1-aminocyclopropane-1-carboxylate synthase activity;GO:0042802|identical protein binding;GO:0030170|pyridoxal phosphate binding;	K01762	ACS; 1-aminocyclopropane-1-carboxylate synthase [EC:4.4.1.14]
BraA01g001230.3C	0.164829	0.060021	0.0637303	0	0.30737	0.221057	0	0	0	0	0.0611769	0	BraA01g001230.3C	protein_coding	chrA01:609038-611315:-	gi|685256282|ref|XP_009133477.1|	2552	0	PREDICTED: squalene epoxidase 3 [Brassica rapa]	gi|923918898|ref|XM_013873360.1|	1554	0	PREDICTED: Brassica napus squalene epoxidase 3-like (LOC106432517), mRNA	Q8VYH2	893	0	Squalene epoxidase 3	SPBC713.12	307	3e-97	COG0654	pfam08491	SE	Squalene epoxidase. This domain is found in squalene epoxidase (SE) and related proteins which are found in taxonomically diverse groups of eukaryotes and also in bacteria. SE was first cloned from Saccharomyces cerevisiae where it was named ERG1. It contains a putative FAD binding site and is a key enzyme in the sterol biosynthetic pathway. Putative transmembrane regions are found to the protein…	GO:0009753|response to jasmonic acid;GO:0009611|response to wounding;GO:0016126|sterol biosynthetic process;	GO:0005783|endoplasmic reticulum;GO:0016021|integral component of membrane;	GO:0050660|flavin adenine dinucleotide binding;GO:0004506|squalene monooxygenase activity;	K00511	SQLE, ERG1; squalene monooxygenase [EC:1.14.13.132]
BraA01g001240.3C	6.82844	5.46653	6.10667	34.4088	33.0974	17.4068	24.3337	11.3644	8.80121	13.0715	12.4205	16.9403	BraA01g001240.3C	protein_coding	chrA01:614222-616621:-	gi|923918785|ref|XP_013728759.1|	2590	0	PREDICTED: AP2-like ethylene-responsive transcription factor ANT [Brassica napus]	gi|923918784|ref|XM_013873305.1|	1615	0	PREDICTED: Brassica napus AP2-like ethylene-responsive transcription factor ANT (LOC106432465), mRNA	Q38914	851	0	AP2-like ethylene-responsive transcription factor ANT	.	.	.	.	pfam00847	AP2	AP2 domain. This 60 amino acid residue domain can bind to DNA and is found in transcription factor proteins.	GO:0030154|cell differentiation;GO:0009908|flower development;GO:0019760|glucosinolate metabolic process;GO:0010492|maintenance of shoot apical meristem identity;GO:0042127|regulation of cell proliferation;GO:0006351|transcription, DNA-templated;	GO:0005634|nucleus;	GO:0003677|DNA binding;GO:0003700|transcription factor activity, sequence-specific DNA binding;GO:0043565|sequence-specific DNA binding;	K09285	OVM, ANT; AP2-like factor, ANT lineage
BraA01g001250.3C	2.89315	3.08704	3.35586	6.70587	7.05752	9.4746	2.07421	1.26585	1.35754	0.525213	1.72308	1.16233	BraA01g001250.3C	protein_coding	chrA01:631388-633122:+	gi|674958280|emb|CDX75672.1|	1696	0	BnaA01g00300D [Brassica napus]	gi|685256285|ref|XM_009135456.1|	959	0	PREDICTED: Brassica rapa growth-regulating factor 2 (LOC103858126), mRNA	Q8L8A8	423	5e-142	Growth-regulating factor 2	.	.	.	.	pfam08879	WRC	WRC. The WRC domain, named after the conserved Trp-Arg-Cys motif, contains two distinctive features: a putative nuclear localisation signal and a zinc-finger motif (C3H). It is suggested that the WRC domain functions in DNA binding.	GO:0008285|negative regulation of cell proliferation;GO:0006355|regulation of transcription, DNA-templated;GO:0048364|root development;GO:0006351|transcription, DNA-templated;	GO:0005634|nucleus;	GO:0005524|ATP binding;	.	.
BraA01g001260.3C	78.6985	87.4825	82.8649	4.99311	5.47915	10.3536	46.4323	47.5647	48.0876	46.3218	51.7042	40.3085	BraA01g001260.3C	protein_coding	chrA01:633994-634734:-	gi|685256288|ref|XP_009133819.1|	924	5e-123	PREDICTED: light-inducible protein CPRF2-like [Brassica rapa]	gi|685256287|ref|XM_009135571.1|	741	0	PREDICTED: Brassica rapa light-inducible protein CPRF2-like (LOC103858218), mRNA	.	.	.	.	.	.	.	.	pfam05846	Chordopox_A15	Chordopoxvirus A15 protein. This family consists of several Chordopoxvirus A15 like sequences.	.	.	.	.	.
BraA01g001270.3C	11.4601	10.3636	8.71524	10.4145	10.9329	13.5373	10.6958	10.1631	8.38185	12.8115	11.9998	12.8652	BraA01g001270.3C	protein_coding	chrA01:638657-640312:-	gi|685256290|ref|XP_009133930.1|	1909	0	PREDICTED: adiponectin receptor protein-like isoform X1 [Brassica rapa]	gi|685256289|ref|XM_009135682.1|	1125	0	PREDICTED: Brassica rapa adiponectin receptor protein-like (LOC103858313), transcript variant X1, mRNA	Q9SZG0	701	0	Heptahelical transmembrane protein 4	SPBC12C2.09c	102	1e-23	COG1272	pfam03006	HlyIII	Haemolysin-III related. Members of this family are integral membrane proteins. This family includes a protein with hemolytic activity from Bacillus cereus. It has been proposed that YOL002c encodes a Saccharomyces cerevisiae protein that plays a key role in metabolic pathways that regulate lipid and phosphate metabolizm. In eukaryotes, members are seven-transmembrane pass molecules found to encod…	GO:0009725|response to hormone;GO:0009744|response to sucrose;	GO:0016021|integral component of membrane;	.	K07297	ADIPOR; adiponectin receptor
BraA01g001280.3C	16.9375	14.3574	12.7218	12.0322	14.5626	17.5019	18.5465	20.8445	21.9178	17.6558	23.136	18.5873	BraA01g001280.3C	protein_coding	chrA01:642048-644503:+	gi|685256294|ref|XP_009134121.1|	3275	0	PREDICTED: probable amino-acid acetyltransferase NAGS2, chloroplastic [Brassica rapa]	gi|685256293|ref|XM_009135873.1|	1845	0	PREDICTED: Brassica rapa probable amino-acid acetyltransferase NAGS2, chloroplastic (LOC103858470), mRNA	B5X4Z4	1119	0	Probable amino-acid acetyltransferase NAGS2, chloroplastic	PA5204_2	148	7e-41	COG1246	pfam00583	Acetyltransf_1	Acetyltransferase (GNAT) family. This family contains proteins with N-acetyltransferase functions such as Elp3-related proteins.	GO:0006526|arginine biosynthetic process;	GO:0009507|chloroplast;	GO:0004042|acetyl-CoA:L-glutamate N-acetyltransferase activity;	K14682	argAB; amino-acid N-acetyltransferase [EC:2.3.1.1]
BraA01g001290.3C	15.7226	15.7783	17.4335	4.15718	5.36689	6.14709	10.4451	12.7994	11.1497	7.64472	8.13011	8.28647	BraA01g001290.3C	protein_coding	chrA01:646514-648115:-	gi|923503532|ref|XP_013681870.1|	2393	0	PREDICTED: protein SHORT-ROOT [Brassica napus]	gi|923503531|ref|XM_013826416.1|	1599	0	PREDICTED: Brassica napus protein SHORT-ROOT (LOC106386234), mRNA	Q9SZF7	861	0	Protein SHORT-ROOT	.	.	.	.	pfam03514	GRAS	GRAS domain family. Proteins in the GRAS (GAI, RGA, SCR) family are known as major players in gibberellin (GA) signaling, which regulates various aspects of plant growth and development. Mutation of the SCARECROW (SCR) gene results in a radial pattern defect, loss of a ground tissue layer, in the root. The PAT1 protein is involved in phytochrome A signal transduction. A sequence, structure and ev…	GO:0008356|asymmetric cell division;GO:0055072|iron ion homeostasis;GO:0048366|leaf development;GO:0045930|negative regulation of mitotic cell cycle;GO:0009956|radial pattern formation;GO:0032350|regulation of hormone metabolic process;GO:0006351|transcription, DNA-templated;	GO:0005769|early endosome;GO:0005770|late endosome;GO:0005634|nucleus;GO:0055037|recycling endosome;	GO:0003700|transcription factor activity, sequence-specific DNA binding;GO:0043565|sequence-specific DNA binding;	.	.
BraA01g001300.3C	293.864	325.418	318.855	15.567	17.4078	36.0316	212.162	216.617	218.25	38.6567	41.4078	48.7567	BraA01g001300.3C	protein_coding	chrA01:654212-655623:+	gi|923503536|ref|XP_013682869.1|	1891	0	PREDICTED: BTB/POZ and TAZ domain-containing protein 5-like [Brassica napus]	gi|685256297|ref|XM_009136091.1|	1125	0	PREDICTED: Brassica rapa BTB/POZ and TAZ domain-containing protein 5-like (LOC103858660), mRNA	Q6EJ98	638	0	BTB/POZ and TAZ domain-containing protein 5	.	.	.	.	pfam02135	zf-TAZ	TAZ zinc finger. The TAZ2 domain of CBP binds to other transcription factors such as the p53 tumor suppressor protein, E1A oncoprotein, MyoD, and GATA-1. The zinc coordinating motif that is necessary for binding to target DNA sequences consists of HCCC.	GO:0043161|proteasome-mediated ubiquitin-dependent protein catabolic process;GO:0016567|protein ubiquitination;GO:0030162|regulation of proteolysis;GO:0006355|regulation of transcription, DNA-templated;GO:0009733|response to auxin;GO:0010200|response to chitin;GO:0009409|response to cold;GO:0042542|response to hydrogen peroxide;GO:0009751|response to salicylic acid;	GO:0005737|cytoplasm;GO:0005634|nucleus;GO:0019005|SCF ubiquitin ligase complex;	GO:0005516|calmodulin binding;GO:0004402|histone acetyltransferase activity;GO:0003712|transcription cofactor activity;GO:0031625|ubiquitin protein ligase binding;GO:0008270|zinc ion binding;	.	.
BraA01g001310.3C	0	0.0765786	0.406555	0.50628	0.392162	0.658088	0.694628	0.620636	0.148882	1.09441	0.858586	0.908246	BraA01g001310.3C	protein_coding	chrA01:659239-661063:-	gi|923503539|ref|XP_013683960.1|	2060	0	PREDICTED: probable N-acetyltransferase HLS1 [Brassica napus]	gi|685256299|ref|XM_009136202.1|	1143	0	PREDICTED: Brassica rapa probable N-acetyltransferase HLS1 (LOC103858747), mRNA	Q42381	702	0	Probable N-acetyltransferase HLS1	.	.	.	.	pfam00583	Acetyltransf_1	Acetyltransferase (GNAT) family. This family contains proteins with N-acetyltransferase functions such as Elp3-related proteins.	GO:0009734|auxin-activated signaling pathway;GO:0009640|photomorphogenesis;GO:0006473|protein acetylation;GO:0040008|regulation of growth;GO:0009723|response to ethylene;GO:0009826|unidimensional cell growth;	.	GO:0008080|N-acetyltransferase activity;GO:0016747|transferase activity, transferring acyl groups other than amino-acyl groups;	.	.
BraA01g001320.3C	1.93907	1.09331	2.17663	1.71668	2.36202	1.50999	0.0688691	0.138449	0	0.366206	0.0696476	0.202609	BraA01g001320.3C	protein_coding	chrA01:667979-670302:-	gi|685256302|ref|XP_009134560.1|	2424	0	PREDICTED: putative formamidase C869.04 [Brassica rapa]	gi|685256301|ref|XM_009136312.1|	1365	0	PREDICTED: Brassica rapa putative formamidase C869.04 (LOC103858845), mRNA	Q50228	433	3e-147	Formamidase	SPAC869.04	424	2e-144	COG2421	pfam03069	FmdA_AmdA	Acetamidase/Formamidase family. This family includes amidohydrolases of formamide EC:3.5.1.49 and acetamide. Methylophilus methylotrophus fmdA forms a homotrimer suggesting all the members of this family also do.	.	.	GO:0004328|formamidase activity;	.	.
BraA01g001330.3C	5.96854	3.63757	4.44536	3.44851	3.25113	3.03331	6.36393	7.37022	7.53908	5.51734	4.61703	5.83376	BraA01g001330.3C	protein_coding	chrA01:670750-672789:-	gi|685256304|ref|XP_009134675.1|	2418	0	PREDICTED: putative formamidase C869.04 [Brassica rapa]	gi|685256303|ref|XM_009136427.1|	1359	0	PREDICTED: Brassica rapa putative formamidase C869.04 (LOC103858933), mRNA	Q50228	419	1e-141	Formamidase	SPAC869.04	403	7e-136	COG2421	pfam03069	FmdA_AmdA	Acetamidase/Formamidase family. This family includes amidohydrolases of formamide EC:3.5.1.49 and acetamide. Methylophilus methylotrophus fmdA forms a homotrimer suggesting all the members of this family also do.	.	.	GO:0004328|formamidase activity;	.	.
BraA01g001340.3C	75.6875	82.547	78.7105	1.97471	1.39055	10.834	40.2298	31.6348	27.1875	5.57838	5.12016	6.5752	BraA01g001340.3C	protein_coding	chrA01:677374-678247:+	gi|685256306|ref|XP_009134786.1|	1122	1e-153	PREDICTED: LOB domain-containing protein 39 [Brassica rapa]	gi|923503551|ref|XM_013831583.1|	504	0	PREDICTED: Brassica napus LOB domain-containing protein 39-like (LOC106390718), mRNA	.	.	.	.	.	.	.	.	pfam03195	DUF260	Protein of unknown function DUF260.	.	.	.	.	.
BraA01g001350.3C	0.496404	0.723044	0	1.91209	0.462842	0.443827	0.546548	0.183124	0.527146	3.06768	0.921211	1.42925	BraA01g001350.3C	protein_coding	chrA01:680614-682022:-	gi|922414973|ref|XP_013593170.1|	450	1e-61	PREDICTED: peroxidase 50-like isoform X2 [Brassica oleracea var. oleracea]	gi|922414972|ref|XM_013737716.1|	186	2e-91	PREDICTED: Brassica oleracea var. oleracea peroxidase 50-like (LOC106301335), transcript variant X2, mRNA	Q43731	129	2e-44	Peroxidase 50	.	.	.	.	pfam00141	peroxidase	Peroxidase.	GO:0042744|hydrogen peroxide catabolic process;GO:0006979|response to oxidative stress;GO:0048511|rhythmic process;	GO:0005737|cytoplasm;GO:0005576|extracellular region;	GO:0020037|heme binding;GO:0046872|metal ion binding;GO:0004601|peroxidase activity;	K00430	E1.11.1.7; peroxidase [EC:1.11.1.7]
BraA01g001360.3C	16.1015	15.3077	19.8881	123.833	103.224	100.15	36.3184	26.4885	26.7109	77.2821	77.6251	71.1371	BraA01g001360.3C	protein_coding	chrA01:683624-684955:-	gi|685256308|ref|XP_009135008.1|	1675	0	PREDICTED: peroxidase 50 [Brassica rapa]	gi|923503553|ref|XM_013832623.1|	981	0	PREDICTED: Brassica napus peroxidase 50-like (LOC106391590), mRNA	Q43731	589	0	Peroxidase 50	.	.	.	.	pfam00141	peroxidase	Peroxidase.	GO:0042744|hydrogen peroxide catabolic process;GO:0006979|response to oxidative stress;GO:0048511|rhythmic process;	GO:0005737|cytoplasm;GO:0005576|extracellular region;	GO:0020037|heme binding;GO:0046872|metal ion binding;GO:0004601|peroxidase activity;	K00430	E1.11.1.7; peroxidase [EC:1.11.1.7]
BraA01g001370.3C	3.20381	2.79993	2.78715	8.48422	10.6046	6.01539	2.58679	2.48196	2.43825	2.44882	1.66475	2.01785	BraA01g001370.3C	protein_coding	chrA01:688675-691106:+	gi|685256310|ref|XP_009135118.1|	2438	0	PREDICTED: uncharacterized protein LOC103859321 [Brassica rapa]	gi|685256309|ref|XM_009136870.1|	1599	0	PREDICTED: Brassica rapa uncharacterized LOC103859321 (LOC103859321), mRNA	Q9SZV0	872	0	Ribonuclease III domain-containing protein RNC1, chloroplastic	L0326	58.5	6e-09	COG0571	pfam00636	Ribonuclease_3	Ribonuclease III domain.	GO:0006397|mRNA processing;GO:0031054|pre-miRNA processing;GO:0031053|primary miRNA processing;GO:0030422|production of siRNA involved in RNA interference;GO:0090502|RNA phosphodiester bond hydrolysis, endonucleolytic;GO:0008380|RNA splicing;	GO:0009507|chloroplast;GO:0005634|nucleus;	GO:0003725|double-stranded RNA binding;GO:0004525|ribonuclease III activity;	.	.
BraA01g001380.3C	7.39618	3.49045	3.363	7.00834	6.95129	4.44381	2.21498	1.30966	1.44518	8.77574	1.05413	2.236	BraA01g001380.3C	protein_coding	chrA01:691860-693690:+	gi|685256313|ref|XP_009135301.1|	1686	0	PREDICTED: cyclin-B1-1 [Brassica rapa]	gi|685256312|ref|XM_009137053.1|	767	0	PREDICTED: Brassica rapa cyclin-B1-1 (LOC103859480), mRNA	P30183	489	1e-168	Cyclin-B1-1	SPBC582.03	143	2e-36	COG5024	pfam00134	Cyclin_N	Cyclin, N-terminal domain. Cyclins regulate cyclin dependent kinases (CDKs). Human cyclin-O is a Uracil-DNA glycosylase that is related to other cyclins. Cyclins contain two domains of similar all-alpha fold, of which this family corresponds with the N-terminal domain.	GO:0007049|cell cycle;GO:0051301|cell division;GO:0001558|regulation of cell growth;GO:0010332|response to gamma radiation;	GO:0005634|nucleus;	.	.	.
BraA01g001390.3C	0	0	0	0	0	0	0	0	0	0	0	0	BraA01g001390.3C	protein_coding	chrA01:694027-694458:-	gi|923516494|ref|XP_013648753.1|	235	8e-23	PREDICTED: myb-related protein Myb4-like [Brassica napus]	gi|685256311|ref|XR_631239.1|	224	1e-112	PREDICTED: Brassica rapa uncharacterized LOC103859416 (LOC103859416), ncRNA	Q9SA47	70.1	1e-16	Transcription factor MYB58	.	.	.	.	pfam02353	CMAS	Mycolic acid cyclopropane synthetase. This family consist of Cyclopropane-fatty-acyl-phospholipid synthase or CFA synthase EC:2.1.1.79 this enzyme catalyse the reaction: S-adenosyl-L-methionine + phospholipid olefinic fatty acid <=> S-adenosyl-L-homocysteine + phospholipid cyclopropane fatty acid.	GO:0030154|cell differentiation;GO:0009809|lignin biosynthetic process;GO:0045893|positive regulation of transcription, DNA-templated;GO:2000652|regulation of secondary cell wall biogenesis;GO:0006357|regulation of transcription from RNA polymerase II promoter;GO:0009416|response to light stimulus;GO:0006351|transcription, DNA-templated;	GO:0005634|nucleus;	GO:0003700|transcription factor activity, sequence-specific DNA binding;GO:0000981|RNA polymerase II transcription factor activity, sequence-specific DNA binding;GO:0043565|sequence-specific DNA binding;GO:0001135|transcription factor activity, RNA polymerase II transcription factor recruiting;GO:0044212|transcription regulatory region DNA binding;	K09422	MYBP; myb proto-oncogene protein, plant
BraA01g001400.3C	12.7601	13.5151	12.7094	13.543	12.4534	13.8391	9.07079	11.021	10.9875	12.153	12.1693	11.2613	BraA01g001400.3C	protein_coding	chrA01:702158-708163:+	gi|685256317|ref|XP_009135514.1|	5160	0	PREDICTED: tetratricopeptide repeat protein 13 [Brassica rapa]	gi|685256316|ref|XM_009137266.1|	3007	0	PREDICTED: Brassica rapa tetratricopeptide repeat protein 13 (LOC103859664), mRNA	F4JS25	1633	0	Suppressor of RPS4-RLD 1	all0889	116	6e-26	COG0457	pfam13414	TPR_11	TPR repeat.	GO:0042742|defense response to bacterium;GO:0009816|defense response to bacterium, incompatible interaction;GO:0031348|negative regulation of defense response;GO:0045892|negative regulation of transcription, DNA-templated;	GO:0005737|cytoplasm;GO:0005783|endoplasmic reticulum;GO:0016021|integral component of membrane;GO:0043231|intracellular membrane-bounded organelle;GO:0005634|nucleus;GO:0048471|perinuclear region of cytoplasm;	GO:0032947|protein complex scaffold;	.	.
BraA01g001410.3C	69.3228	64.0924	73.0328	172.708	199.467	155.235	49.0163	40.2954	37.821	35.6829	34.6993	36.3941	BraA01g001410.3C	protein_coding	chrA01:709951-710628:+	gi|685256319|ref|XP_009135615.1|	128	7e-07	PREDICTED: lysine-rich arabinogalactan protein 18 [Brassica rapa]	gi|923520093|ref|XM_013809890.1|	537	0	PREDICTED: Brassica napus lysine-rich arabinogalactan protein 18-like (LOC106369775), mRNA	.	.	.	.	.	.	.	.	pfam09343	DUF2460	Conserved hypothetical protein 2217 (DUF2460). This model represents a family of conserved hypothetical proteins. It is usually (but not always) found in apparent phage-derived regions of bacterial chromosomes.	.	.	.	.	.
BraA01g001420.3C	27.3845	26.9768	27.2086	49.736	44.9963	46.4667	28.7883	26.0195	25.024	26.7207	24.0817	32.1812	BraA01g001420.3C	protein_coding	chrA01:712895-716302:+	gi|674958264|emb|CDX75656.1|	2426	0	BnaA01g00460D [Brassica napus]	gi|685256329|ref|XM_009137869.1|	1075	0	PREDICTED: Brassica rapa uncharacterized LOC103860247 (LOC103860247), mRNA	.	.	.	.	.	.	.	.	pfam01936	NYN	NYN domain. These domains are found in the eukaryotic proteins typified by the Nedd4-binding protein 1 and the bacterial YacP-like proteins (Nedd4-BP1, YacP nucleases; NYN domains). The NYN domain shares a common protein fold with two other previously characterized groups of nucleases, namely the PIN (PilT N-terminal) and FLAP/5' --> 3' exonuclease superfamilies. These proteins share a common set…	.	.	.	.	.
BraA01g001430.3C	26.3378	18.3797	21.8866	39.52	37.7152	38.2746	20.6883	18.3589	17.2822	32.1433	20.572	28.3522	BraA01g001430.3C	protein_coding	chrA01:717977-719317:+	gi|685256327|ref|XP_009136003.1|	1954	0	PREDICTED: uncharacterized protein LOC103860126 [Brassica rapa]	gi|685256326|ref|XM_009137755.1|	1086	0	PREDICTED: Brassica rapa uncharacterized LOC103860126 (LOC103860126), mRNA	.	.	.	.	.	.	.	.	pfam01936	NYN	NYN domain. These domains are found in the eukaryotic proteins typified by the Nedd4-binding protein 1 and the bacterial YacP-like proteins (Nedd4-BP1, YacP nucleases; NYN domains). The NYN domain shares a common protein fold with two other previously characterized groups of nucleases, namely the PIN (PilT N-terminal) and FLAP/5' --> 3' exonuclease superfamilies. These proteins share a common set…	.	.	.	.	.
BraA01g001440.3C	4.37854	3.54618	4.72855	6.21556	5.38468	7.39084	1.66236	1.67094	1.92401	3.97775	1.93332	3.34188	BraA01g001440.3C	protein_coding	chrA01:723003-724380:-	gi|685256323|ref|XP_009135827.1|	1522	0	PREDICTED: uncharacterized protein LOC103859947 [Brassica rapa]	gi|685256322|ref|XM_009137579.1|	1131	0	PREDICTED: Brassica rapa uncharacterized LOC103859947 (LOC103859947), mRNA	.	.	.	.	.	.	.	.	pfam14296	O-ag_pol_Wzy	O-antigen polysaccharide polymerase Wzy. This family includes O-antigen polysaccharide polymerases. These enzymes link O-units via a glycosidic linkage to form a long O-antigen. These enzymes vary in specificity and sequence.	.	.	.	.	.
BraA01g001450.3C	0	0	0	0.289506	0	0	0	0	0	0	0	0	BraA01g001450.3C	protein_coding	chrA01:728988-730173:+	gi|685256332|ref|XP_009136224.1|	745	2e-98	PREDICTED: floral homeotic protein APETALA 1-like [Brassica rapa]	gi|923520090|ref|XM_013809881.1|	426	0	PREDICTED: Brassica napus floral homeotic protein APETALA 1-like (LOC106369765), mRNA	.	.	.	.	.	.	.	.	pfam08537	NBP1	Fungal Nap binding protein NBP1. NBP1 is a nuclear protein which has been shown in Saccharomyces cerevisiae to be essential for the G2/M transition of the cell cycle.	.	.	.	.	.
BraA01g001460.3C	3.80413	2.69352	2.45141	0.712301	1.28083	1.60613	1.86151	1.32538	2.16947	7.08013	5.09858	10.8008	BraA01g001460.3C	protein_coding	chrA01:730999-732750:-	gi|685256334|ref|XP_009136332.1|	1907	0	PREDICTED: cytochrome P450 81F1 [Brassica rapa]	gi|923503819|ref|XM_013881785.1|	1129	0	PREDICTED: Brassica napus cytochrome P450 81F1-like (LOC106440154), mRNA	O65790	669	0	Cytochrome P450 81F1	BH0579	78.2	8e-15	COG2124	pfam00067	p450	Cytochrome P450. Cytochrome P450s are haem-thiolate proteins involved in the oxidative degradation of various compounds. They are particularly well known for their role in the degradation of environmental toxins and mutagens. They can be divided into 4 classes, according to the method by which electrons from NAD(P)H are delivered to the catalytic site. Sequence conservation is relatively low with…	GO:0098542|defense response to other organism;GO:0042343|indole glucosinolate metabolic process;GO:0044550|secondary metabolite biosynthetic process;	GO:0005783|endoplasmic reticulum;GO:0016021|integral component of membrane;GO:0016020|membrane;	GO:0020037|heme binding;GO:0005506|iron ion binding;GO:0004497|monooxygenase activity;GO:0016709|oxidoreductase activity, acting on paired donors, with incorporation or reduction of molecular oxygen, NAD(P)H as one donor, and incorporation of one atom of oxygen;	K00517	E1.14.-.-
BraA01g001490.3C	258.582	271.457	273.502	239.125	246.28	190.693	151.247	168.655	171.705	129.836	143.172	136.322	BraA01g001490.3C	protein_coding	chrA01:744013-745766:-	gi|985482305|ref|NP_001306250.1|	2415	0	cytochrome P450 81F1-like [Brassica rapa]	gi|923520083|ref|XM_013809865.1|	1506	0	PREDICTED: Brassica napus cytochrome P450 81F1-like (LOC106369747), mRNA	Q9SZU1	757	0	Cytochrome P450 81F4	AGc2890	98.2	4e-21	COG2124	pfam00067	p450	Cytochrome P450. Cytochrome P450s are haem-thiolate proteins involved in the oxidative degradation of various compounds. They are particularly well known for their role in the degradation of environmental toxins and mutagens. They can be divided into 4 classes, according to the method by which electrons from NAD(P)H are delivered to the catalytic site. Sequence conservation is relatively low with…	GO:0098542|defense response to other organism;GO:0042343|indole glucosinolate metabolic process;GO:0044550|secondary metabolite biosynthetic process;	GO:0005783|endoplasmic reticulum;GO:0016021|integral component of membrane;GO:0016020|membrane;	GO:0020037|heme binding;GO:0005506|iron ion binding;GO:0004497|monooxygenase activity;GO:0016709|oxidoreductase activity, acting on paired donors, with incorporation or reduction of molecular oxygen, NAD(P)H as one donor, and incorporation of one atom of oxygen;	K00517	E1.14.-.-
BraA01g001500.3C	0.0951856	0	0	0	0.133125	0.127656	1.78161	1.47479	1.41512	0.278635	0	0.41109	BraA01g001500.3C	protein_coding	chrA01:752745-753641:-	gi|685256342|ref|XP_009136769.1|	1500	0	PREDICTED: cytochrome P450 81F1 [Brassica rapa]	gi|685256341|ref|XM_009138521.1|	877	0	PREDICTED: Brassica rapa cytochrome P450 81F1 (LOC103860817), mRNA	Q0WTF4	538	0	Cytochrome P450 81F3	.	.	.	.	pfam00067	p450	Cytochrome P450. Cytochrome P450s are haem-thiolate proteins involved in the oxidative degradation of various compounds. They are particularly well known for their role in the degradation of environmental toxins and mutagens. They can be divided into 4 classes, according to the method by which electrons from NAD(P)H are delivered to the catalytic site. Sequence conservation is relatively low with…	GO:0098542|defense response to other organism;GO:0042343|indole glucosinolate metabolic process;GO:0044550|secondary metabolite biosynthetic process;	GO:0016021|integral component of membrane;GO:0016020|membrane;	GO:0020037|heme binding;GO:0005506|iron ion binding;GO:0004497|monooxygenase activity;GO:0016709|oxidoreductase activity, acting on paired donors, with incorporation or reduction of molecular oxygen, NAD(P)H as one donor, and incorporation of one atom of oxygen;	K00517	E1.14.-.-
BraA01g001510.3C	41.1903	41.7189	43.0058	224.217	220.887	351.571	25.1536	27.7476	27.7558	97.8584	107.68	92.7095	BraA01g001510.3C	protein_coding	chrA01:761309-763402:-	gi|685382884|ref|XP_009123833.1|	3156	0	PREDICTED: indole-3-acetic acid-amido synthetase GH3.2 [Brassica rapa]	gi|685382883|ref|XM_009125585.1|	1764	0	PREDICTED: Brassica rapa indole-3-acetic acid-amido synthetase GH3.2 (LOC103848751), mRNA	O22190	1051	0	Indole-3-acetic acid-amido synthetase GH3.3	.	.	.	.	pfam03321	GH3	GH3 auxin-responsive promoter.	GO:0010252|auxin homeostasis;	.	GO:0010279|indole-3-acetic acid amido synthetase activity;	K14487	GH3; auxin responsive GH3 gene family
BraA01g001520.3C	0.112938	0.123377	0.196502	0	0	0	0.0621735	0.0624946	0.119933	0	0.0628763	0.12194	BraA01g001520.3C	protein_coding	chrA01:772828-774829:+	gi|685256344|ref|XP_009136876.1|	2496	0	PREDICTED: cytochrome P450 81D11-like [Brassica rapa]	gi|685256343|ref|XM_009138628.1|	1512	0	PREDICTED: Brassica rapa cytochrome P450 81D11-like (LOC103860913), mRNA	Q9LHA1	631	0	Cytochrome P450 81D11	AGc2890	130	3e-32	COG2124	pfam00067	p450	Cytochrome P450. Cytochrome P450s are haem-thiolate proteins involved in the oxidative degradation of various compounds. They are particularly well known for their role in the degradation of environmental toxins and mutagens. They can be divided into 4 classes, according to the method by which electrons from NAD(P)H are delivered to the catalytic site. Sequence conservation is relatively low with…	GO:0002213|defense response to insect;GO:0098542|defense response to other organism;GO:0042343|indole glucosinolate metabolic process;GO:0044550|secondary metabolite biosynthetic process;	GO:0016021|integral component of membrane;GO:0016020|membrane;	GO:0020037|heme binding;GO:0005506|iron ion binding;GO:0016709|oxidoreductase activity, acting on paired donors, with incorporation or reduction of molecular oxygen, NAD(P)H as one donor, and incorporation of one atom of oxygen;	.	.
BraA01g001530.3C	11.3842	12.9147	13.9667	5.37591	5.89411	7.26681	8.3762	9.02517	9.53188	6.46201	7.06923	5.96851	BraA01g001530.3C	protein_coding	chrA01:776387-779728:+	gi|685256346|ref|XP_009136992.1|	2277	0	PREDICTED: cytochrome P450 81D11 [Brassica rapa]	gi|685256345|ref|XM_009138744.1|	1466	0	PREDICTED: Brassica rapa cytochrome P450 81D11 (LOC103861008), mRNA	Q9LHA1	584	0	Cytochrome P450 81D11	alr4833	103	1e-22	COG2124	pfam00067	p450	Cytochrome P450. Cytochrome P450s are haem-thiolate proteins involved in the oxidative degradation of various compounds. They are particularly well known for their role in the degradation of environmental toxins and mutagens. They can be divided into 4 classes, according to the method by which electrons from NAD(P)H are delivered to the catalytic site. Sequence conservation is relatively low with…	GO:0002213|defense response to insect;GO:0098542|defense response to other organism;GO:0042343|indole glucosinolate metabolic process;GO:0044550|secondary metabolite biosynthetic process;	GO:0016021|integral component of membrane;GO:0016020|membrane;	GO:0020037|heme binding;GO:0005506|iron ion binding;GO:0016709|oxidoreductase activity, acting on paired donors, with incorporation or reduction of molecular oxygen, NAD(P)H as one donor, and incorporation of one atom of oxygen;	.	.
BraA01g001540.3C	23.2003	21.7152	23.3784	28.393	25.1682	49.3822	28.5311	36.277	32.2222	37.4957	40.0745	40.7727	BraA01g001540.3C	protein_coding	chrA01:782990-785572:+	gi|685256348|ref|XP_009137084.1|	2440	0	PREDICTED: cytochrome P450 81D1 [Brassica rapa]	gi|685256347|ref|XM_009138836.1|	1542	0	PREDICTED: Brassica rapa cytochrome P450 81D1 (LOC103861101), mRNA	Q6WNR0	453	6e-153	Isoflavone 2'-hydroxylase	all3746	110	2e-25	COG2124	pfam00067	p450	Cytochrome P450. Cytochrome P450s are haem-thiolate proteins involved in the oxidative degradation of various compounds. They are particularly well known for their role in the degradation of environmental toxins and mutagens. They can be divided into 4 classes, according to the method by which electrons from NAD(P)H are delivered to the catalytic site. Sequence conservation is relatively low with…	.	GO:0005789|endoplasmic reticulum membrane;GO:0016021|integral component of membrane;	GO:0047957|4'-methoxyisoflavone 2'-hydroxylase activity;GO:0020037|heme binding;GO:0005506|iron ion binding;	K13260	CYP81E1_7; isoflavone 2'-hydroxylase [EC:1.14.13.89]
BraA01g001550.3C	37.5086	33.7866	26.906	136.637	135.979	93.3268	61.0407	27.6739	32.1447	37.5626	40.6653	52.7544	BraA01g001550.3C	protein_coding	chrA01:786025-786749:-	gi|685256350|ref|XP_009137164.1|	796	6e-106	PREDICTED: uncharacterized protein LOC103861189 [Brassica rapa]	gi|923905927|ref|XM_013867545.1|	519	0	PREDICTED: Brassica napus uncharacterized LOC106426815 (LOC106426815), mRNA	.	.	.	.	.	.	.	.	pfam05206	TRM13	Methyltransferase TRM13. This is a family of eukaryotic proteins which are responsible for 2'-O-methylation of tRNA at position 4. TRM13 shows no sequence similarity to other known methyltransferases.	.	.	.	.	.
BraA01g001560.3C	0.64683	0.353306	1.12542	1.40147	3.61858	0.43374	0.712169	0.357923	0	0	1.44044	0.349193	BraA01g001560.3C	protein_coding	chrA01:787650-787913:-	gi|685256352|ref|XP_009137259.1|	442	6e-55	PREDICTED: uncharacterized protein LOC103861271 [Brassica rapa]	gi|923905929|ref|XM_013867547.1|	264	4e-135	PREDICTED: Brassica napus uncharacterized LOC106426816 (LOC106426816), mRNA	.	.	.	.	.	.	.	.	pfam04528	Adeno_E4_34	Adenovirus early E4 34 kDa protein conserved region. Conserved region found in the Adenovirus E4 34 kDa protein.	.	.	.	.	.
BraA01g001570.3C	42.6908	48.0824	33.3962	29.6374	27.3077	46.6018	35.3435	61.8958	81.5319	227.654	233.987	143.997	BraA01g001570.3C	protein_coding	chrA01:791570-791827:+	gi|685256354|ref|XP_009137358.1|	270	5e-29	PREDICTED: uncharacterized protein LOC103861371 [Brassica rapa]	gi|923905936|ref|XM_013867550.1|	258	8e-132	PREDICTED: Brassica napus uncharacterized LOC106426819 (LOC106426819), mRNA	F4JRC5	63.9	3e-13	PAMP-induced secreted peptide 2	.	.	.	.	pfam01294	Ribosomal_L13e	Ribosomal protein L13e.	GO:0045087|innate immune response;GO:2000280|regulation of root development;GO:0080167|response to karrikin;	GO:0048046|apoplast;	.	.	.
BraA01g001580.3C	29.8703	33.4011	35.7718	68.4741	63.7117	48.5681	31.9175	28.8644	27.7902	37.744	40.5196	43.0967	BraA01g001580.3C	protein_coding	chrA01:792402-794719:+	gi|685256358|ref|XP_009137560.1|	1531	0	PREDICTED: mortality factor 4-like protein 1 [Brassica rapa]	gi|685256357|ref|XM_009139312.1|	945	0	PREDICTED: Brassica rapa mortality factor 4-like protein 1 (LOC103861562), mRNA	Q94C32	536	0	Protein MRG1	.	.	.	.	pfam05712	MRG	MRG. This family consists of three different eukaryotic proteins (mortality factor 4 (MORF4/MRG15), male-specific lethal 3(MSL-3) and ESA1-associated factor 3(EAF3)). It is thought that the MRG family is involved in transcriptional regulation via histone acetylation. It contains 2 chromo domains and a leucine zipper motif.	GO:0006338|chromatin remodeling;GO:0016573|histone acetylation;GO:0006355|regulation of transcription, DNA-templated;GO:0006351|transcription, DNA-templated;	GO:0000123|histone acetyltransferase complex;	.	K11339	MORF4L1, MRG15, EAF3; mortality factor 4-like protein 1
BraA01g001590.3C	138.929	156.494	148.806	144.697	146.393	140.611	148.581	153.657	146.614	101.207	117.512	122.262	BraA01g001590.3C	protein_coding	chrA01:799453-800439:-	gi|937575684|ref|NP_001303071.1|	1540	0	transcription factor MYB44 [Brassica napus]	gi|685256359|ref|XM_009139413.1|	987	0	PREDICTED: Brassica rapa transcription factor MYB44 (LOC103861662), mRNA	O23160	504	2e-178	Transcription factor MYB73	ECU11g1690	125	4e-33	COG5147	pfam00249	Myb_DNA-binding	Myb-like DNA-binding domain. This family contains the DNA binding domains from Myb proteins, as well as the SANT domain family.	GO:0030154|cell differentiation;GO:0019760|glucosinolate metabolic process;GO:1901001|negative regulation of response to salt stress;GO:0010929|positive regulation of auxin mediated signaling pathway;GO:0006357|regulation of transcription from RNA polymerase II promoter;GO:0006355|regulation of transcription, DNA-templated;GO:0009737|response to abscisic acid;GO:0046686|response to cadmium ion;GO…	GO:0005634|nucleus;	GO:0003700|transcription factor activity, sequence-specific DNA binding;GO:0000981|RNA polymerase II transcription factor activity, sequence-specific DNA binding;GO:0043565|sequence-specific DNA binding;GO:0001135|transcription factor activity, RNA polymerase II transcription factor recruiting;GO:0044212|transcription regulatory region DNA binding;	K09422	MYBP; myb proto-oncogene protein, plant
BraA01g001600.3C	0	0	0	0	0	0	0	0	0	0	0	0	BraA01g001600.3C	protein_coding	chrA01:808892-809865:-	gi|674861935|emb|CDY69047.1|	116	2e-06	BnaCnng61580D [Brassica napus]	gi|199580171|gb|AC189475.2|	132	8e-62	Brassica rapa subsp. pekinensis clone KBrB080J22, complete sequence	.	.	.	.	.	.	.	.	pfam05999	Herpes_U5	Herpesvirus U5-like family. This family of Herpesvirus includes U4, U5 and UL27.	.	.	.	.	.
BraA01g001610.3C	2.95063	2.16249	2.12284	2.8054	2.45513	2.50453	4.81135	2.81078	2.41943	7.61687	7.23622	7.05718	BraA01g001610.3C	protein_coding	chrA01:819023-821402:+	gi|685256362|ref|XP_009137739.1|	3351	0	PREDICTED: probable LRR receptor-like serine/threonine-protein kinase At4g37250 [Brassica rapa]	gi|685256361|ref|XM_009139491.1|	2286	0	PREDICTED: Brassica rapa probable LRR receptor-like serine/threonine-protein kinase At4g37250 (LOC103861759), mRNA	C0LGS3	1047	0	Probable LRR receptor-like serine/threonine-protein kinase At4g37250	Cgl2127_1	62.4	2e-09	COG0515	pfam00069	Pkinase	Protein kinase domain.	.	GO:0016021|integral component of membrane;	GO:0005524|ATP binding;GO:0004674|protein serine/threonine kinase activity;	.	.
BraA01g001620.3C	2.35273	2.65309	1.23246	0.219253	0.318435	0.407137	7.77119	14.8667	15.6354	10.3677	10.5632	10.3249	BraA01g001620.3C	protein_coding	chrA01:822110-823905:-	gi|685256364|ref|XP_009137836.1|	1949	0	PREDICTED: cysteine proteinase COT44 [Brassica rapa]	gi|685256363|ref|XM_009139588.1|	1125	0	PREDICTED: Brassica rapa cysteine proteinase COT44 (LOC103861845), mRNA	P25251	642	0	Cysteine proteinase COT44 (Fragment)	AF1946_2	85.1	3e-18	COG4870	pfam00112	Peptidase_C1	Papain family cysteine protease.	.	.	GO:0008234|cysteine-type peptidase activity;	.	.
BraA01g001630.3C	10.4739	7.72779	8.26897	17.1885	13.3448	13.0908	24.0299	22.8188	21.0222	21.5637	22.775	23.3872	BraA01g001630.3C	protein_coding	chrA01:826983-829176:-	gi|685256366|ref|XP_009137940.1|	2183	0	PREDICTED: probable beta-1,4-xylosyltransferase IRX14 [Brassica rapa]	gi|685256365|ref|XM_009139692.1|	1557	0	PREDICTED: Brassica rapa probable beta-1,4-xylosyltransferase IRX14 (LOC103861947), mRNA	Q8L707	676	0	Probable beta-1,4-xylosyltransferase IRX14	.	.	.	.	pfam03360	Glyco_transf_43	Glycosyltransferase family 43.	GO:0071555|cell wall organization;GO:0010154|fruit development;GO:0010417|glucuronoxylan biosynthetic process;GO:0048354|mucilage biosynthetic process involved in seed coat development;GO:0009834|plant-type secondary cell wall biogenesis;GO:0048367|shoot system development;GO:0045492|xylan biosynthetic process;GO:0010051|xylem and phloem pattern formation;	GO:0005768|endosome;GO:0005794|Golgi apparatus;GO:0000139|Golgi membrane;GO:0016021|integral component of membrane;GO:0005802|trans-Golgi network;	GO:0047517|1,4-beta-D-xylan synthase activity;GO:0015018|galactosylgalactosylxylosylprotein 3-beta-glucuronosyltransferase activity;GO:0042285|xylosyltransferase activity;	.	.
BraA01g001640.3C	32.8167	32.0427	27.791	27.4765	28.0256	53.1641	68.2665	42.7463	44.2551	98.614	105.578	98.7717	BraA01g001640.3C	protein_coding	chrA01:836587-837174:+	gi|685256368|ref|XP_009138039.1|	832	1e-110	PREDICTED: ethylene-responsive transcription factor RAP2-10-like [Brassica rapa]	gi|923659638|ref|XM_013791688.1|	588	0	PREDICTED: Brassica napus ethylene-responsive transcription factor RAP2-10-like (LOC106351991), mRNA	Q9SW63	246	6e-81	Ethylene-responsive transcription factor RAP2-10	.	.	.	.	pfam00847	AP2	AP2 domain. This 60 amino acid residue domain can bind to DNA and is found in transcription factor proteins.	GO:0009873|ethylene-activated signaling pathway;GO:0006351|transcription, DNA-templated;	GO:0005634|nucleus;	GO:0003677|DNA binding;GO:0003700|transcription factor activity, sequence-specific DNA binding;	K09286	EREBP; EREBP-like factor
BraA01g001670.3C	41.9661	49.5871	47.1495	31.2131	32.7096	70.5068	77.5407	64.3069	66.4627	60.1697	61.8388	66.1527	BraA01g001670.3C	protein_coding	chrA01:854524-856664:+	gi|923647728|ref|XP_013643407.1|	2076	0	PREDICTED: floral homeotic protein APETALA 2-like isoform X1 [Brassica napus]	gi|923647731|ref|XM_013787954.1|	1246	0	PREDICTED: Brassica napus floral homeotic protein APETALA 2-like (LOC106348248), transcript variant X2, mRNA	P47927	675	0	Floral homeotic protein APETALA 2	.	.	.	.	pfam00847	AP2	AP2 domain. This 60 amino acid residue domain can bind to DNA and is found in transcription factor proteins.	GO:0030154|cell differentiation;GO:0009908|flower development;GO:0010073|meristem maintenance;GO:0048481|ovule development;GO:0048316|seed development;GO:0010093|specification of floral organ identity;GO:0006351|transcription, DNA-templated;	GO:0005634|nucleus;	GO:0003677|DNA binding;GO:0003700|transcription factor activity, sequence-specific DNA binding;	K09284	AP2; AP2-like factor, euAP2 lineage
BraA01g001680.3C	0	0	0.795477	0	0.959142	0.919738	1.51014	1.13845	0.364133	1.67293	0.763606	1.11069	BraA01g001680.3C	protein_coding	chrA01:863734-864581:-	gi|923800744|ref|XP_013687307.1|	118	2e-06	PREDICTED: ribosomal protein S14, mitochondrial-like [Brassica napus]	gi|199580120|gb|AC232512.1|	127	5e-59	Brassica rapa subsp. pekinensis clone KBrB065B14, complete sequence	.	.	.	.	.	.	.	.	pfam07938	Fungal_lectin	Fungal fucose-specific lectin. Lectins are involved in many recognition events at the molecular or cellular level. These fungal lectins, such as Aleuria aurantia lectin (AAL), specifically recognize fucosylated glycans. AAL is a dimeric protein, with each monomer being organized into a six-bladed beta-propeller fold and a small antiparallel two-stranded beta-sheet. The beta-propeller fold is impo…	.	.	.	.	.
BraA01g001690.3C	2.08443	2.36466	1.85985	0.694815	0.784876	1.1827	0	0.975971	0.766217	0.938725	0.446333	0.519363	BraA01g001690.3C	protein_coding	chrA01:869261-870972:+	gi|685256374|ref|XP_009138272.1|	1521	0	PREDICTED: transcription factor SPATULA [Brassica rapa]	gi|685256373|ref|XM_009140024.1|	1065	0	PREDICTED: Brassica rapa transcription factor SPATULA (LOC103862298), mRNA	Q9FUA4	396	7e-135	Transcription factor SPATULA	.	.	.	.	pfam00010	HLH	Helix-loop-helix DNA-binding domain.	GO:0048440|carpel development;GO:0007623|circadian rhythm;GO:0010154|fruit development;GO:0010187|negative regulation of seed germination;GO:0009409|response to cold;GO:0010114|response to red light;GO:0006351|transcription, DNA-templated;	GO:0005634|nucleus;	GO:0003677|DNA binding;GO:0003700|transcription factor activity, sequence-specific DNA binding;GO:0046983|protein dimerization activity;	.	.
BraA01g001700.3C	23.4098	21.895	25.6659	6.48494	8.63363	4.73082	10.2392	10.9131	9.45001	42.6338	39.9914	37.221	BraA01g001700.3C	protein_coding	chrA01:873081-874145:-	gi|685256376|ref|XP_009138381.1|	1661	0	PREDICTED: mitogen-activated protein kinase kinase kinase NPK1 [Brassica rapa]	gi|923906011|ref|XM_013867580.1|	1065	0	PREDICTED: Brassica napus mitogen-activated protein kinase kinase kinase NPK1-like (LOC106426850), mRNA	O80888	160	1e-43	Mitogen-activated protein kinase kinase kinase 17	.	.	.	.	pfam00069	Pkinase	Protein kinase domain.	GO:0009738|abscisic acid-activated signaling pathway;GO:0032147|activation of protein kinase activity;GO:0007346|regulation of mitotic cell cycle;GO:0009737|response to abscisic acid;GO:0006970|response to osmotic stress;GO:0023014|signal transduction by protein phosphorylation;GO:0031098|stress-activated protein kinase signaling cascade;	GO:0005737|cytoplasm;GO:0005634|nucleus;	GO:0005524|ATP binding;GO:0004709|MAP kinase kinase kinase activity;GO:0004674|protein serine/threonine kinase activity;	.	.
BraA01g001710.3C	1.70763	1.55454	0.990369	2.87769	1.19413	2.67184	0.940063	0.944918	0.30223	2.22165	2.53517	1.84374	BraA01g001710.3C	protein_coding	chrA01:875767-876461:+	gi|674958235|emb|CDX75627.1|	365	6e-43	BnaA01g00750D [Brassica napus]	gi|685256377|ref|XM_009140226.1|	258	9e-132	PREDICTED: Brassica rapa uncharacterized LOC103862488 (LOC103862488), transcript variant X1, mRNA	.	.	.	.	.	.	.	.	pfam00076	RRM_1	RNA recognition motif. (a.k.a. RRM, RBD, or RNP domain). The RRM motif is probably diagnostic of an RNA binding protein. RRMs are found in a variety of RNA binding proteins, including various hnRNP proteins, proteins implicated in regulation of alternative splicing, and protein components of snRNPs. The motif also appears in a few single stranded DNA binding proteins. The RRM structure consists o…	.	.	.	.	.
BraA01g001720.3C	2.4097	3.77075	2.79509	1.88146	2.64148	2.44562	1.72094	1.94605	1.52152	1.7158	1.30529	1.40636	BraA01g001720.3C	protein_coding	chrA01:877179-878773:-	gi|685256381|ref|XP_009138587.1|	1612	0	PREDICTED: uncharacterized protein LOC103862622 [Brassica rapa]	gi|685256380|ref|XM_009140339.1|	689	0	PREDICTED: Brassica rapa uncharacterized LOC103862622 (LOC103862622), mRNA	.	.	.	.	.	.	.	.	pfam03763	Remorin_C	Remorin, C-terminal region. Remorins are plant-specific plasma membrane-associated proteins. In tobacco remorin co-purifies with lipid rafts. Most remorins have a variable, proline-rich C-half and a more conserved N-half that is predicted to form coiled coils. Consistent with this, circular dichroism studies have demonstrated that much of the protein is alpha-helical. Remorins exist in plasma mem…	.	.	.	.	.
BraA01g001730.3C	106.885	110.734	109.374	87.1198	92.7161	110.112	58.9993	64.6489	61.7893	91.5589	89.8193	88.0897	BraA01g001730.3C	protein_coding	chrA01:881170-884107:-	gi|674964813|emb|CDX69275.1|	1881	0	BnaC01g01780D [Brassica napus]	gi|923906004|ref|XM_013867577.1|	833	0	PREDICTED: Brassica napus CLK4-associating serine/arginine rich protein-like (LOC106426848), transcript variant X1, mRNA	A0JNI5	80.1	1e-14	CLK4-associating serine/arginine rich protein	.	.	.	.	pfam09750	DRY_EERY	Alternative splicing regulator. This entry represents the conserved N-terminal region of SWAP (suppressor-of-white-apricot protein) proteins. This region contains two highly conserved motifs, viz: DRY and EERY, which appear to be the sites for alternative splicing of exons 2 and 3 of the SWAP mRNA. These proteins are thus thought to be involved in auto-regulation of pre-mRNA splicing. Most family…	GO:0006397|mRNA processing;GO:0008380|RNA splicing;	GO:0005654|nucleoplasm;	.	K13168	SFRS16; splicing factor, arginine/serine-rich 16
BraA01g001740.3C	1888.61	2015.71	1928.4	645.583	649.908	1073.26	1186.49	1322.45	1302.12	2231.33	2287.95	2095.78	BraA01g001740.3C	protein_coding	chrA01:888802-889805:+	gi|685256385|ref|XP_009138768.1|	1058	4e-142	PREDICTED: heat stress transcription factor B-1 [Brassica rapa]	gi|685256384|ref|XM_009140520.1|	861	0	PREDICTED: Brassica rapa heat stress transcription factor B-1 (LOC103862791), mRNA	Q96320	343	2e-116	Heat stress transcription factor B-1	SPAC2E12.02.02	100	7e-23	COG5169	pfam00447	HSF_DNA-bind	HSF-type DNA-binding.	GO:0045892|negative regulation of transcription, DNA-templated;GO:0009408|response to heat;GO:0006351|transcription, DNA-templated;	GO:0005634|nucleus;	GO:0003700|transcription factor activity, sequence-specific DNA binding;GO:0043565|sequence-specific DNA binding;	K09419	HSFF; heat shock transcription factor, other eukaryote
BraA01g001750.3C	13.1579	7.21866	5.37878	4.43753	3.40486	4.43104	52.0768	40.4781	39.5792	21.3229	18.7169	20.2148	BraA01g001750.3C	protein_coding	chrA01:890948-893644:+	gi|674964811|emb|CDX69273.1|	2258	0	BnaC01g01800D [Brassica napus]	gi|685256386|ref|XM_009140630.1|	958	0	PREDICTED: Brassica rapa red chlorophyll catabolite reductase, chloroplastic (LOC103862886), mRNA	Q8LDU4	476	6e-165	Red chlorophyll catabolite reductase, chloroplastic	SPCC1682.04	122	1e-31	COG5126	pfam06405	RCC_reductase	Red chlorophyll catabolite reductase (RCC reductase). This family consists of several red chlorophyll catabolite reductase (RCC reductase) proteins. Red chlorophyll catabolite (RCC) reductase (RCCR) and pheophorbide (Pheide) a oxygenase (PaO) catalyse the key reaction of chlorophyll catabolism, porphyrin macrocycle cleavage of Pheide a to a primary fluorescent catabolite (pFCC).	GO:0015996|chlorophyll catabolic process;GO:0009814|defense response, incompatible interaction;GO:0010363|regulation of plant-type hypersensitive response;GO:0043067|regulation of programmed cell death;	GO:0009507|chloroplast;GO:0009941|chloroplast envelope;GO:0009570|chloroplast stroma;GO:0009535|chloroplast thylakoid membrane;GO:0005737|cytoplasm;GO:0005829|cytosol;GO:0005739|mitochondrion;	GO:0051743|red chlorophyll catabolite reductase activity;	K13545	ACD2; red chlorophyll catabolite reductase [EC:1.3.1.80]
BraA01g001760.3C	6.71086	5.12293	5.81466	9.22637	10.8557	10.0845	8.54603	6.44262	5.06579	8.20495	5.5817	6.80926	BraA01g001760.3C	protein_coding	chrA01:895537-897473:+	gi|685256393|ref|XP_009139195.1|	1877	0	PREDICTED: methionine aminopeptidase 1D, chloroplastic/mitochondrial [Brassica rapa]	gi|685256392|ref|XM_009140947.1|	1056	0	PREDICTED: Brassica rapa methionine aminopeptidase 1D, chloroplastic/mitochondrial (LOC103863158), mRNA	Q9FV50	655	0	Methionine aminopeptidase 1D, chloroplastic/mitochondrial	ML1576	281	8e-92	COG0024	pfam00557	Peptidase_M24	Metallopeptidase family M24. This family contains metallopeptidases. It also contains non-peptidase homologues such as the N terminal domain of Spt16 which is a histone H3-H4 binding module.	GO:0031365|N-terminal protein amino acid modification;GO:0009737|response to abscisic acid;	GO:0009507|chloroplast;GO:0005739|mitochondrion;	GO:0004177|aminopeptidase activity;GO:0046872|metal ion binding;GO:0008235|metalloexopeptidase activity;	K01265	map; methionyl aminopeptidase [EC:3.4.11.18]
BraA01g001770.3C	0.206735	0	0	0	0	0	0.0758727	0.0762645	0.146358	0	0.153461	0.0744043	BraA01g001770.3C	protein_coding	chrA01:897660-900061:-	gi|685256391|ref|XP_009139093.1|	2079	0	PREDICTED: patatin-like protein 3 [Brassica rapa]	gi|685256390|ref|XM_009140845.1|	1186	0	PREDICTED: Brassica rapa patatin-like protein 3 (LOC103863070), mRNA	O23181	632	0	Patatin-like protein 3	RC0922	88.6	4e-18	COG3621	pfam01734	Patatin	Patatin-like phospholipase. This family consists of various patatin glycoproteins from plants. The patatin protein accounts for up to 40% of the total soluble protein in potato tubers. Patatin is a storage protein but it also has the enzymatic activity of lipid acyl hydrolase, catalyzing the cleavage of fatty acids from membrane lipids. Members of this family have been found also in vertebrates.	GO:0006952|defense response;GO:0016042|lipid catabolic process;GO:0009737|response to abscisic acid;	GO:0005737|cytoplasm;GO:0016020|membrane;	GO:0047372|acylglycerol lipase activity;GO:0004620|phospholipase activity;	.	.
BraA01g001780.3C	0.0745039	0.16278	0	0	0	0	0	0.0824535	0	0	0.165914	0.241327	BraA01g001780.3C	protein_coding	chrA01:902154-904367:-	gi|685256395|ref|XP_009139287.1|	1779	0	PREDICTED: patatin-like protein 1 [Brassica rapa]	gi|923520059|ref|XM_013809818.1|	1144	0	PREDICTED: Brassica napus patatin-like protein 1 (LOC106369695), mRNA	O23179	590	0	Patatin-like protein 1	VC0178	78.2	3e-15	COG3621	pfam01734	Patatin	Patatin-like phospholipase. This family consists of various patatin glycoproteins from plants. The patatin protein accounts for up to 40% of the total soluble protein in potato tubers. Patatin is a storage protein but it also has the enzymatic activity of lipid acyl hydrolase, catalyzing the cleavage of fatty acids from membrane lipids. Members of this family have been found also in vertebrates.	GO:0006952|defense response;GO:0010311|lateral root formation;GO:0016042|lipid catabolic process;	GO:0005737|cytoplasm;GO:0016020|membrane;	GO:0047372|acylglycerol lipase activity;GO:0004620|phospholipase activity;	.	.
BraA01g001790.3C	2.01798	2.12847	1.29143	0.201026	0.486606	0.186646	3.67751	3.00341	2.9558	1.29008	2.09198	0.901584	BraA01g001790.3C	protein_coding	chrA01:906281-908731:-	gi|685256397|ref|XP_009139351.1|	1957	0	PREDICTED: patatin-like protein 1 isoform X1 [Brassica rapa]	gi|685256396|ref|XM_009141103.1|	1227	0	PREDICTED: Brassica rapa patatin-like protein 1 (LOC103863326), transcript variant X1, mRNA	O23179	662	0	Patatin-like protein 1	VC0178	88.2	2e-18	COG3621	pfam01734	Patatin	Patatin-like phospholipase. This family consists of various patatin glycoproteins from plants. The patatin protein accounts for up to 40% of the total soluble protein in potato tubers. Patatin is a storage protein but it also has the enzymatic activity of lipid acyl hydrolase, catalyzing the cleavage of fatty acids from membrane lipids. Members of this family have been found also in vertebrates.	GO:0006952|defense response;GO:0010311|lateral root formation;GO:0016042|lipid catabolic process;	GO:0005737|cytoplasm;GO:0016020|membrane;	GO:0047372|acylglycerol lipase activity;GO:0004620|phospholipase activity;	.	.
BraA01g001800.3C	2.32859	2.26116	2.70101	6.12911	7.16479	4.1639	5.69735	4.35235	4.34112	5.09969	5.35843	4.97251	BraA01g001800.3C	protein_coding	chrA01:914976-917507:+	gi|685256403|ref|XP_009139537.1|	2545	0	PREDICTED: uncharacterized protein LOC103863524 [Brassica rapa]	gi|685256406|ref|XM_009141419.1|	1590	0	PREDICTED: Brassica rapa uncharacterized LOC103863524 (LOC103863524), transcript variant X3, mRNA	.	.	.	.	.	.	.	.	pfam04784	DUF547	Protein of unknown function, DUF547. Family of uncharacterized proteins from C. elegans and A. thaliana.	.	.	.	.	.
BraA01g001810.3C	21.8252	21.1466	21.3085	38.3376	35.3561	29.491	24.5733	16.5072	19.6246	19.1558	18.3788	24.4529	BraA01g001810.3C	protein_coding	chrA01:918196-920835:+	gi|685258235|ref|XP_009129819.1|	1633	0	PREDICTED: F-box protein At1g30790-like [Brassica rapa]	gi|199580120|gb|AC232512.1|	629	0	Brassica rapa subsp. pekinensis clone KBrB065B14, complete sequence	.	.	.	.	.	.	.	.	pfam08268	FBA_3	F-box associated domain.	.	.	.	.	.
BraA01g001820.3C	1.27686	0.844263	0.857462	1.79583	1.55082	0.946342	1.81279	2.41714	1.53434	3.541	3.59174	3.7731	BraA01g001820.3C	protein_coding	chrA01:921277-923817:-	gi|685256413|ref|XP_009139866.1|	3923	0	PREDICTED: uncharacterized protein LOC103863824 [Brassica rapa]	gi|685256412|ref|XM_009141618.1|	2541	0	PREDICTED: Brassica rapa uncharacterized LOC103863824 (LOC103863824), mRNA	Q16P90	78.2	2e-13	Molybdenum cofactor sulfurase 3	MA1950	112	5e-25	COG0520	pfam08657	DASH_Spc34	DASH complex subunit Spc34. The DASH complex is a ~10 subunit microtubule-binding complex that is transferred to the kinetochore prior to mitosis. In Saccharomyces cerevisiae DASH forms both rings and spiral structures on microtubules in vitro. Components of the DASH complex, including Dam1, Duo1, Spc34, Dad1 and Ask1, are essential and connect the centromere to the plus end of spindle microtubul…	GO:0006777|Mo-molybdopterin cofactor biosynthetic process;GO:0043545|molybdopterin cofactor metabolic process;	.	GO:0008265|Mo-molybdopterin cofactor sulfurase activity;GO:0030151|molybdenum ion binding;GO:0030170|pyridoxal phosphate binding;	.	.
BraA01g001830.3C	12.3549	11.9704	10.407	22.4139	18.5137	17.1613	13.603	12.8593	11.402	13.2036	13.9205	15.4042	BraA01g001830.3C	protein_coding	chrA01:926015-927528:-	gi|685256416|ref|XP_009139953.1|	2000	0	PREDICTED: cell division cycle-associated 7-like protein [Brassica rapa]	gi|685256415|ref|XM_009141705.1|	1161	0	PREDICTED: Brassica rapa cell division cycle-associated 7-like protein (LOC103863912), mRNA	Q96GN5	118	4e-28	Cell division cycle-associated 7-like protein	.	.	.	.	pfam10497	zf-4CXXC_R1	Zinc-finger domain of monoamine-oxidase A repressor R1. R1 is a transcription factor repressor that inhibits monoamine oxidase A gene expression. This domain is a four-CXXC zinc finger putative DNA-binding domain found at the C-terminal end of R1. The domain carries 12 cysteines of which four pairs are of the CXXC type.	GO:0008284|positive regulation of cell proliferation;GO:0006355|regulation of transcription, DNA-templated;GO:0006351|transcription, DNA-templated;	GO:0005829|cytosol;GO:0001650|fibrillar center;GO:0005730|nucleolus;GO:0005634|nucleus;	.	.	.
BraA01g001840.3C	1.40546	1.82323	1.32457	22.712	26.5363	24.7392	0	0	0	0	0	0	BraA01g001840.3C	protein_coding	chrA01:929032-930855:+	gi|685256419|ref|XP_009140048.1|	1723	0	PREDICTED: putative glucose-6-phosphate 1-epimerase [Brassica rapa]	gi|685256418|ref|XM_009141800.1|	972	0	PREDICTED: Brassica rapa putative glucose-6-phosphate 1-epimerase (LOC103864004), mRNA	Q40784	356	4e-120	Putative glucose-6-phosphate 1-epimerase	VC2001	140	7e-38	COG0676	pfam01263	Aldose_epim	Aldose 1-epimerase.	GO:0005975|carbohydrate metabolic process;	.	GO:0030246|carbohydrate binding;GO:0047938|glucose-6-phosphate 1-epimerase activity;	.	.
BraA01g001850.3C	12.7722	13.443	15.4238	20.3865	19.2497	19.0846	5.00853	4.96985	4.70686	8.59296	3.76639	4.15597	BraA01g001850.3C	protein_coding	chrA01:931725-933636:+	gi|674958221|emb|CDX75613.1|	1562	0	BnaA01g00890D [Brassica napus]	gi|685256422|ref|XM_009141987.1|	1464	0	PREDICTED: Brassica rapa uncharacterized LOC103864202 (LOC103864202), mRNA	Q8RWH9	514	8e-177	Nuclear pore complex protein NUP58	.	.	.	.	pfam04633	Herpes_BMRF2	Herpesvirus BMRF2 protein.	GO:0051028|mRNA transport;GO:0006606|protein import into nucleus;	GO:0005635|nuclear envelope;GO:0005643|nuclear pore;	GO:0008139|nuclear localization sequence binding;	K14307	NUPL1, NUP49; nucleoporin p58/p45
BraA01g001860.3C	6.72903	6.38689	8.31705	26.7692	22.0621	23.5228	1.0931	1.22082	0.937148	3.22914	4.54464	7.38448	BraA01g001860.3C	protein_coding	chrA01:934012-935169:-	gi|685256421|ref|XP_009140147.1|	1375	0	PREDICTED: methylesterase 9-like [Brassica rapa]	gi|685256420|ref|XM_009141899.1|	774	0	PREDICTED: Brassica rapa methylesterase 9-like (LOC103864108), mRNA	O23171	409	2e-143	Methylesterase 9	.	.	.	.	pfam12697	Abhydrolase_6	Alpha/beta hydrolase family. This family contains alpha/beta hydrolase enzymes of diverse specificity.	GO:0009817|defense response to fungus, incompatible interaction;GO:0009694|jasmonic acid metabolic process;GO:0009696|salicylic acid metabolic process;GO:0009627|systemic acquired resistance;	.	GO:0016788|hydrolase activity, acting on ester bonds;GO:0080030|methyl indole-3-acetate esterase activity;GO:0080032|methyl jasmonate esterase activity;GO:0080031|methyl salicylate esterase activity;	.	.
BraA01g001870.3C	0.852749	1.16445	0.432745	0.15397	0.0745401	0.142955	0.0586806	0	0	0	0	0	BraA01g001870.3C	protein_coding	chrA01:936159-939668:-	gi|685256425|ref|XP_009140331.1|	2757	0	PREDICTED: L-ascorbate oxidase homolog isoform X1 [Brassica rapa]	gi|922413798|ref|XM_013731917.1|	1374	0	PREDICTED: Brassica oleracea var. oleracea L-ascorbate oxidase homolog (LOC106295903), mRNA	Q00624	531	0	L-ascorbate oxidase homolog	YMR058w	90.5	3e-18	COG2132	pfam07732	Cu-oxidase_3	Multicopper oxidase. This entry contains many divergent copper oxidase-like domains that are not recognized by the pfam00394 model.	.	GO:0005576|extracellular region;	GO:0005507|copper ion binding;GO:0016491|oxidoreductase activity;	K00423	E1.10.3.3; L-ascorbate oxidase [EC:1.10.3.3]
BraA01g001880.3C	1.3276	0.997084	0.866212	1.31839	2.20491	0.890242	0.867891	1.33152	0.660853	1.49783	0.785312	0.985478	BraA01g001880.3C	protein_coding	chrA01:940984-943041:-	gi|685256429|ref|XP_009140477.1|	3670	0	PREDICTED: pentatricopeptide repeat-containing protein At4g37170 [Brassica rapa]	gi|685256428|ref|XM_009142229.1|	2058	0	PREDICTED: Brassica rapa pentatricopeptide repeat-containing protein At4g37170 (LOC103864449), mRNA	O23169	1182	0	Pentatricopeptide repeat-containing protein At4g37170	.	.	.	.	pfam14432	DYW_deaminase	DYW family of nucleic acid deaminases. A family of nucleic acid deaminases prototyped by the plant PPR DYW proteins that are implicated in chloroplast and mitochondrial RNA transcript maturation by numerous C to U editing events. The name derives from the DYW motif present at the C-terminus of the classical plant PPR DYW deaminases. Members of this family are present in bacteria, plants, Naegleri…	GO:0009451|RNA modification;	GO:0043231|intracellular membrane-bounded organelle;	GO:0004519|endonuclease activity;GO:0003723|RNA binding;GO:0008270|zinc ion binding;	.	.
BraA01g001890.3C	20.8652	20.9816	20.0504	5.17027	6.83757	6.43957	16.6289	14.5892	15.2042	14.1409	12.2481	18.7579	BraA01g001890.3C	protein_coding	chrA01:947936-949242:+	gi|685256431|ref|XP_009140580.1|	1597	0	PREDICTED: protein PHR1-LIKE 1 [Brassica rapa]	gi|685256430|ref|XM_009142332.1|	975	0	PREDICTED: Brassica rapa protein PHR1-LIKE 1 (LOC103864545), mRNA	F4JRB0	412	7e-142	Transcription factor HHO5	.	.	.	.	pfam00249	Myb_DNA-binding	Myb-like DNA-binding domain. This family contains the DNA binding domains from Myb proteins, as well as the SANT domain family.	GO:0048449|floral organ formation;GO:0010629|negative regulation of gene expression;GO:0006355|regulation of transcription, DNA-templated;GO:0006351|transcription, DNA-templated;	GO:0005829|cytosol;GO:0005634|nucleus;	GO:0003700|transcription factor activity, sequence-specific DNA binding;GO:0044212|transcription regulatory region DNA binding;	.	.
BraA01g001900.3C	0	0	0	0.123084	0	0.342836	0	0.0943032	0.0904881	1.57977	0.853913	0.184006	BraA01g001900.3C	protein_coding	chrA01:950105-951405:-	gi|685258237|ref|XP_009129831.1|	899	2e-118	PREDICTED: F-box protein At1g30790-like [Brassica rapa]	gi|199580120|gb|AC232512.1|	700	0	Brassica rapa subsp. pekinensis clone KBrB065B14, complete sequence	.	.	.	.	.	.	.	.	pfam00646	F-box	F-box domain. This domain is approximately 50 amino acids long, and is usually found in the N-terminal half of a variety of proteins. Two motifs that are commonly found associated with the F-box domain are the leucine rich repeats (LRRs; pfam00560 and pfam07723) and the WD repeat (pfam00400). The F-box domain has a role in mediating protein-protein interactions in a variety of contexts, such as p…	.	.	.	.	.
BraA01g001910.3C	14.399	7.25045	7.95948	15.4365	18.4076	9.95716	9.78458	11.7025	10.8707	18.0015	15.9075	16.154	BraA01g001910.3C	protein_coding	chrA01:960332-961617:-	gi|685256435|ref|XP_009140776.1|	1246	9e-172	PREDICTED: thioredoxin-like protein HCF164, chloroplastic [Brassica rapa]	gi|685256434|ref|XM_009142528.1|	759	0	PREDICTED: Brassica rapa thioredoxin-like protein HCF164, chloroplastic (LOC103864728), mRNA	O23166	375	5e-130	Thioredoxin-like protein HCF164, chloroplastic	.	.	.	.	pfam00085	Thioredoxin	Thioredoxin. Thioredoxins are small enzymes that participate in redox reactions, via the reversible oxidation of an active centre disulfide bond. Some members with only the active site are not separated from the noise.	GO:0045454|cell redox homeostasis;GO:0034599|cellular response to oxidative stress;GO:0010190|cytochrome b6f complex assembly;GO:0006662|glycerol ether metabolic process;	GO:0009507|chloroplast;GO:0009534|chloroplast thylakoid;GO:0009535|chloroplast thylakoid membrane;GO:0031977|thylakoid lumen;	GO:0016671|oxidoreductase activity, acting on a sulfur group of donors, disulfide as acceptor;GO:0015035|protein disulfide oxidoreductase activity;GO:0047134|protein-disulfide reductase activity;GO:0004791|thioredoxin-disulfide reductase activity;	.	.
BraA01g001920.3C	7.81662	4.8169	5.34706	7.43067	6.07344	5.01754	2.50095	1.55268	1.77365	7.10563	2.0085	3.10175	BraA01g001920.3C	protein_coding	chrA01:961968-963726:+	gi|685256437|ref|XP_009140872.1|	1625	0	PREDICTED: nuclear autoantigenic sperm protein [Brassica rapa]	gi|685256436|ref|XM_009142624.1|	1224	0	PREDICTED: Brassica rapa nuclear autoantigenic sperm protein (LOC103864825), mRNA	.	.	.	.	.	.	.	.	pfam10516	SHNi-TPR	SHNi-TPR. SHNi-TPR family members contain a reiterated sequence motif that is an interrupted form of TPR repeat.	.	.	.	.	.
BraA01g001930.3C	0.739234	0.605667	0.214366	0	0	0	0	0	0	0	0	0.399078	BraA01g001930.3C	protein_coding	chrA01:964343-965848:+	gi|685256439|ref|XP_009140967.1|	669	3e-87	PREDICTED: CASP-like protein At4g37235 [Brassica rapa]	gi|685256438|ref|XM_009142719.1|	462	0	PREDICTED: Brassica rapa CASP-like protein At4g37235 (LOC103864917), mRNA	Q66GI1	211	1e-68	CASP-like protein 5C1	.	.	.	.	pfam04535	DUF588	Domain of unknown function (DUF588). This family of plant proteins contains a domain that may have a catalytic activity. It has a conserved arginine and aspartate that could form an active site. These proteins are predicted to contain 3 or 4 transmembrane helices.	.	GO:0016021|integral component of membrane;GO:0005886|plasma membrane;	.	.	.
BraA01g001950.3C	10.3493	7.24276	10.1288	3.03653	6.78484	4.77114	10.6825	7.51639	6.52542	11.8341	12.2437	17.4596	BraA01g001950.3C	protein_coding	chrA01:972278-972805:+	gi|685256441|ref|XP_009141055.1|	602	2e-76	PREDICTED: uncharacterized protein LOC103864993 [Brassica rapa]	gi|685256440|ref|XM_009142807.1|	528	0	PREDICTED: Brassica rapa uncharacterized LOC103864993 (LOC103864993), mRNA	.	.	.	.	.	.	.	.	pfam14009	DUF4228	Domain of unknown function (DUF4228). This domain is found in plants. The function is not known.	.	.	.	.	.
BraA01g001960.3C	9.69812	11.3561	10.7345	21.3332	24.1131	19.8071	7.04873	7.36573	7.47161	7.66939	7.4813	9.85517	BraA01g001960.3C	protein_coding	chrA01:976218-978588:+	gi|685256447|ref|XP_009141323.1|	2332	0	PREDICTED: cytoplasmic tRNA 2-thiolation protein 2 [Brassica rapa]	gi|685256446|ref|XM_009143075.1|	1347	0	PREDICTED: Brassica rapa cytoplasmic tRNA 2-thiolation protein 2 (LOC103865246), mRNA	O65628	741	0	Cytoplasmic tRNA 2-thiolation protein 2	.	.	.	.	pfam10288	DUF2392	Protein of unknown function (DUF2392). This is a family of proteins conserved from plants to humans. The function is not known. It carries a characteristic GRG sequence motif.	GO:0010311|lateral root formation;GO:0034227|tRNA thio-modification;GO:0002143|tRNA wobble position uridine thiolation;	GO:0005829|cytosol;	GO:0016783|sulfurtransferase activity;GO:0000049|tRNA binding;	K14169	CTU2, NCS2; cytoplasmic tRNA 2-thiolation protein 2
BraA01g001970.3C	0.979927	1.34975	0.988392	4.43101	3.51566	2.28558	2.76765	1.74461	1.85501	1.87077	2.18222	3.49611	BraA01g001970.3C	protein_coding	chrA01:978813-983239:-	gi|685256443|ref|XP_009141155.1|	2691	0	PREDICTED: BEL1-like homeodomain protein 2 [Brassica rapa]	gi|685256444|ref|XM_009142973.1|	2004	0	PREDICTED: Brassica rapa BEL1-like homeodomain protein 2 (LOC103865094), transcript variant X2, mRNA	Q9SW80	739	0	BEL1-like homeodomain protein 2	.	.	.	.	pfam07526	POX	Associated with HOX. The function of this domain is unknown. It is often found in plant proteins associated with pfam00046.	GO:0009965|leaf morphogenesis;GO:0006351|transcription, DNA-templated;	GO:0005634|nucleus;	GO:0003677|DNA binding;GO:0003700|transcription factor activity, sequence-specific DNA binding;	.	.
BraA01g001980.3C	10.5269	12.0732	11.2972	11.499	9.99189	13.805	12.5213	11.3274	11.0549	12.235	13.02	14.3255	BraA01g001980.3C	protein_coding	chrA01:993314-1001376:+	gi|685256449|ref|XP_009141421.1|	2514	0	PREDICTED: protein DA1-related 1 [Brassica rapa]	gi|685256448|ref|XM_009143173.1|	1692	0	PREDICTED: Brassica rapa protein DA1-related 1 (LOC103865341), mRNA	Q8W4F0	773	0	Protein DA1-related 1	.	.	.	.	pfam12315	DUF3633	Protein of unknown function (DUF3633). This domain family is found in bacteria and eukaryotes, and is approximately 210 amino acids in length. The family is found in association with pfam00412.	.	GO:0005886|plasma membrane;	GO:0046872|metal ion binding;GO:0043130|ubiquitin binding;	.	.
BraA01g001990.3C	56.7496	63.7738	64.6325	8.04863	7.67314	15.0607	53.3269	64.4176	66.7273	16.3111	14.0313	17.0305	BraA01g001990.3C	protein_coding	chrA01:1002109-1003211:-	gi|685256453|ref|XP_009141598.1|	1614	0	PREDICTED: uncharacterized protein LOC103865519 [Brassica rapa]	gi|685256452|ref|XM_009143350.1|	996	0	PREDICTED: Brassica rapa uncharacterized LOC103865519 (LOC103865519), mRNA	Q1PE15	470	7e-165	Calcium uniporter protein 1, mitochondrial	.	.	.	.	pfam04678	DUF607	Protein of unknown function, DUF607. This family represents a conserved region found in several uncharacterized eukaryotic proteins.	.	GO:0016021|integral component of membrane;GO:0005743|mitochondrial inner membrane;GO:0005739|mitochondrion;	GO:0005262|calcium channel activity;GO:0015292|uniporter activity;	.	.
BraA01g002000.3C	7.34969	10.2497	11.518	20.6679	16.9497	21.0769	26.6868	20.7674	20.6745	27.2366	24.899	28.7873	BraA01g002000.3C	protein_coding	chrA01:1005448-1006539:-	gi|923503874|ref|XP_013738757.1|	1839	0	PREDICTED: geranylgeranyl pyrophosphate synthase, chloroplastic/chromoplastic-like [Brassica napus]	gi|685256454|ref|XM_009143462.1|	1092	0	PREDICTED: Brassica rapa geranylgeranyl pyrophosphate synthase, chloroplastic/chromoplastic (LOC103865611), mRNA	Q43133	633	0	Geranylgeranyl pyrophosphate synthase, chloroplastic/chromoplastic	alr0213	332	4e-111	COG0142	pfam00348	polyprenyl_synt	Polyprenyl synthetase.	GO:0016117|carotenoid biosynthetic process;GO:0045337|farnesyl diphosphate biosynthetic process;GO:0033384|geranyl diphosphate biosynthetic process;GO:0033386|geranylgeranyl diphosphate biosynthetic process;	GO:0009570|chloroplast stroma;GO:0009509|chromoplast;	GO:0004161|dimethylallyltranstransferase activity;GO:0004311|farnesyltranstransferase activity;GO:0004337|geranyltranstransferase activity;GO:0046872|metal ion binding;	.	.
BraA01g002010.3C	146.893	158.129	147.845	125.319	147.448	148.777	174.367	156.301	169.801	209.175	205.812	210.477	BraA01g002010.3C	protein_coding	chrA01:1007776-1008678:+	gi|685256459|ref|XP_009141932.1|	997	4e-136	PREDICTED: NEDD8-conjugating enzyme Ubc12 [Brassica rapa]	gi|685256458|ref|XM_009143684.1|	558	0	PREDICTED: Brassica rapa NEDD8-conjugating enzyme Ubc12 (LOC103865798), mRNA	Q9SDY5	374	6e-132	NEDD8-conjugating enzyme Ubc12	.	.	.	.	pfam00179	UQ_con	Ubiquitin-conjugating enzyme. Proteins destined for proteasome-mediated degradation may be ubiquitinated. Ubiquitination follows conjugation of ubiquitin to a conserved cysteine residue of UBC homologues. TSG101 is one of several UBC homologues that lacks this active site cysteine.	GO:0045116|protein neddylation;GO:0009733|response to auxin;	GO:0005737|cytoplasm;	GO:0005524|ATP binding;GO:0019788|NEDD8 transferase activity;	K10579	UBE2M, UBC12; ubiquitin-conjugating enzyme E2 M
BraA01g002020.3C	1.87009	1.08531	0.610083	1.1818	0.735605	1.25402	1.93031	0.776113	1.86179	1.76774	0.715783	1.07267	BraA01g002020.3C	protein_coding	chrA01:1008897-1010959:-	gi|685256457|ref|XP_009141825.1|	2445	0	PREDICTED: uncharacterized protein LOC103865702 [Brassica rapa]	gi|685256456|ref|XM_009143577.1|	1461	0	PREDICTED: Brassica rapa uncharacterized LOC103865702 (LOC103865702), mRNA	.	.	.	.	PH0367	95.9	2e-20	COG0477	pfam07690	MFS_1	Major Facilitator Superfamily.	.	.	.	.	.
BraA01g002030.3C	143.894	151.568	153.985	223.67	221.412	175.528	145.957	125.575	134.811	247.286	262.378	247.449	BraA01g002030.3C	protein_coding	chrA01:1013576-1014891:+	gi|685256461|ref|XP_009142040.1|	1171	1e-158	PREDICTED: BES1/BZR1 homolog protein 2 [Brassica rapa]	gi|685256460|ref|XM_009143792.1|	912	0	PREDICTED: Brassica rapa BES1/BZR1 homolog protein 2 (LOC103865897), mRNA	Q94A43	416	2e-144	BES1/BZR1 homolog protein 2	.	.	.	.	pfam05687	DUF822	Plant protein of unknown function (DUF822). This family consists of the N terminal regions of several plant proteins of unknown function.	GO:0009742|brassinosteroid mediated signaling pathway;GO:0006351|transcription, DNA-templated;	.	GO:0003677|DNA binding;GO:0003700|transcription factor activity, sequence-specific DNA binding;	.	.
BraA01g002060.3C	6.84997	5.06917	5.94631	8.04324	9.45664	8.53471	7.83386	8.26558	7.50882	7.15826	5.36362	5.24874	BraA01g002060.3C	protein_coding	chrA01:1020048-1023050:-	gi|685256465|ref|XP_009142233.1|	3393	0	PREDICTED: probable Xaa-Pro aminopeptidase P [Brassica rapa]	gi|685256464|ref|XM_009143985.1|	1876	0	PREDICTED: Brassica rapa probable Xaa-Pro aminopeptidase P (LOC103866076), mRNA	F4JQH3	1176	0	Aminopeptidase P1	YLL029w	417	2e-134	COG0006	pfam00557	Peptidase_M24	Metallopeptidase family M24. This family contains metallopeptidases. It also contains non-peptidase homologues such as the N terminal domain of Spt16 which is a histone H3-H4 binding module.	GO:0009926|auxin polar transport;	GO:0005737|cytoplasm;GO:0005829|cytosol;GO:0005783|endoplasmic reticulum;GO:0031090|organelle membrane;GO:0005886|plasma membrane;	GO:0004177|aminopeptidase activity;GO:0030145|manganese ion binding;GO:0070006|metalloaminopeptidase activity;GO:0010013|N-1-naphthylphthalamic acid binding;GO:0008270|zinc ion binding;	.	.
BraA01g002070.3C	53.4807	42.3656	41.3561	38.3994	31.931	45.2996	33.0572	33.574	32.5479	61.9498	47.7086	48.2884	BraA01g002070.3C	protein_coding	chrA01:1023394-1024573:-	gi|685328160|ref|XP_009102313.1|	334	2e-38	PREDICTED: P25 protein-like [Brassica rapa]	gi|923503885|ref|XM_013883654.1|	224	7e-113	PREDICTED: Brassica napus probable NAD(P)H dehydrogenase (quinone) FQR1-like 2 (LOC106441873), mRNA	O23207	134	4e-38	Probable NAD(P)H dehydrogenase (quinone) FQR1-like 2	ZwrbA	57	1e-10	COG0655	pfam09173	eIF2_C	Initiation factor eIF2 gamma, C terminal. Members of this family, which are found in the initiation factors eIF2 and EF-Tu, adopt a structure consisting of a beta barrel with Greek key topology. They are required for formation of the ternary complex with GTP and initiator tRNA.	.	GO:0005737|cytoplasm;GO:0005886|plasma membrane;	GO:0010181|FMN binding;GO:0003955|NAD(P)H dehydrogenase (quinone) activity;	K03809	wrbA; NAD(P)H dehydrogenase (quinone) [EC:1.6.5.2]
BraA01g002080.3C	11.2275	10.6964	11.206	1.6972	3.46919	3.67684	5.17466	3.46759	3.60458	1.40127	0.872192	0.845752	BraA01g002080.3C	protein_coding	chrA01:1032149-1034762:+	gi|923520107|ref|XP_013665374.1|	832	5e-110	PREDICTED: homeobox-leucine zipper protein ATHB-40 [Brassica napus]	gi|923520106|ref|XM_013809920.1|	654	0	PREDICTED: Brassica napus homeobox-leucine zipper protein ATHB-40 (LOC106369808), mRNA	O23208	291	3e-98	Homeobox-leucine zipper protein ATHB-40	ECU03g1170	47.8	6e-06	COG5576	pfam00046	Homeobox	Homeobox domain.	GO:0009733|response to auxin;GO:0006351|transcription, DNA-templated;	GO:0005634|nucleus;	GO:0003700|transcription factor activity, sequence-specific DNA binding;GO:0043565|sequence-specific DNA binding;	K09338	HD-ZIP; homeobox-leucine zipper protein
BraA01g002090.3C	126.259	117.631	117.33	44.9067	44.368	38.0476	72.3509	71.4205	70.5525	96.4896	99.2068	87.3917	BraA01g002090.3C	protein_coding	chrA01:1038107-1039828:+	gi|685256473|ref|XP_009142677.1|	1442	0	PREDICTED: G-box-binding factor 1 [Brassica rapa]	gi|685256472|ref|XM_009144429.1|	942	0	PREDICTED: Brassica rapa G-box-binding factor 1 (LOC103866462), mRNA	P42774	476	1e-167	G-box-binding factor 1	.	.	.	.	pfam07777	MFMR	G-box binding protein MFMR. This region is found to the N-terminus of the pfam00170 transcription factor domain. It is between 150 and 200 amino acids in length. The N-terminal half is rather rich in proline residues and has been termed the PRD (proline rich domain), whereas the C-terminal half is more polar and has been called the MFMR (multifunctional mosaic region). It has been suggested that …	GO:0006351|transcription, DNA-templated;	GO:0005737|cytoplasm;GO:0005634|nucleus;	GO:0003700|transcription factor activity, sequence-specific DNA binding;GO:0043565|sequence-specific DNA binding;GO:0044212|transcription regulatory region DNA binding;	K09060	GBF; plant G-box-binding factor
BraA01g002100.3C	3.54054	5.35537	6.31814	1.77028	2.28542	1.46102	1.34937	1.95916	2.45833	5.44782	3.94225	6.1752	BraA01g002100.3C	protein_coding	chrA01:1039989-1041393:-	gi|685256471|ref|XP_009142559.1|	1051	1e-143	PREDICTED: HVA22-like protein k [Brassica rapa]	gi|685256470|ref|XM_009144311.1|	627	0	PREDICTED: Brassica rapa HVA22-like protein k (LOC103866366), mRNA	Q6NLY8	307	8e-105	HVA22-like protein k	SPBC30D10.09c	63.2	1e-11	COG5052	pfam03134	TB2_DP1_HVA22	TB2/DP1, HVA22 family. This family includes members from a wide variety of eukaryotes. It includes the TB2/DP1 (deleted in polyposis) protein, which in humans is deleted in severe forms of familial adenomatous polyposis, an autosomal dominant oncological inherited disease. The family also includes the plant protein of known similarity to TB2/DP1, the HVA22 abscisic acid-induced protein, which is …	.	.	.	K17279	REEP5_6; receptor expression-enhancing protein 5/6
BraA01g002110.3C	41.4479	42.5633	41.2293	16.3363	16.8604	18.0845	50.0136	46.4206	41.4412	53.7828	57.0137	46.9657	BraA01g002110.3C	protein_coding	chrA01:1041672-1043045:-	gi|685256469|ref|XP_009142446.1|	2274	0	PREDICTED: scarecrow-like protein 15 [Brassica rapa]	gi|685256468|ref|XM_009144198.1|	1374	0	PREDICTED: Brassica rapa scarecrow-like protein 15 (LOC103866272), mRNA	O23210	750	0	Scarecrow-like protein 15	.	.	.	.	pfam03514	GRAS	GRAS domain family. Proteins in the GRAS (GAI, RGA, SCR) family are known as major players in gibberellin (GA) signaling, which regulates various aspects of plant growth and development. Mutation of the SCARECROW (SCR) gene results in a radial pattern defect, loss of a ground tissue layer, in the root. The PAT1 protein is involved in phytochrome A signal transduction. A sequence, structure and ev…	GO:0030154|cell differentiation;GO:0048831|regulation of shoot system development;GO:0006355|regulation of transcription, DNA-templated;GO:0006351|transcription, DNA-templated;	GO:0005634|nucleus;	GO:0003700|transcription factor activity, sequence-specific DNA binding;GO:0043565|sequence-specific DNA binding;	.	.
BraA01g002120.3C	2.82486	4.47462	3.27665	0.918087	1.08647	3.0308	0.311022	0.390785	0.599961	0.620187	0.471806	0.457503	BraA01g002120.3C	protein_coding	chrA01:1049551-1051507:+	gi|674958197|emb|CDX75589.1|	1504	0	BnaA01g01130D [Brassica napus]	gi|685258238|ref|XM_009131595.1|	558	0	PREDICTED: Brassica rapa splicing factor U2af large subunit A-like (LOC103854638), mRNA	O23212	510	6e-176	Splicing factor U2af large subunit A	.	.	.	.	pfam00076	RRM_1	RNA recognition motif. (a.k.a. RRM, RBD, or RNP domain). The RRM motif is probably diagnostic of an RNA binding protein. RRMs are found in a variety of RNA binding proteins, including various hnRNP proteins, proteins implicated in regulation of alternative splicing, and protein components of snRNPs. The motif also appears in a few single stranded DNA binding proteins. The RRM structure consists o…	GO:0042742|defense response to bacterium;GO:0000398|mRNA splicing, via spliceosome;	GO:0000243|commitment complex;GO:0016607|nuclear speck;GO:0005634|nucleus;GO:0071004|U2-type prespliceosome;GO:0089701|U2AF;	GO:0008187|poly-pyrimidine tract binding;GO:0030628|pre-mRNA 3'-splice site binding;	K12837	U2AF2; splicing factor U2AF 65 kDa subunit
BraA01g002130.3C	54.7401	56.9404	57.0442	21.1062	26.3838	61.2753	52.826	51.2886	48.5189	41.8155	33.1466	33.7901	BraA01g002130.3C	protein_coding	chrA01:1053848-1054777:+	gi|674958196|emb|CDX75588.1|	1318	5e-179	BnaA01g01140D [Brassica napus]	gi|685256474|ref|XM_009144535.1|	776	0	PREDICTED: Brassica rapa probable polyol transporter 6 (LOC103866561), mRNA	Q8GXR2	454	2e-157	Probable polyol transporter 6	.	.	.	.	pfam00083	Sugar_tr	Sugar (and other) transporter.	GO:0046323|glucose import;	GO:0016021|integral component of membrane;	GO:0005351|sugar:proton symporter activity;GO:0005355|glucose transmembrane transporter activity;	.	.
BraA01g002140.3C	151.442	132.452	135.672	82.5541	77.3435	196.742	61.6518	48.0141	52.3374	90.4238	69.8203	86.8156	BraA01g002140.3C	protein_coding	chrA01:1054780-1055517:+	gi|685256475|ref|XP_009142783.1|	1183	2e-158	PREDICTED: LOW QUALITY PROTEIN: probable polyol transporter 6 [Brassica rapa]	gi|685256474|ref|XM_009144535.1|	738	0	PREDICTED: Brassica rapa probable polyol transporter 6 (LOC103866561), mRNA	Q8GXR2	424	7e-146	Probable polyol transporter 6	.	.	.	.	pfam00083	Sugar_tr	Sugar (and other) transporter.	GO:0046323|glucose import;	GO:0016021|integral component of membrane;	GO:0005351|sugar:proton symporter activity;GO:0005355|glucose transmembrane transporter activity;	.	.
BraA01g002150.3C	17.1092	12.041	9.92277	25.1887	20.2473	26.2551	11.0489	4.73369	6.11448	11.2367	7.32709	6.92734	BraA01g002150.3C	protein_coding	chrA01:1055853-1056914:+	gi|685256477|ref|XP_009142898.1|	833	1e-111	PREDICTED: uncharacterized protein LOC103866654 [Brassica rapa]	gi|685256476|ref|XM_009144650.1|	519	0	PREDICTED: Brassica rapa uncharacterized LOC103866654 (LOC103866654), mRNA	.	.	.	.	.	.	.	.	pfam06708	DUF1195	Protein of unknown function (DUF1195). This family consists of several plant specific hypothetical proteins of around 160 residues in length. The function of this family is unknown.	.	.	.	.	.
BraA01g002160.3C	45.202	39.9914	38.0612	20.743	19.1998	18.5607	39.8964	45.3313	46.3025	55.1056	52.3604	38.5619	BraA01g002160.3C	protein_coding	chrA01:1057529-1061002:+	gi|685256479|ref|XP_009143008.1|	1254	1e-159	PREDICTED: acidic leucine-rich nuclear phosphoprotein 32-related protein [Brassica rapa]	gi|685256478|ref|XM_009144760.1|	1606	0	PREDICTED: Brassica rapa acidic leucine-rich nuclear phosphoprotein 32-related protein (LOC103866748), mRNA	Q9SCQ7	210	3e-58	Acidic leucine-rich nuclear phosphoprotein 32-related protein	.	.	.	.	pfam00382	TFIIB	Transcription factor TFIIB repeat.	GO:0043486|histone exchange;GO:0006913|nucleocytoplasmic transport;GO:0006334|nucleosome assembly;	GO:0005634|nucleus;	GO:0042393|histone binding;	.	.
BraA01g002170.3C	0.39121	0.320525	0.226889	0.282542	0.136785	0.131165	0	0.216476	0.207718	0	0.217798	0.211196	BraA01g002170.3C	protein_coding	chrA01:1072060-1073284:+	gi|685256482|ref|XP_009143191.1|	1575	0	PREDICTED: random slug protein 5-like [Brassica rapa]	gi|685256481|ref|XM_009144943.1|	873	0	PREDICTED: Brassica rapa random slug protein 5-like (LOC103866906), mRNA	Q55CU8	127	4e-32	Phosphatidylinositol transfer protein 3	.	.	.	.	pfam00650	CRAL_TRIO	CRAL/TRIO domain.	.	.	GO:0008526|phosphatidylinositol transporter activity;	.	.
BraA01g002180.3C	0	0	0	0	0	0	0	0	0	0	0	0	BraA01g002180.3C	protein_coding	chrA01:1077459-1078438:+	gi|685256484|ref|XP_009143303.1|	943	1e-126	PREDICTED: GATA transcription factor 19-like [Brassica rapa]	gi|923520112|ref|XM_013809931.1|	672	0	PREDICTED: Brassica napus GATA transcription factor 19-like (LOC106369822), mRNA	Q6QPM2	244	2e-79	GATA transcription factor 19	.	.	.	.	pfam00320	GATA	GATA zinc finger. This domain uses four cysteine residues to coordinate a zinc ion. This domain binds to DNA. Two GATA zinc fingers are found in the GATA transcription factors. However there are several proteins which only contains a single copy of the domain.	GO:0030154|cell differentiation;	GO:0005634|nucleus;GO:0005667|transcription factor complex;	GO:0003682|chromatin binding;GO:0003700|transcription factor activity, sequence-specific DNA binding;GO:0000977|RNA polymerase II regulatory region sequence-specific DNA binding;GO:0001085|RNA polymerase II transcription factor binding;GO:0001228|transcriptional activator activity, RNA polymerase II transcription regulatory region sequence-specific binding;GO:0008270|zinc ion binding;	.	.
BraA01g002190.3C	132.035	105.473	106.35	7.80568	6.1722	10.8709	55.2337	64.0909	65.1325	28.1221	24.3689	30.4373	BraA01g002190.3C	protein_coding	chrA01:1080982-1083531:+	gi|685256486|ref|XP_009143412.1|	1663	0	PREDICTED: monoacylglycerol lipase ABHD6-like [Brassica rapa]	gi|923520115|ref|XM_013809937.1|	948	0	PREDICTED: Brassica napus monoacylglycerol lipase ABHD6-like (LOC106369830), mRNA	Q1LZ86	75.1	5e-14	Monoacylglycerol lipase ABHD6	lin1782	83.6	7e-18	COG0596	pfam12697	Abhydrolase_6	Alpha/beta hydrolase family. This family contains alpha/beta hydrolase enzymes of diverse specificity.	GO:0046464|acylglycerol catabolic process;GO:0060292|long term synaptic depression;GO:0030336|negative regulation of cell migration;GO:0009395|phospholipid catabolic process;GO:0046889|positive regulation of lipid biosynthetic process;GO:2000124|regulation of endocannabinoid signaling pathway;	GO:0032281|AMPA glutamate receptor complex;GO:0016021|integral component of membrane;GO:0005739|mitochondrion;	GO:0047372|acylglycerol lipase activity;GO:0004620|phospholipase activity;	K13700	ABHD6; abhydrolase domain-containing protein 6 [EC:3.1.1.23]
BraA01g002200.3C	0.293407	0	0.113444	0	0	0	0	0.108238	0	0	0	0	BraA01g002200.3C	protein_coding	chrA01:1084439-1085820:+	gi|685256490|ref|XP_009143626.1|	1536	0	PREDICTED: monoacylglycerol lipase ABHD6-like [Brassica rapa]	gi|685256489|ref|XM_009145378.1|	873	0	PREDICTED: Brassica rapa monoacylglycerol lipase ABHD6-like (LOC103867291), mRNA	Q9BV23	58.2	2e-08	Monoacylglycerol lipase ABHD6	.	.	.	.	pfam12697	Abhydrolase_6	Alpha/beta hydrolase family. This family contains alpha/beta hydrolase enzymes of diverse specificity.	GO:0046464|acylglycerol catabolic process;GO:0060292|long term synaptic depression;GO:0030336|negative regulation of cell migration;GO:0009395|phospholipid catabolic process;GO:0046889|positive regulation of lipid biosynthetic process;GO:2000124|regulation of endocannabinoid signaling pathway;	GO:0032281|AMPA glutamate receptor complex;GO:0016021|integral component of membrane;GO:0005739|mitochondrion;GO:0005886|plasma membrane;	GO:0047372|acylglycerol lipase activity;GO:0004620|phospholipase activity;	K13700	ABHD6; abhydrolase domain-containing protein 6 [EC:3.1.1.23]
BraA01g002210.3C	7.82664	7.15091	5.66711	10.8941	13.4672	7.31575	4.38696	4.72459	4.48308	8.14605	7.07735	6.04337	BraA01g002210.3C	protein_coding	chrA01:1085920-1088516:-	gi|685256488|ref|XP_009143525.1|	2694	0	PREDICTED: ATPase family AAA domain-containing protein 3C [Brassica rapa]	gi|685256487|ref|XM_009145277.1|	1800	0	PREDICTED: Brassica rapa ATPase family AAA domain-containing protein 3C (LOC103867193), mRNA	Q6NVR9	295	2e-89	ATPase family AAA domain-containing protein 3	MJ1156	85.1	2e-16	COG0464	pfam12037	DUF3523	Domain of unknown function (DUF3523). This presumed domain is functionally uncharacterized. This domain is found in eukaryotes. This domain is typically between 257 to 277 amino acids in length. This domain is found associated with pfam00004. This domain has a conserved LER sequence motif.	.	GO:0016021|integral component of membrane;GO:0005743|mitochondrial inner membrane;GO:0042645|mitochondrial nucleoid;	GO:0005524|ATP binding;	K17681	ATAD3A_B; ATPase family AAA domain-containing protein 3A/B
BraA01g002220.3C	29.172	33.0341	29.2984	4.62487	4.478	14.7905	6.65878	16.1423	11.3336	5.55412	9.50689	9.60281	BraA01g002220.3C	protein_coding	chrA01:1091999-1092238:-	gi|685256492|ref|XP_009143738.1|	419	1e-51	PREDICTED: protein RADIALIS-like 3 [Brassica rapa]	gi|685256491|ref|XM_009145490.1|	240	7e-122	PREDICTED: Brassica rapa protein RADIALIS-like 3 (LOC103867386), mRNA	Q6NNN0	139	2e-42	Protein RADIALIS-like 3	.	.	.	.	pfam00249	Myb_DNA-binding	Myb-like DNA-binding domain. This family contains the DNA binding domains from Myb proteins, as well as the SANT domain family.	GO:0006351|transcription, DNA-templated;	GO:0005634|nucleus;	GO:0003677|DNA binding;GO:0003700|transcription factor activity, sequence-specific DNA binding;	.	.
BraA01g002230.3C	11.408	9.03199	8.4375	15.2727	15.3992	6.55698	8.35904	13.0212	10.2573	25.8313	20.8461	18.7979	BraA01g002230.3C	protein_coding	chrA01:1098893-1101288:+	gi|685256494|ref|XP_009143836.1|	3398	0	PREDICTED: U-box domain-containing protein 5-like [Brassica rapa]	gi|685256493|ref|XM_009145588.1|	2148	0	PREDICTED: Brassica rapa U-box domain-containing protein 5-like (LOC103867481), mRNA	O23225	876	0	U-box domain-containing protein 5	.	.	.	.	pfam04564	U-box	U-box domain. This domain is related to the Ring finger pfam00097 but lacks the zinc binding residues.	.	.	GO:0004842|ubiquitin-protein transferase activity;	.	.
BraA01g002240.3C	1.29366	0.581915	0.441341	3.07775	4.57644	2.24524	3.35138	3.78978	2.90917	6.53426	3.64346	4.51897	BraA01g002240.3C	protein_coding	chrA01:1103618-1105091:+	gi|685256496|ref|XP_009143937.1|	1846	0	PREDICTED: pheophytinase, chloroplastic [Brassica rapa]	gi|685256495|ref|XM_009145689.1|	1122	0	PREDICTED: Brassica rapa pheophytinase, chloroplastic (LOC103867579), mRNA	Q9FFZ1	104	2e-23	Pheophytinase, chloroplastic	all2056	193	5e-57	COG0596	pfam12697	Abhydrolase_6	Alpha/beta hydrolase family. This family contains alpha/beta hydrolase enzymes of diverse specificity.	GO:0015996|chlorophyll catabolic process;	GO:0009507|chloroplast;GO:0009570|chloroplast stroma;GO:0009535|chloroplast thylakoid membrane;	GO:0080124|pheophytinase activity;	.	.
BraA01g002250.3C	6.47346	5.33483	4.42623	6.98836	6.73466	3.74685	6.10203	6.28437	6.2231	7.35822	6.06984	5.17463	BraA01g002250.3C	protein_coding	chrA01:1112306-1116503:+	gi|685256498|ref|XP_009144043.1|	2553	0	PREDICTED: trichohyalin [Brassica rapa]	gi|685256497|ref|XM_009145795.1|	3759	0	PREDICTED: Brassica rapa trichohyalin (LOC103867667), mRNA	Q9FWS1	228	3e-59	Auxilin-like protein 1	.	.	.	.	pfam00226	DnaJ	DnaJ domain. DnaJ domains (J-domains) are associated with hsp70 heat-shock system and it is thought that this domain mediates the interaction. DnaJ-domain is therefore part of a chaperone (protein folding) system. The T-antigens, although not in Prosite are confirmed as DnaJ containing domains from literature.	GO:0006898|receptor-mediated endocytosis;	GO:0031982|vesicle;	.	.	.
BraA01g002260.3C	112.685	56.1153	50.4578	24.0643	25.5654	12.1024	22.4189	34.3141	32.9259	71.1199	41.4799	35.4757	BraA01g002260.3C	protein_coding	chrA01:1116860-1117228:+	gi|685256500|ref|XP_009144127.1|	627	5e-82	PREDICTED: uncharacterized protein LOC103867758 [Brassica rapa]	gi|685256499|ref|XM_009145879.1|	369	0	PREDICTED: Brassica rapa uncharacterized LOC103867758 (LOC103867758), mRNA	.	.	.	.	.	.	.	.	pfam06050	HGD-D	2-hydroxyglutaryl-CoA dehydratase, D-component. Degradation of glutamate via the hydroxyglutarate pathway involves the syn-elimination of water from 2-hydroxyglutaryl-CoA. This anaerobic process is catalysed by 2-hydroxyglutaryl-CoA dehydratase, an enzyme with two components (A and D) that reversibly associate during reaction cycles. This component contains one non-reducible [4Fe-4S]2+ cluster an…	.	.	.	.	.
BraA01g002270.3C	353.366	172.865	121.485	63.1448	66.8714	72.0633	326.641	389.81	377.667	451.217	324.502	344.902	BraA01g002270.3C	protein_coding	chrA01:1118529-1118903:+	gi|685256502|ref|XP_009144195.1|	573	1e-73	PREDICTED: uncharacterized protein LOC103867852 [Brassica rapa]	gi|685256501|ref|XM_009145947.1|	375	0	PREDICTED: Brassica rapa uncharacterized LOC103867852 (LOC103867852), mRNA	.	.	.	.	.	.	.	.	pfam07075	DUF1343	Protein of unknown function (DUF1343). This family consists of several hypothetical bacterial proteins of around 400 residues in length. The function of this family is unknown.	.	.	.	.	.
BraA01g002280.3C	8.8987	6.70424	7.91939	18.8374	13.9476	6.1729	4.8988	3.39593	3.82879	6.51225	6.5771	7.95143	BraA01g002280.3C	protein_coding	chrA01:1119461-1120896:-	gi|685256504|ref|XP_009144304.1|	1974	0	PREDICTED: salicylate carboxymethyltransferase [Brassica rapa]	gi|685256503|ref|XM_009146056.1|	1113	0	PREDICTED: Brassica rapa salicylate carboxymethyltransferase (LOC103867926), mRNA	Q9SPV4	289	5e-93	Salicylate carboxymethyltransferase	.	.	.	.	pfam03492	Methyltransf_7	SAM dependent carboxyl methyltransferase. This family of plant methyltransferases contains enzymes that act on a variety of substrates including salicylic acid, jasmonic acid and 7-Methylxanthine. Caffeine is synthesized through sequential three-step methylation of xanthine derivatives at positions 7-N, 3-N, and 1-N. The protein 7-methylxanthine methyltransferase (designated as CaMXMT) catalyses …	.	.	GO:0046872|metal ion binding;GO:0008168|methyltransferase activity;	.	.
BraA01g002290.3C	11.183	6.98091	8.16728	20.2558	17.2127	15.0772	0.716611	0.45838	0.628337	2.54035	1.84472	1.7888	BraA01g002290.3C	protein_coding	chrA01:1124025-1126574:+	gi|685256506|ref|XP_009144397.1|	2315	0	PREDICTED: long chain base biosynthesis protein 1 [Brassica rapa]	gi|685256505|ref|XM_009146149.1|	1440	0	PREDICTED: Brassica rapa long chain base biosynthesis protein 1 (LOC103868026), mRNA	Q94IB8	816	0	Long chain base biosynthesis protein 1	SPBC18E5.02c	256	2e-77	COG0156	pfam00155	Aminotran_1_2	Aminotransferase class I and II.	GO:0009793|embryo development ending in seed dormancy;GO:0009825|multidimensional cell growth;GO:0043067|regulation of programmed cell death;GO:0030148|sphingolipid biosynthetic process;	GO:0005783|endoplasmic reticulum;GO:0005789|endoplasmic reticulum membrane;GO:0016021|integral component of membrane;	GO:0030170|pyridoxal phosphate binding;GO:0004758|serine C-palmitoyltransferase activity;	K00654	SPT; serine palmitoyltransferase [EC:2.3.1.50]
BraA01g002300.3C	5.5758	1.49475	1.86488	0.592931	1.00468	1.51392	1.12988	1.40072	1.88894	17.9241	6.20843	7.79305	BraA01g002300.3C	protein_coding	chrA01:1127273-1132597:+	gi|674958184|emb|CDX75576.1|	4099	0	BnaA01g01260D [Brassica napus]	gi|685256507|ref|XM_009146257.1|	1566	0	PREDICTED: Brassica rapa phosphatidylinositol/phosphatidylcholine transfer protein SFH12 (LOC103868119), mRNA	Q94A34	961	0	Phosphatidylinositol/phosphatidylcholine transfer protein SFH12	.	.	.	.	pfam00141	peroxidase	Peroxidase.	GO:0015031|protein transport;	GO:0000139|Golgi membrane;GO:0005886|plasma membrane;	.	.	.
BraA01g002310.3C	8.74673	8.67311	8.6628	19.7289	18.8201	17.5055	11.1119	12.7329	12.3607	8.99426	11.0876	10.3883	BraA01g002310.3C	protein_coding	chrA01:1133194-1135805:+	gi|685256512|ref|XP_009144678.1|	2056	0	PREDICTED: uncharacterized protein LOC103868293 [Brassica rapa]	gi|685256513|ref|XM_009146493.1|	882	0	PREDICTED: Brassica rapa uncharacterized LOC103868293 (LOC103868293), transcript variant X2, mRNA	.	.	.	.	.	.	.	.	pfam12722	Hid1	High-temperature-induced dauer-formation protein. Hid1 (high-temperature-induced dauer-formation protein 1) represents proteins of approximately 800 residues long and is conserved from fungi to humans. It contains up to seven potential transmembrane domains separated by regions of low complexity. Functionally it might be involved in vesicle secretion or be an inter-cellular signalling protein or …	.	.	.	.	.
BraA01g002320.3C	83.8483	57.7851	54.3536	30.175	30.959	84.8202	79.4464	83.8866	81.6123	186.54	133.054	138.539	BraA01g002320.3C	protein_coding	chrA01:1137223-1138453:+	gi|426262495|emb|CCJ34843.1|	1255	5e-171	horseradish peroxidase isoenzyme HRP_08562.1 [Armoracia rusticana]	gi|685258242|ref|XM_009131627.1|	474	0	PREDICTED: Brassica rapa peroxidase 49-like (LOC103854666), mRNA	O23237	479	5e-169	Peroxidase 49	.	.	.	.	pfam00141	peroxidase	Peroxidase.	GO:0042744|hydrogen peroxide catabolic process;GO:0006979|response to oxidative stress;	GO:0005618|cell wall;GO:0005576|extracellular region;	GO:0020037|heme binding;GO:0046872|metal ion binding;GO:0004601|peroxidase activity;	K00430	E1.11.1.7; peroxidase [EC:1.11.1.7]
BraA01g002330.3C	54.8128	52.7778	56.0394	16.7485	14.7424	38.8759	50.6783	41.8019	40.1108	21.9422	24.8431	23.3313	BraA01g002330.3C	protein_coding	chrA01:1140316-1141244:-	gi|685256516|ref|XP_009144816.1|	786	9e-105	PREDICTED: probable ubiquitin-conjugating enzyme E2 17 [Brassica rapa]	gi|685256515|ref|XM_009146568.1|	486	0	PREDICTED: Brassica rapa probable ubiquitin-conjugating enzyme E2 17 (LOC103868454), mRNA	O23239	294	5e-101	Probable ubiquitin-conjugating enzyme E2 17	SPAC18B11.07c	75.9	1e-16	COG5078	pfam00179	UQ_con	Ubiquitin-conjugating enzyme. Proteins destined for proteasome-mediated degradation may be ubiquitinated. Ubiquitination follows conjugation of ubiquitin to a conserved cysteine residue of UBC homologues. TSG101 is one of several UBC homologues that lacks this active site cysteine.	GO:0043161|proteasome-mediated ubiquitin-dependent protein catabolic process;GO:0000209|protein polyubiquitination;GO:0009739|response to gibberellin;	GO:0005737|cytoplasm;GO:0005634|nucleus;	GO:0005524|ATP binding;GO:0061630|ubiquitin protein ligase activity;GO:0031625|ubiquitin protein ligase binding;	K10688	UBE2W, UBC16; ubiquitin-conjugating enzyme E2 W [EC:2.3.2.25]
BraA01g002340.3C	16.6915	17.452	17.7	19.9732	18.9634	16.9841	16.8502	16.7391	15.8718	10.3485	12.9051	11.3059	BraA01g002340.3C	protein_coding	chrA01:1143493-1146690:+	gi|685256518|ref|XP_009144913.1|	3192	0	PREDICTED: CDK5RAP1-like protein [Brassica rapa]	gi|685256517|ref|XM_009146665.1|	1908	0	PREDICTED: Brassica rapa CDK5RAP1-like protein (LOC103868546), mRNA	Q8H0V1	1056	0	CDK5RAP1-like protein	SA1134	289	2e-88	COG0621	pfam00919	UPF0004	Uncharacterized protein family UPF0004. This family is the N terminal half of the Prosite family. The C-terminal half has been shown to be related to MiaB proteins. This domain is a nearly always found in conjunction with pfam04055 and pfam01938 although its function is uncertain.	GO:0000079|regulation of cyclin-dependent protein serine/threonine kinase activity;GO:0006400|tRNA modification;	GO:0005737|cytoplasm;	GO:0051539|4 iron, 4 sulfur cluster binding;GO:0046872|metal ion binding;GO:0016740|transferase activity;	.	.
BraA01g002350.3C	6.83791	7.73908	6.93115	4.00421	4.04937	3.46992	2.3739	3.47697	2.28962	5.0492	4.66428	3.65821	BraA01g002350.3C	protein_coding	chrA01:1149882-1153793:+	gi|685256520|ref|XP_009144986.1|	2456	0	PREDICTED: 3-epi-6-deoxocathasterone 23-monooxygenase [Brassica rapa]	gi|685256519|ref|XM_009146738.1|	1386	0	PREDICTED: Brassica rapa 3-epi-6-deoxocathasterone 23-monooxygenase (LOC103868633), mRNA	Q9M066	850	0	3-epi-6-deoxocathasterone 23-monooxygenase	slr0574	191	8e-54	COG2124	pfam00067	p450	Cytochrome P450. Cytochrome P450s are haem-thiolate proteins involved in the oxidative degradation of various compounds. They are particularly well known for their role in the degradation of environmental toxins and mutagens. They can be divided into 4 classes, according to the method by which electrons from NAD(P)H are delivered to the catalytic site. Sequence conservation is relatively low with…	GO:0016132|brassinosteroid biosynthetic process;GO:0010268|brassinosteroid homeostasis;GO:0048366|leaf development;GO:0009965|leaf morphogenesis;GO:0042814|monopolar cell growth;GO:0048441|petal development;GO:0048443|stamen development;GO:0016125|sterol metabolic process;	GO:0005789|endoplasmic reticulum membrane;GO:0016021|integral component of membrane;	GO:0020037|heme binding;GO:0005506|iron ion binding;GO:0016709|oxidoreductase activity, acting on paired donors, with incorporation or reduction of molecular oxygen, NAD(P)H as one donor, and incorporation of one atom of oxygen;	K12637	CYP90C1, ROT3; 3-epi-6-deoxocathasterone 23-monooxygenase [EC:1.14.13.112]
BraA01g002360.3C	42.2424	38.2741	37.9429	71.4267	77.6581	83.3752	63.4022	83.6129	78.5023	183.053	143.251	103.446	BraA01g002360.3C	protein_coding	chrA01:1164127-1168172:+	gi|685256522|ref|XP_009145073.1|	4414	0	PREDICTED: beta-galactosidase 3 [Brassica rapa]	gi|685256521|ref|XM_009146825.1|	2523	0	PREDICTED: Brassica rapa beta-galactosidase 3 (LOC103868724), mRNA	Q9SCV9	1631	0	Beta-galactosidase 3	XF0840	156	5e-39	COG1874	pfam01301	Glyco_hydro_35	Glycosyl hydrolases family 35.	GO:0005975|carbohydrate metabolic process;	GO:0048046|apoplast;GO:0009505|plant-type cell wall;GO:0005773|vacuole;	GO:0004565|beta-galactosidase activity;GO:0030246|carbohydrate binding;	.	.
BraA01g002370.3C	4.22216	4.92964	4.53466	13.0364	12.5287	9.3775	6.78853	5.36492	5.31394	7.36771	6.71602	7.35662	BraA01g002370.3C	protein_coding	chrA01:1170398-1177966:+	gi|674958176|emb|CDX75568.1|	5621	0	BnaA01g01340D [Brassica napus]	gi|685256527|ref|XM_009147008.1|	1550	0	PREDICTED: Brassica rapa MORC family CW-type zinc finger protein 3-like (LOC103868816), transcript variant X3, mRNA	Q5FV35	954	0	Protein MICRORCHIDIA 2	.	.	.	.	pfam13589	HATPase_c_3	Histidine kinase-, DNA gyrase B-, and HSP90-like ATPase. This family represents, additionally, the structurally related ATPase domains of histidine kinase, DNA gyrase B and HSP90.	GO:0006325|chromatin organization;GO:0051607|defense response to virus;GO:0006281|DNA repair;GO:0031047|gene silencing by RNA;GO:0009626|plant-type hypersensitive response;GO:1900426|positive regulation of defense response to bacterium;GO:1901672|positive regulation of systemic acquired resistance;GO:0006282|regulation of DNA repair;	GO:0005768|endosome;GO:0005634|nucleus;	GO:0005524|ATP binding;GO:0016887|ATPase activity;GO:0003677|DNA binding;GO:0004519|endonuclease activity;GO:0016301|kinase activity;GO:0003723|RNA binding;	.	.
BraA01g002380.3C	1.67415	1.09733	1.55352	5.64254	4.68287	2.99366	1.22884	0.988149	0.71113	3.15823	2.11264	2.0486	BraA01g002380.3C	protein_coding	chrA01:1183779-1184922:+	gi|685256534|ref|XP_009145510.1|	995	1e-132	PREDICTED: protein SHI RELATED SEQUENCE 2 [Brassica rapa]	gi|923520251|ref|XM_013810384.1|	765	0	PREDICTED: Brassica napus protein SHI RELATED SEQUENCE 2-like (LOC106370360), mRNA	O65517	300	1e-99	Protein SHI RELATED SEQUENCE 2	.	.	.	.	pfam05142	DUF702	Domain of unknown function (DUF702). Members of this family are found in various putative zinc finger proteins.	GO:0048653|anther development;GO:0009851|auxin biosynthetic process;GO:0009734|auxin-activated signaling pathway;GO:0009555|pollen development;	GO:0005634|nucleus;	GO:0003677|DNA binding;GO:0046872|metal ion binding;	.	.
BraA01g002390.3C	6.02276	5.22482	4.52035	3.41161	3.05553	8.07728	10.2068	10.1288	9.46821	15.2681	13.0835	11.7306	BraA01g002390.3C	protein_coding	chrA01:1187517-1190142:-	gi|685256536|ref|XP_009145598.1|	2558	0	PREDICTED: aldehyde dehydrogenase family 3 member F1 [Brassica rapa]	gi|923504506|ref|XM_013790156.1|	1446	0	PREDICTED: Brassica napus aldehyde dehydrogenase family 3 member F1-like (LOC106350219), mRNA	Q70E96	890	0	Aldehyde dehydrogenase family 3 member F1	SA1736	393	5e-131	COG1012	pfam00171	Aldedh	Aldehyde dehydrogenase family. This family of dehydrogenases act on aldehyde substrates. Members use NADP as a cofactor. The family includes the following members: The prototypical members are the aldehyde dehydrogenases EC:1.2.1.3. Succinate-semialdehyde dehydrogenase EC:1.2.1.16. Lactaldehyde dehydrogenase EC:1.2.1.22. Benzaldehyde dehydrogenase EC:1.2.1.28. Methylmalonate-semialdehyde dehydrog…	GO:0006081|cellular aldehyde metabolic process;	GO:0005783|endoplasmic reticulum;GO:0016020|membrane;	GO:0004029|aldehyde dehydrogenase (NAD) activity;	K00128	E1.2.1.3; aldehyde dehydrogenase (NAD+) [EC:1.2.1.3]
BraA01g002400.3C	4.22084	4.08397	3.63695	0.174195	0.674651	1.13213	1.06222	0.800778	0	0.117672	0.134278	0	BraA01g002400.3C	protein_coding	chrA01:1192896-1193671:+	gi|685256538|ref|XP_009145707.1|	1077	2e-146	PREDICTED: GATA transcription factor 7 isoform X1 [Brassica rapa]	gi|685256537|ref|XM_009147459.1|	708	0	PREDICTED: Brassica rapa GATA transcription factor 7 (LOC103869353), transcript variant X1, mRNA	O65515	288	2e-96	GATA transcription factor 7	YMR136w	57	9e-09	COG5641	pfam00320	GATA	GATA zinc finger. This domain uses four cysteine residues to coordinate a zinc ion. This domain binds to DNA. Two GATA zinc fingers are found in the GATA transcription factors. However there are several proteins which only contains a single copy of the domain.	GO:0030154|cell differentiation;GO:0007623|circadian rhythm;GO:0009416|response to light stimulus;	GO:0005634|nucleus;GO:0005667|transcription factor complex;	GO:0003682|chromatin binding;GO:0003700|transcription factor activity, sequence-specific DNA binding;GO:0000977|RNA polymerase II regulatory region sequence-specific DNA binding;GO:0001085|RNA polymerase II transcription factor binding;GO:0001228|transcriptional activator activity, RNA polymerase II transcription regulatory region sequence-specific binding;GO:0008270|zinc ion binding;	.	.
BraA01g002410.3C	0.948683	0	0	0.342583	0	0	0.783386	0.524954	0.251858	0	0	0	BraA01g002410.3C	protein_coding	chrA01:1194222-1194977:-	gi|685256542|ref|XP_009145871.1|	198	9e-17	PREDICTED: putative glycine-rich cell wall structural protein 1 [Brassica rapa]	gi|685256541|ref|XM_009147623.1|	230	4e-116	PREDICTED: Brassica rapa putative glycine-rich cell wall structural protein 1 (LOC103869504), mRNA	.	.	.	.	.	.	.	.	pfam02599	CsrA	Global regulator protein family. This is a family of global regulator proteins. This protein is a RNA-binding protein and a global regulator of carbohydrate metabolizm genes facilitating mRNA decay. In Escherichia coli CsrA binds the CsrB RNA molecule to form the Csr regulatory system which has a strong negative regulatory effect on glycogen biosynthesis, glyconeogenesis and glycogen catabolism a…	.	.	.	.	.
BraA01g002420.3C	359.717	388.845	380.433	48.1325	50.7296	116.192	151.204	175.744	169.33	42.642	41.969	40.4608	BraA01g002420.3C	protein_coding	chrA01:1201085-1203054:+	gi|10197652|gb|AAG14962.1|AF214008_1	2522	0	cytochrome p450-dependent monooxygenase [Brassica napus]	gi|937574917|ref|NM_001316183.1|	1536	0	Brassica napus cytochrome P450 84A1 (LOC106350027), mRNA	Q42600	936	0	Cytochrome P450 84A1	BH0579	90.9	1e-18	COG2124	pfam00067	p450	Cytochrome P450. Cytochrome P450s are haem-thiolate proteins involved in the oxidative degradation of various compounds. They are particularly well known for their role in the degradation of environmental toxins and mutagens. They can be divided into 4 classes, according to the method by which electrons from NAD(P)H are delivered to the catalytic site. Sequence conservation is relatively low with…	GO:0009809|lignin biosynthetic process;GO:0009699|phenylpropanoid biosynthetic process;GO:0010224|response to UV-B;	GO:0005783|endoplasmic reticulum;GO:0016021|integral component of membrane;GO:0016020|membrane;	GO:0020037|heme binding;GO:0005506|iron ion binding;GO:0004497|monooxygenase activity;GO:0016709|oxidoreductase activity, acting on paired donors, with incorporation or reduction of molecular oxygen, NAD(P)H as one donor, and incorporation of one atom of oxygen;	K09755	CYP84A, F5H; ferulate-5-hydroxylase [EC:1.14.-.-]
BraA01g002430.3C	11.9215	9.95092	10.6633	8.3675	8.57145	12.6667	25.0036	26.2942	28.9749	25.6817	26.8754	24.6557	BraA01g002430.3C	protein_coding	chrA01:1207093-1210844:-	gi|922418906|ref|XP_013610838.1|	2620	0	PREDICTED: transmembrane and coiled-coil domain-containing protein 4 [Brassica oleracea var. oleracea]	gi|685256545|ref|XM_009147812.1|	2034	0	PREDICTED: Brassica rapa transmembrane and coiled-coil domain-containing protein 4 (LOC103869705), mRNA	Q5TGY1	185	8e-49	Transmembrane and coiled-coil domain-containing protein 4	.	.	.	.	pfam05277	DUF726	Protein of unknown function (DUF726). This family consists of several uncharacterized eukaryotic proteins.	.	GO:0016021|integral component of membrane;	.	.	.
BraA01g002440.3C	7.61768	7.16593	8.22239	16.3523	13.3175	12.8413	7.80474	4.8007	5.95472	6.91684	4.83002	5.59747	BraA01g002440.3C	protein_coding	chrA01:1211444-1213785:-	gi|923504489|ref|XP_013645157.1|	2686	0	PREDICTED: probable serine protease EDA2 isoform X1 [Brassica napus]	gi|923504488|ref|XM_013789703.1|	1069	0	PREDICTED: Brassica napus probable serine protease EDA2 (LOC106349697), transcript variant X1, mRNA	Q1PF50	754	0	Probable serine protease EDA2	.	.	.	.	pfam05577	Peptidase_S28	Serine carboxypeptidase S28. These serine proteases include several eukaryotic enzymes such as lysosomal Pro-X carboxypeptidase, dipeptidyl-peptidase II, and thymus-specific serine peptidase.	GO:0009561|megagametogenesis;GO:0006508|proteolysis;	GO:0005576|extracellular region;	GO:0008239|dipeptidyl-peptidase activity;GO:0008236|serine-type peptidase activity;	.	.
BraA01g002450.3C	5.23213	6.81487	6.269	11.4609	10.6949	8.71335	5.00101	4.64505	4.60977	4.90895	4.16127	4.53175	BraA01g002450.3C	protein_coding	chrA01:1214151-1218020:+	gi|685256550|ref|XP_009146238.1|	3777	0	PREDICTED: probable LRR receptor-like serine/threonine-protein kinase At4g36180 [Brassica rapa]	gi|685256549|ref|XM_009147990.1|	2563	0	PREDICTED: Brassica rapa probable LRR receptor-like serine/threonine-protein kinase At4g36180 (LOC103869882), mRNA	C0LGS2	1239	0	Probable LRR receptor-like serine/threonine-protein kinase At4g36180	alr0124_1	94.7	2e-19	COG4886	pfam08263	LRRNT_2	Leucine rich repeat N-terminal domain. Leucine Rich Repeats pfam00560 are short sequence motifs present in a number of proteins with diverse functions and cellular locations. Leucine Rich Repeats are often flanked by cysteine rich domains. This domain is often found at the N-terminus of tandem leucine rich repeats.	.	GO:0016021|integral component of membrane;GO:0005886|plasma membrane;	GO:0005524|ATP binding;GO:0004674|protein serine/threonine kinase activity;	.	.
BraA01g002460.3C	3.28979	4.76393	6.21199	3.53634	5.13605	2.97555	2.77976	3.47147	2.84356	2.46352	3.23711	2.72596	BraA01g002460.3C	protein_coding	chrA01:1232599-1234584:+	gi|685256552|ref|XP_009146450.1|	2012	0	PREDICTED: NAC domain-containing protein 7 [Brassica rapa]	gi|923520241|ref|XM_013810363.1|	1116	0	PREDICTED: Brassica napus NAC domain-containing protein 76-like (LOC106370328), mRNA	O65508	655	0	NAC domain-containing protein 76	.	.	.	.	pfam02365	NAM	No apical meristem (NAM) protein. This is a family of no apical meristem (NAM) proteins these are plant development proteins. Mutations in NAM result in the failure to develop a shoot apical meristem in petunia embryos. NAM is indicated as having a role in determining positions of meristems and primordial. One member of this family NAP (NAC-like, activated by AP3/PI) is encoded by the target gene…	GO:0071555|cell wall organization;GO:0007275|multicellular organismal development;GO:1901348|positive regulation of secondary cell wall biogenesis;GO:0006355|regulation of transcription, DNA-templated;GO:0006351|transcription, DNA-templated;GO:0048759|xylem vessel member cell differentiation;	GO:0005634|nucleus;	GO:0003700|transcription factor activity, sequence-specific DNA binding;GO:0043565|sequence-specific DNA binding;	.	.
BraA01g002470.3C	0.271052	0.430696	0.228657	0.213558	0.482478	0.760078	0.488345	0.245433	0.261671	0.264482	0.301806	0.425683	BraA01g002470.3C	protein_coding	chrA01:1238653-1243498:-	gi|923504479|ref|XP_013644866.1|	5765	0	PREDICTED: disease resistance-like protein CSA1 [Brassica napus]	gi|923504478|ref|XM_013789412.1|	3434	0	PREDICTED: Brassica napus disease resistance-like protein CSA1 (LOC106349418), mRNA	F4KIF3	945	0	Disease resistance-like protein CSA1	RSp0875	71.6	1e-11	COG4886	pfam01582	TIR	TIR domain. The Toll/interleukin-1 receptor (TIR) homology domain is an intracellular signalling domain found in MyD88, interleukin 1 receptor and the Toll receptor. It contains three highly-conserved regions, and mediates protein-protein interactions between the Toll-like receptors (TLRs) and signal-transduction components. TIR-like motifs are also found in plant proteins thought to be involved …	GO:0042742|defense response to bacterium;GO:0007275|multicellular organismal development;GO:0009416|response to light stimulus;GO:0010114|response to red light;GO:0007165|signal transduction;	.	GO:0043531|ADP binding;GO:0005524|ATP binding;	.	.
BraA01g002480.3C	1.92301	1.36548	1.80675	5.33318	5.54034	5.05483	2.8583	3.27742	3.28777	3.62144	3.93979	3.46739	BraA01g002480.3C	protein_coding	chrA01:1244055-1249012:+	gi|685256556|ref|XP_009146644.1|	7504	0	PREDICTED: probable WRKY transcription factor 52 [Brassica rapa]	gi|685256555|ref|XM_009148396.1|	4263	0	PREDICTED: Brassica rapa probable WRKY transcription factor 52 (LOC103870247), mRNA	Q9FL92	1125	0	Disease resistance protein RRS1B	RSp0842	55.1	1e-06	COG4886	pfam00931	NB-ARC	NB-ARC domain.	GO:0006952|defense response;GO:0006351|transcription, DNA-templated;	GO:0005634|nucleus;GO:0005774|vacuolar membrane;	GO:0043531|ADP binding;GO:0005524|ATP binding;GO:0003700|transcription factor activity, sequence-specific DNA binding;GO:0043565|sequence-specific DNA binding;	.	.
BraA01g002490.3C	358.668	371.65	377.156	489.827	479.497	478.809	316.5	282.259	270.023	234.388	258.289	302.307	BraA01g002490.3C	protein_coding	chrA01:1249794-1251120:-	gi|923504475|ref|XP_013644763.1|	1356	0	PREDICTED: 60S ribosomal protein L8-3-like [Brassica napus]	gi|685256557|ref|XM_009148505.1|	756	0	PREDICTED: Brassica rapa 60S ribosomal protein L8-3 (LOC103870340), mRNA	Q42064	513	0	60S ribosomal protein L8-3	SPBC839.04	347	2e-119	COG0090	pfam03947	Ribosomal_L2_C	Ribosomal Proteins L2, C-terminal domain.	GO:0002181|cytoplasmic translation;	GO:0022625|cytosolic large ribosomal subunit;GO:0022626|cytosolic ribosome;GO:0005886|plasma membrane;GO:0042788|polysomal ribosome;GO:0005773|vacuole;	GO:0003723|RNA binding;GO:0003735|structural constituent of ribosome;	K02938	RP-L8e, RPL8; large subunit ribosomal protein L8e
BraA01g002500.3C	1.3319	1.0721	0.813111	1.92386	1.51963	1.78624	0.694628	1.5128	1.04217	1.12861	1.36593	0.870402	BraA01g002500.3C	protein_coding	chrA01:1252341-1255754:+	gi|685256561|ref|XP_009146917.1|	3677	0	PREDICTED: filament-like plant protein 5 [Brassica rapa]	gi|685256560|ref|XM_009148669.1|	2436	0	PREDICTED: Brassica rapa filament-like plant protein 5 (LOC103870499), mRNA	.	.	.	.	.	.	.	.	pfam05911	DUF869	Plant protein of unknown function (DUF869). This family consists of a number of sequences found in Arabidopsis thaliana, Oryza sativa and Lycopersicon esculentum (Tomato). The function of this family is unknown.	.	.	.	.	.
BraA01g002510.3C	0	0	0	0	0.37909	0	0	0	0	0.264482	0	0	BraA01g002510.3C	protein_coding	chrA01:1259638-1259952:-	gi|685256563|ref|XP_009147025.1|	559	4e-72	PREDICTED: auxin-induced protein 15A-like [Brassica rapa]	gi|685256562|ref|XM_009148777.1|	315	2e-163	PREDICTED: Brassica rapa auxin-induced protein 15A-like (LOC103870600), mRNA	O65695	152	6e-47	Auxin-responsive protein SAUR50	.	.	.	.	pfam02519	Auxin_inducible	Auxin responsive protein. This family consists of the protein products of the ARG7 auxin responsive genes family none of which have any identified functional role.	GO:0009734|auxin-activated signaling pathway;GO:0040008|regulation of growth;	.	.	K14488	SAUR; SAUR family protein
BraA01g002520.3C	13.7087	16.6035	11.4074	20.2321	21.6736	21.3827	23.1324	15.1715	18.9883	12.0679	11.614	19.3062	BraA01g002520.3C	protein_coding	chrA01:1265324-1266025:-	gi|685256565|ref|XP_009147136.1|	871	2e-115	PREDICTED: oral-facial-digital syndrome 1 protein [Brassica rapa]	gi|685256566|ref|XM_009148947.1|	573	0	PREDICTED: Brassica rapa oral-facial-digital syndrome 1 protein (LOC103870694), transcript variant X2, mRNA	.	.	.	.	.	.	.	.	pfam05701	WEMBL	Weak chloroplast movement under blue light. WEMBL consists of several plant proteins required for the chloroplast avoidance response under high intensity blue light. This avoidance response consists in the relocation of chloroplasts on the anticlinal side of exposed cells. Acts in association with PMI2 to maintain the velocity of chloroplast photo-relocation movement via the regulation of cp-acti…	.	.	.	.	.
BraA01g002530.3C	0	0.133724	0.0709942	0.795676	0.342404	0.164168	14.0841	12.057	14.624	24.4262	19.8316	25.3762	BraA01g002530.3C	protein_coding	chrA01:1267251-1269141:+	gi|685256569|ref|XP_009147305.1|	2297	0	PREDICTED: RNA demethylase ALKBH5 [Brassica rapa]	gi|685256568|ref|XM_009149057.1|	1395	0	PREDICTED: Brassica rapa RNA demethylase ALKBH5 (LOC103870848), mRNA	.	.	.	.	.	.	.	.	pfam13532	2OG-FeII_Oxy_2	2OG-Fe(II) oxygenase superfamily.	.	.	.	.	.
BraA01g002540.3C	2.0134	1.78054	2.17287	2.20517	2.25892	2.35404	1.64838	2.24456	2.0676	2.87133	3.16979	2.58796	BraA01g002540.3C	protein_coding	chrA01:1270925-1287647:+	gi|685256578|ref|XP_009147693.1|	19388	0	PREDICTED: transformation/transcription domain-associated protein [Brassica rapa]	gi|685256577|ref|XM_009149445.1|	11168	0	PREDICTED: Brassica rapa transformation/transcription domain-associated protein (LOC103871184), mRNA	Q80YV3	634	0	Transformation/transcription domain-associated protein	.	.	.	.	pfam02259	FAT	FAT domain. The FAT domain is named after FRAP, ATM and TRRAP.	GO:0006281|DNA repair;GO:0016578|histone deubiquitination;GO:0043968|histone H2A acetylation;GO:0043967|histone H4 acetylation;GO:0007093|mitotic cell cycle checkpoint;GO:0006355|regulation of transcription, DNA-templated;GO:0006351|transcription, DNA-templated;	GO:0005794|Golgi apparatus;GO:0000123|histone acetyltransferase complex;GO:0035267|NuA4 histone acetyltransferase complex;GO:0005654|nucleoplasm;GO:0005634|nucleus;GO:0030914|STAGA complex;GO:0000812|Swr1 complex;GO:0005667|transcription factor complex;GO:0033276|transcription factor TFTC complex;	GO:0003682|chromatin binding;GO:0016301|kinase activity;GO:0003713|transcription coactivator activity;GO:0003712|transcription cofactor activity;	.	.
BraA01g002550.3C	7.33747	3.64346	4.64235	0.321171	0.310972	0.298196	1.22404	0	0.708352	0.867832	1.9806	0.720211	BraA01g002550.3C	protein_coding	chrA01:1287968-1288485:-	gi|685256575|ref|XP_009147595.1|	469	7e-58	PREDICTED: transcription factor bHLH11-like [Brassica rapa]	gi|685256574|ref|XM_009149347.1|	259	3e-132	PREDICTED: Brassica rapa transcription factor bHLH11-like (LOC103871090), mRNA	Q8W2F2	123	2e-33	Transcription factor bHLH11	.	.	.	.	pfam00010	HLH	Helix-loop-helix DNA-binding domain.	GO:0006351|transcription, DNA-templated;	GO:0009507|chloroplast;GO:0005737|cytoplasm;GO:0005634|nucleus;	GO:0003677|DNA binding;GO:0003700|transcription factor activity, sequence-specific DNA binding;GO:0046983|protein dimerization activity;	.	.
BraA01g002560.3C	3.33366	3.58741	4.03997	4.24036	3.06188	2.7359	0.49304	0.936107	0.475537	2.6217	0.277007	0.53722	BraA01g002560.3C	protein_coding	chrA01:1288837-1291281:+	gi|685256571|ref|XP_009147422.1|	2729	0	PREDICTED: DNA-(apurinic or apyrimidinic site) lyase 2 isoform X1 [Brassica rapa]	gi|685256570|ref|XM_009149174.1|	1648	0	PREDICTED: Brassica rapa DNA-(apurinic or apyrimidinic site) lyase 2 (LOC103870940), transcript variant X1, mRNA	F4JNY0	807	0	DNA-(apurinic or apyrimidinic site) lyase 2	SPBC3D6.10	122	6e-29	COG0708	pfam03372	Exo_endo_phos	Endonuclease/Exonuclease/phosphatase family. This large family of proteins includes magnesium dependent endonucleases and a large number of phosphatases involved in intracellular signalling. This family includes: AP endonuclease proteins EC:4.2.99.18, DNase I proteins EC:3.1.21.1, Synaptojanin an inositol-1,4,5-trisphosphate phosphatase EC:3.1.3.56, Sphingomyelinase EC:3.1.4.12 and Nocturnin.	GO:0006284|base-excision repair;	GO:0005634|nucleus;	GO:0003906|DNA-(apurinic or apyrimidinic site) lyase activity;GO:0008311|double-stranded DNA 3'-5' exodeoxyribonuclease activity;GO:0004519|endonuclease activity;GO:0008270|zinc ion binding;	K10772	APEX2; AP endonuclease 2 [EC:4.2.99.18]
BraA01g002570.3C	1058.73	1155.42	1141.81	165.724	170.164	301.297	796.508	543.918	550.815	373.688	321.452	417.53	BraA01g002570.3C	protein_coding	chrA01:1293383-1293862:+	gi|685256580|ref|XP_009147799.1|	737	2e-97	PREDICTED: chaperone protein dnaJ 11, chloroplastic [Brassica rapa]	gi|685256579|ref|XM_009149551.1|	480	0	PREDICTED: Brassica rapa chaperone protein dnaJ 11, chloroplastic (LOC103871280), mRNA	Q9FYB5	253	5e-85	Chaperone protein dnaJ 11, chloroplastic	MTH1291	69.3	2e-13	COG0484	pfam00226	DnaJ	DnaJ domain. DnaJ domains (J-domains) are associated with hsp70 heat-shock system and it is thought that this domain mediates the interaction. DnaJ-domain is therefore part of a chaperone (protein folding) system. The T-antigens, although not in Prosite are confirmed as DnaJ containing domains from literature.	.	GO:0009507|chloroplast;GO:0009570|chloroplast stroma;GO:0005634|nucleus;GO:0009536|plastid;	.	.	.
BraA01g002580.3C	79.29	54.7636	61.2754	98.6638	105.866	73.3918	138.206	121.347	121.846	109.816	106.744	123.671	BraA01g002580.3C	protein_coding	chrA01:1296579-1297433:+	gi|685256582|ref|XP_009147904.1|	818	9e-106	PREDICTED: cold shock domain-containing protein 3-like [Brassica rapa]	gi|685256581|ref|XM_009149656.1|	855	0	PREDICTED: Brassica rapa cold shock domain-containing protein 3-like (LOC103871381), mRNA	O65639	187	2e-55	Cold shock protein 1	YPO2595	71.6	3e-15	COG1278	pfam00313	CSD	'Cold-shock' DNA-binding domain.	GO:0009631|cold acclimation;GO:0032508|DNA duplex unwinding;GO:0006355|regulation of transcription, DNA-templated;GO:0009409|response to cold;GO:0009651|response to salt stress;GO:0009414|response to water deprivation;GO:0010501|RNA secondary structure unwinding;	GO:0005737|cytoplasm;GO:0005634|nucleus;	GO:0003690|double-stranded DNA binding;GO:0003729|mRNA binding;GO:0003723|RNA binding;GO:0003697|single-stranded DNA binding;GO:0008270|zinc ion binding;	K09250	CNBP; cellular nucleic acid-binding protein
BraA01g002590.3C	19.0359	19.6739	17.1014	16.9831	17.0963	17.5202	6.88352	6.19618	6.24279	14.1129	9.97445	10.0751	BraA01g002590.3C	protein_coding	chrA01:1301622-1303239:-	gi|685256584|ref|XP_009148014.1|	1539	0	PREDICTED: calmodulin-lysine N-methyltransferase-like [Brassica rapa]	gi|685256583|ref|XM_009149766.1|	878	0	PREDICTED: Brassica rapa calmodulin-lysine N-methyltransferase-like (LOC103871480), mRNA	B0K012	132	4e-34	Calmodulin-lysine N-methyltransferase	YLR285w	52.8	3e-07	COG3897	pfam10294	Methyltransf_16	Putative methyltransferase.	.	GO:0005737|cytoplasm;GO:0005634|nucleus;	GO:0018025|calmodulin-lysine N-methyltransferase activity;	K18826	CAMKMT; calmodulin-lysine N-methyltransferase [EC:2.1.1.60]
BraA01g002600.3C	61.7177	60.4351	70.8466	86.377	88.1064	78.4826	33.0959	28.3121	19.6959	56.7893	40.5912	50.7546	BraA01g002600.3C	protein_coding	chrA01:1303482-1303957:+	gi|685256592|ref|XP_009148401.1|	458	3e-57	PREDICTED: uncharacterized protein LOC103871813 [Brassica rapa]	gi|923504417|ref|XM_013787780.1|	267	8e-137	PREDICTED: Brassica napus uncharacterized LOC106348086 (LOC106348086), mRNA	.	.	.	.	.	.	.	.	pfam02153	PDH	Prephenate dehydrogenase. Members of this family are prephenate dehydrogenases EC:1.3.1.12 involved in tyrosine biosynthesis.	.	.	.	.	.
BraA01g002610.3C	18.0182	15.7691	15.7936	15.9708	17.0386	18.5354	9.35555	8.38416	9.567	4.49524	2.7358	5.19519	BraA01g002610.3C	protein_coding	chrA01:1304217-1305607:-	gi|685256590|ref|XP_009148286.1|	1352	0	PREDICTED: LOW QUALITY PROTEIN: L-ascorbate peroxidase 5, peroxisomal [Brassica rapa]	gi|685256589|ref|XM_009150038.1|	816	0	PREDICTED: Brassica rapa L-ascorbate peroxidase 5, peroxisomal (LOC103871729), mRNA	Q7XZP5	466	8e-165	L-ascorbate peroxidase 5, peroxisomal	YKR066c	163	3e-46	COG0376	pfam00141	peroxidase	Peroxidase.	GO:0034599|cellular response to oxidative stress;GO:0042744|hydrogen peroxide catabolic process;GO:0000302|response to reactive oxygen species;	GO:0009507|chloroplast;GO:0016021|integral component of membrane;GO:0005778|peroxisomal membrane;	GO:0004130|cytochrome-c peroxidase activity;GO:0020037|heme binding;GO:0016688|L-ascorbate peroxidase activity;GO:0046872|metal ion binding;	K00434	E1.11.1.11; L-ascorbate peroxidase [EC:1.11.1.11]
BraA01g002620.3C	0.28748	0.471074	0.333457	0	0	0.771093	0.633039	0.954462	1.98434	1.12204	0.800244	0.775984	BraA01g002620.3C	protein_coding	chrA01:1306551-1308050:+	gi|685256594|ref|XP_009148517.1|	949	2e-128	PREDICTED: rac-like GTP-binding protein ARAC6 [Brassica rapa]	gi|923504411|ref|XM_013787557.1|	594	0	PREDICTED: Brassica napus rac-like GTP-binding protein ARAC6 (LOC106347902), mRNA	Q38902	363	4e-127	Rac-like GTP-binding protein ARAC1	.	.	.	.	pfam00071	Ras	Ras family. Includes sub-families Ras, Rab, Rac, Ral, Ran, Rap Ypt1 and more. Shares P-loop motif with GTP_EFTU, arf and myosin_head. See pfam00009 pfam00025, pfam00063. As regards Rab GTPases, these are important regulators of vesicle formation, motility and fusion. They share a fold in common with all Ras GTPases: this is a six-stranded beta-sheet surrounded by five alpha-helices.	GO:0009738|abscisic acid-activated signaling pathway;GO:0009734|auxin-activated signaling pathway;GO:0007264|small GTPase mediated signal transduction;	GO:0005737|cytoplasm;GO:0005634|nucleus;GO:0009524|phragmoplast;GO:0005886|plasma membrane;GO:0005819|spindle;	GO:0005525|GTP binding;GO:0003924|GTPase activity;	K04392	RAC1; Ras-related C3 botulinum toxin substrate 1
BraA01g002630.3C	16.1992	8.506	9.13548	6.20527	5.88304	4.92117	18.6239	31.3982	37.6362	52.6594	48.531	44.5474	BraA01g002630.3C	protein_coding	chrA01:1308486-1309816:-	gi|685256596|ref|XP_009148617.1|	1179	2e-159	PREDICTED: histone-lysine N-methyltransferase, H3 lysine-79 specific-like [Brassica rapa]	gi|685256595|ref|XM_009150369.1|	954	0	PREDICTED: Brassica rapa histone-lysine N-methyltransferase, H3 lysine-79 specific-like (LOC103871997), mRNA	.	.	.	.	.	.	.	.	pfam00160	Pro_isomerase	Cyclophilin type peptidyl-prolyl cis-trans isomerase/CLD. The peptidyl-prolyl cis-trans isomerases, also known as cyclophilins, share this domain of about 109 amino acids. Cyclophilins have been found in all organisms studied so far and catalyse peptidyl-prolyl isomerization during which the peptide bond preceding proline (the peptidyl-prolyl bond) is stabilized in the cis conformation. Mammalian…	.	.	.	.	.
BraA01g002640.3C	11.9941	8.14285	9.74649	11.2563	10.7093	9.17876	9.54985	6.82441	5.46893	4.16559	4.07438	5.26783	BraA01g002640.3C	protein_coding	chrA01:1314162-1316800:+	gi|923504408|ref|XP_013642824.1|	2093	0	PREDICTED: protein MID1-COMPLEMENTING ACTIVITY 1-like [Brassica napus]	gi|685256599|ref|XM_009150527.1|	1254	0	PREDICTED: Brassica rapa protein MID1-COMPLEMENTING ACTIVITY 1 (LOC103872098), transcript variant X2, mRNA	Q8L7E9	757	0	Protein MID1-COMPLEMENTING ACTIVITY 1	.	.	.	.	pfam04749	PLAC8	PLAC8 family. This family includes the Placenta-specific gene 8 protein.	GO:0006816|calcium ion transport;GO:0033500|carbohydrate homeostasis;GO:0007638|mechanosensory behavior;GO:0007231|osmosensory signaling pathway;	GO:0005887|integral component of plasma membrane;	GO:0005262|calcium channel activity;	.	.
BraA01g002650.3C	1.32138	2.22078	2.82962	9.98384	8.2452	3.40796	2.23825	1.57486	2.15879	7.93446	6.90382	8.56022	BraA01g002650.3C	protein_coding	chrA01:1322385-1323469:-	gi|685256602|ref|XP_009148866.1|	1056	4e-142	PREDICTED: protein FD-like [Brassica rapa]	gi|199580263|gb|AC189569.2|	653	0	Brassica rapa subsp. pekinensis clone KBrH009I12, complete sequence	Q84JK2	283	7e-93	Protein FD	.	.	.	.	pfam00170	bZIP_1	bZIP transcription factor. The Pfam entry includes the basic region and the leucine zipper region.	GO:0009648|photoperiodism;GO:0009911|positive regulation of flower development;GO:0045893|positive regulation of transcription, DNA-templated;GO:0009909|regulation of flower development;GO:2000028|regulation of photoperiodism, flowering;GO:0006355|regulation of transcription, DNA-templated;	GO:0005634|nucleus;	GO:0003677|DNA binding;GO:0003700|transcription factor activity, sequence-specific DNA binding;GO:0043621|protein self-association;	.	.
BraA01g002660.3C	22.8822	23.7534	21.7881	41.6855	41.1578	35.0392	20.368	18.8984	20.3703	32.325	28.5207	31.5279	BraA01g002660.3C	protein_coding	chrA01:1333901-1336752:-	gi|685256604|ref|XP_009148977.1|	2002	0	PREDICTED: la-related protein 1C-like [Brassica rapa]	gi|685256603|ref|XM_009150729.1|	1500	0	PREDICTED: Brassica rapa la-related protein 1C-like (LOC103872339), mRNA	Q94K80	469	6e-159	La-related protein 1C	SPAC1527.03	79.7	4e-15	COG5193	pfam05383	La	La domain. This presumed domain is found at the N-terminus of La RNA-binding proteins as well as other proteins. The function of this region is uncertain.	GO:0009738|abscisic acid-activated signaling pathway;GO:0010150|leaf senescence;GO:0009737|response to abscisic acid;GO:0009753|response to jasmonic acid;GO:0009751|response to salicylic acid;	GO:0005737|cytoplasm;GO:0005844|polysome;	GO:0003729|mRNA binding;	K18757	LARP1; la-related protein 1
BraA01g002670.3C	5.30619	2.92758	4.10322	18.8904	18.2905	16.5328	9.2649	6.82144	6.71623	14.1729	10.1455	13.7731	BraA01g002670.3C	protein_coding	chrA01:1338004-1340428:-	gi|685256606|ref|XP_009149096.1|	2482	0	PREDICTED: aspartic proteinase-like protein 1 [Brassica rapa]	gi|685256605|ref|XM_009150848.1|	1593	0	PREDICTED: Brassica rapa aspartic proteinase-like protein 1 (LOC103872417), mRNA	Q8VYV9	452	7e-152	Aspartyl protease family protein 1	.	.	.	.	pfam14543	TAXi_N	Xylanase inhibitor N-terminal. The N- and C-termini of the members of this family are jointly necessary for creating the catalytic pocket necessary for cleaving xylanase. Phytopathogens produce xylanase that destroys plant cells, so its destruction through proteolysis is vital for plant-survival.	GO:0030163|protein catabolic process;GO:0006508|proteolysis;	GO:0031225|anchored component of membrane;GO:0005886|plasma membrane;	GO:0004190|aspartic-type endopeptidase activity;	.	.
BraA01g002680.3C	190.497	175.106	173.159	156.101	159.03	143.134	151.652	142.332	140.851	111.999	117.341	130.163	BraA01g002680.3C	protein_coding	chrA01:1341997-1343409:+	gi|685256608|ref|XP_009149208.1|	1034	6e-141	PREDICTED: ras-related protein RABB1b-like [Brassica rapa]	gi|685256607|ref|XM_009150960.1|	636	0	PREDICTED: Brassica rapa ras-related protein RABB1b-like (LOC103872509), mRNA	Q38922	394	6e-139	Ras-related protein RABB1b	.	.	.	.	pfam00071	Ras	Ras family. Includes sub-families Ras, Rab, Rac, Ral, Ran, Rap Ypt1 and more. Shares P-loop motif with GTP_EFTU, arf and myosin_head. See pfam00009 pfam00025, pfam00063. As regards Rab GTPases, these are important regulators of vesicle formation, motility and fusion. They share a fold in common with all Ras GTPases: this is a six-stranded beta-sheet surrounded by five alpha-helices.	GO:0015031|protein transport;GO:0030100|regulation of endocytosis;	GO:0009507|chloroplast;GO:0005768|endosome;GO:0005886|plasma membrane;	GO:0005525|GTP binding;GO:0003924|GTPase activity;	.	.
BraA01g002690.3C	32.0901	31.2797	33.2128	52.8437	57.6922	53.0041	32.9847	28.3093	28.6323	23.6669	26.1087	26.6235	BraA01g002690.3C	protein_coding	chrA01:1343834-1346708:-	gi|685256610|ref|XP_009149310.1|	2366	0	PREDICTED: pentatricopeptide repeat-containing protein At4g35850, mitochondrial [Brassica rapa]	gi|685256609|ref|XM_009151062.1|	1311	0	PREDICTED: Brassica rapa pentatricopeptide repeat-containing protein At4g35850, mitochondrial (LOC103872601), mRNA	Q8VYR5	821	0	Pentatricopeptide repeat-containing protein At4g35850, mitochondrial	.	.	.	.	pfam13041	PPR_2	PPR repeat family. This repeat has no known function. It is about 35 amino acids long and is found in up to 18 copies in some proteins. The family appears to be greatly expanded in plants and fungi. The repeat has been called PPR.	GO:0009451|RNA modification;	GO:0043231|intracellular membrane-bounded organelle;GO:0005739|mitochondrion;	GO:0004519|endonuclease activity;GO:0003723|RNA binding;	.	.
BraA01g002700.3C	24.036	11.8877	14.5642	20.9004	21.5747	27.7448	19.0909	17.7337	20.191	29.9876	32.3554	34.3442	BraA01g002700.3C	protein_coding	chrA01:1348424-1349524:-	gi|685256612|ref|XP_009149384.1|	1237	9e-171	PREDICTED: NEP1-interacting protein 1 [Brassica rapa]	gi|685256611|ref|XM_009151136.1|	714	0	PREDICTED: Brassica rapa NEP1-interacting protein 1 (LOC103872677), mRNA	Q8GT75	447	1e-158	NEP1-interacting protein 1	.	.	.	.	pfam13639	zf-RING_2	Ring finger domain.	GO:0043161|proteasome-mediated ubiquitin-dependent protein catabolic process;	GO:0009535|chloroplast thylakoid membrane;GO:0016021|integral component of membrane;	GO:0046872|metal ion binding;GO:0061630|ubiquitin protein ligase activity;	.	.
BraA01g002710.3C	72.4334	80.5112	77.298	86.9299	87.3129	99.5624	93.0652	92.9502	96.2161	83.4354	86.2565	86.4103	BraA01g002710.3C	protein_coding	chrA01:1352982-1357460:+	gi|923504395|ref|XP_013642213.1|	4743	0	PREDICTED: aconitate hydratase 1 [Brassica napus]	gi|685256629|ref|XM_009151757.1|	2694	0	PREDICTED: Brassica rapa aconitate hydratase 1 (LOC103873312), mRNA	Q42560	1796	0	Aconitate hydratase 1	BS_citB	983	0	COG1048	pfam00330	Aconitase	Aconitase family (aconitate hydratase).	GO:0006101|citrate metabolic process;GO:0006102|isocitrate metabolic process;GO:1990641|response to iron ion starvation;GO:0009651|response to salt stress;GO:0006099|tricarboxylic acid cycle;	GO:0048046|apoplast;GO:0005829|cytosol;GO:0005739|mitochondrion;GO:0005886|plasma membrane;GO:0009506|plasmodesma;GO:0005773|vacuole;	GO:0051539|4 iron, 4 sulfur cluster binding;GO:0003994|aconitate hydratase activity;GO:0005507|copper ion binding;GO:0048027|mRNA 5'-UTR binding;	K01681	ACO, acnA; aconitate hydratase [EC:4.2.1.3]
BraA01g002720.3C	0.204018	0	0	0.442042	0	0	0	0	0	0	0.113583	0.11014	BraA01g002720.3C	protein_coding	chrA01:1357943-1359716:-	gi|685256626|ref|XP_009149860.1|	1388	0	PREDICTED: probable prolyl 4-hydroxylase 11 isoform X1 [Brassica rapa]	gi|685256625|ref|XM_009151612.1|	837	0	PREDICTED: Brassica rapa probable prolyl 4-hydroxylase 11 (LOC103873157), transcript variant X1, mRNA	Q9SZT0	303	4e-101	Probable prolyl 4-hydroxylase 11	.	.	.	.	pfam03171	2OG-FeII_Oxy	2OG-Fe(II) oxygenase superfamily. This family contains members of the 2-oxoglutarate (2OG) and Fe(II)-dependent oxygenase superfamily. This family includes the C-terminal of prolyl 4-hydroxylase alpha subunit. The holoenzyme has the activity EC:1.14.11.2 catalyzing the reaction: Procollagen L-proline + 2-oxoglutarate + O2 <=> procollagen trans- 4-hydroxy-L-proline + succinate + CO2. The full enzy…	.	GO:0005789|endoplasmic reticulum membrane;GO:0016021|integral component of membrane;	GO:0005506|iron ion binding;GO:0031418|L-ascorbic acid binding;GO:0004656|procollagen-proline 4-dioxygenase activity;	K00472	E1.14.11.2; prolyl 4-hydroxylase [EC:1.14.11.2]
BraA01g002730.3C	0	0	0	0	0	0	0	0	0	0	0	0	BraA01g002730.3C	protein_coding	chrA01:1360722-1363534:-	gi|685256621|ref|XP_009149700.1|	1230	6e-167	PREDICTED: probable prolyl 4-hydroxylase 11 isoform X1 [Brassica rapa]	gi|685256620|ref|XM_009151452.1|	783	0	PREDICTED: Brassica rapa probable prolyl 4-hydroxylase 11 (LOC103872989), transcript variant X1, mRNA	Q9SZT0	293	1e-95	Probable prolyl 4-hydroxylase 11	.	.	.	.	pfam03171	2OG-FeII_Oxy	2OG-Fe(II) oxygenase superfamily. This family contains members of the 2-oxoglutarate (2OG) and Fe(II)-dependent oxygenase superfamily. This family includes the C-terminal of prolyl 4-hydroxylase alpha subunit. The holoenzyme has the activity EC:1.14.11.2 catalyzing the reaction: Procollagen L-proline + 2-oxoglutarate + O2 <=> procollagen trans- 4-hydroxy-L-proline + succinate + CO2. The full enzy…	.	GO:0005789|endoplasmic reticulum membrane;GO:0016021|integral component of membrane;	GO:0005506|iron ion binding;GO:0031418|L-ascorbic acid binding;GO:0004656|procollagen-proline 4-dioxygenase activity;	K00472	E1.14.11.2; prolyl 4-hydroxylase [EC:1.14.11.2]
BraA01g002740.3C	0.0892179	0	0.413947	0.257742	0.374336	0	0.19646	0.0987375	0	0.0870552	0.298022	0	BraA01g002740.3C	protein_coding	chrA01:1365504-1367108:-	gi|685256615|ref|XP_009149485.1|	1388	0	PREDICTED: prolyl 4-hydroxylase 5-like isoform X1 [Brassica rapa]	gi|685256616|ref|XM_009151307.1|	488	0	PREDICTED: Brassica rapa prolyl 4-hydroxylase 5-like (LOC103872771), transcript variant X2, mRNA	F4JNU8	426	4e-148	Probable prolyl 4-hydroxylase 8	.	.	.	.	pfam03171	2OG-FeII_Oxy	2OG-Fe(II) oxygenase superfamily. This family contains members of the 2-oxoglutarate (2OG) and Fe(II)-dependent oxygenase superfamily. This family includes the C-terminal of prolyl 4-hydroxylase alpha subunit. The holoenzyme has the activity EC:1.14.11.2 catalyzing the reaction: Procollagen L-proline + 2-oxoglutarate + O2 <=> procollagen trans- 4-hydroxy-L-proline + succinate + CO2. The full enzy…	.	GO:0005789|endoplasmic reticulum membrane;GO:0016021|integral component of membrane;	GO:0005506|iron ion binding;GO:0031418|L-ascorbic acid binding;GO:0004656|procollagen-proline 4-dioxygenase activity;	K00472	E1.14.11.2; prolyl 4-hydroxylase [EC:1.14.11.2]
BraA01g002750.3C	0.566327	0.629917	0.513578	1.17499	1.22409	1.31189	1.49648	1.68654	1.64018	2.59219	2.08666	1.84552	BraA01g002750.3C	protein_coding	chrA01:1371272-1382615:+	gi|685256632|ref|XP_009150077.1|	8142	0	PREDICTED: DNA-directed RNA polymerase II subunit 1-like [Brassica rapa]	gi|685256631|ref|XM_009151829.1|	5181	0	PREDICTED: Brassica rapa DNA-directed RNA polymerase II subunit 1-like (LOC103873389), mRNA	P18616	2982	0	DNA-directed RNA polymerase II subunit 1	SPBC28F2.12	1724	0	COG0086	pfam04997	RNA_pol_Rpb1_1	RNA polymerase Rpb1, domain 1. RNA polymerases catalyse the DNA dependent polymerization of RNA. Prokaryotes contain a single RNA polymerase compared to three in eukaryotes (not including mitochondrial. and chloroplast polymerases). This domain, domain 1, represents the clamp domain, which a mobile domain involved in positioning the DNA, maintenance of the transcription bubble and positioning of …	GO:0006366|transcription from RNA polymerase II promoter;	GO:0009507|chloroplast;GO:0005665|DNA-directed RNA polymerase II, core complex;GO:0009506|plasmodesma;GO:0005773|vacuole;	GO:0003677|DNA binding;GO:0003899|DNA-directed RNA polymerase activity;GO:0046872|metal ion binding;	K03006	RPB1, POLR2A; DNA-directed RNA polymerase II subunit RPB1 [EC:2.7.7.6]
BraA01g002760.3C	28.3099	28.4589	24.8029	41.1099	42.3317	43.2179	25.3668	27.4976	20.4685	23.6564	30.516	35.7692	BraA01g002760.3C	protein_coding	chrA01:1383130-1384835:+	gi|685256636|ref|XP_009150254.1|	470	1e-55	PREDICTED: serine/arginine-rich splicing factor SR45a-like [Brassica rapa]	gi|685256635|ref|XM_009152006.1|	541	0	PREDICTED: Brassica rapa serine/arginine-rich splicing factor SR45a-like (LOC103873570), mRNA	Q84TH4	114	1e-28	Serine/arginine-rich splicing factor SR45a	.	.	.	.	pfam00076	RRM_1	RNA recognition motif. (a.k.a. RRM, RBD, or RNP domain). The RRM motif is probably diagnostic of an RNA binding protein. RRMs are found in a variety of RNA binding proteins, including various hnRNP proteins, proteins implicated in regulation of alternative splicing, and protein components of snRNPs. The motif also appears in a few single stranded DNA binding proteins. The RRM structure consists o…	GO:0006397|mRNA processing;GO:0043484|regulation of RNA splicing;GO:0009644|response to high light intensity;GO:0008380|RNA splicing;	GO:0016607|nuclear speck;GO:0005681|spliceosomal complex;	GO:0003676|nucleic acid binding;	.	.
BraA01g002770.3C	201.867	180.259	165.422	8.0872	14.1382	35.4576	245.204	285.196	271.016	56.907	64.4183	47.5208	BraA01g002770.3C	protein_coding	chrA01:1388601-1389464:-	gi|685256640|ref|XP_009150416.1|	964	3e-131	PREDICTED: senescence-associated protein DIN1 isoform X1 [Brassica rapa]	gi|685256639|ref|XM_009152168.1|	549	0	PREDICTED: Brassica rapa senescence-associated protein DIN1 (LOC103873743), transcript variant X1, mRNA	.	.	.	.	MA0746	54.7	3e-09	COG0607	pfam00581	Rhodanese	Rhodanese-like domain. Rhodanese has an internal duplication. This Pfam represents a single copy of this duplicated domain. The domain is found as a single copy in other proteins, including phosphatases and ubiquitin C-terminal hydrolases.	.	.	.	.	.
BraA01g002780.3C	15.3005	12.1246	12.7819	8.58842	8.53744	9.2499	7.68111	6.75568	7.66099	7.03935	6.0025	7.27566	BraA01g002780.3C	protein_coding	chrA01:1389832-1391609:+	gi|685256644|ref|XP_009150586.1|	1630	0	PREDICTED: thiol-disulfide oxidoreductase LTO1 [Brassica rapa]	gi|685256643|ref|XM_009152338.1|	1077	0	PREDICTED: Brassica rapa thiol-disulfide oxidoreductase LTO1 (LOC103873899), mRNA	Q8L540	543	0	Thiol-disulfide oxidoreductase LTO1	slr0565	154	2e-42	COG4243	pfam07884	VKOR	Vitamin K epoxide reductase family. Vitamin K epoxide reductase (VKOR) recycles reduced vitamin K, which is used subsequently as a co-factor in the gamma-carboxylation of glutamic acid residues in blood coagulation enzymes. VKORC1 is a member of a large family of predicted enzymes that are present in vertebrates, Drosophila, plants, bacteria and archaea. Four cysteine residues and one residue, wh…	GO:0010207|photosystem II assembly;	GO:0009507|chloroplast;GO:0009535|chloroplast thylakoid membrane;GO:0016021|integral component of membrane;GO:0009536|plastid;	GO:0003955|NAD(P)H dehydrogenase (quinone) activity;GO:0048038|quinone binding;	.	.
BraA01g002790.3C	172.974	174.471	159.773	71.643	66.4695	121.919	310.008	266.656	255.135	174.982	192.753	206.004	BraA01g002790.3C	protein_coding	chrA01:1393373-1394149:+	gi|923504377|ref|XP_013641458.1|	1091	1e-149	PREDICTED: ganglioside-induced differentiation-associated protein 2-like [Brassica napus]	gi|685256647|ref|XM_009152544.1|	609	0	PREDICTED: Brassica rapa ganglioside-induced differentiation-associated protein 2-like (LOC103874094), mRNA	.	.	.	.	.	.	.	.	pfam13716	CRAL_TRIO_2	Divergent CRAL/TRIO domain. This family includes divergent members of the CRAL-TRIO domain family. This family includes ECM25 that contains a divergent CRAL-TRIO domain identified by Gallego and colleagues.	.	.	.	.	.
BraA01g002800.3C	16.8533	14.1843	16.2779	42.5308	44.115	27.7913	21.0828	16.4018	16.9221	23.0355	21.7592	23.507	BraA01g002800.3C	protein_coding	chrA01:1395754-1397621:-	gi|685256650|ref|XP_009150864.1|	1903	0	PREDICTED: uncharacterized protein LOC103874176 [Brassica rapa]	gi|685256649|ref|XM_009152616.1|	1302	0	PREDICTED: Brassica rapa uncharacterized LOC103874176 (LOC103874176), mRNA	Q54I39	121	3e-29	IST1-like protein	.	.	.	.	pfam03398	Ist1	Regulator of Vps4 activity in the MVB pathway. ESCRT-I, -II, and -III are endosomal sorting complexes required for transporting proteins and carry out cargo sorting and vesicle formation in the multivesicular bodies, MVBs, pathway. These complexes are transiently recruited from the cytoplasm to the endosomal membrane where they bind transmembrane proteins previously marked for degradation by mono…	GO:0015031|protein transport;	.	.	K19476	IST1; vacuolar protein sorting-associated protein IST1
BraA01g002810.3C	0	0	0	0	0	0	0	0	0	0	0	0	BraA01g002810.3C	protein_coding	chrA01:1399098-1399932:-	gi|674958128|emb|CDX75520.1|	1184	2e-162	BnaA01g01820D [Brassica napus]	gi|923520218|ref|XM_013810303.1|	490	0	PREDICTED: Brassica napus uncharacterized LOC106370260 (LOC106370260), mRNA	.	.	.	.	.	.	.	.	pfam03087	DUF241	Arabidopsis protein of unknown function. This family represents a number of Arabidopsis proteins. Their functions are unknown.	.	.	.	.	.
BraA01g002820.3C	0	0	0	0	0	0	0	0	0	0	0	0	BraA01g002820.3C	protein_coding	chrA01:1401644-1402402:-	gi|685256652|ref|XP_009151053.1|	932	4e-124	PREDICTED: uncharacterized protein LOC103874360 [Brassica rapa]	gi|685256651|ref|XM_009152805.1|	759	0	PREDICTED: Brassica rapa uncharacterized LOC103874360 (LOC103874360), mRNA	O65499	54.7	2e-07	Zinc finger protein ZAT3	.	.	.	.	pfam00096	zf-C2H2	Zinc finger, C2H2 type. The C2H2 zinc finger is the classical zinc finger domain. The two conserved cysteines and histidines co-ordinate a zinc ion. The following pattern describes the zinc finger. #-X-C-X(1-5)-C-X3-#-X5-#-X2-H-X(3-6)-[H/C] Where X can be any amino acid, and numbers in brackets indicate the number of residues. The positions marked # are those that are important for the stable fol…	GO:0048235|pollen sperm cell differentiation;GO:0006355|regulation of transcription, DNA-templated;GO:0006351|transcription, DNA-templated;	GO:0005634|nucleus;	GO:0003700|transcription factor activity, sequence-specific DNA binding;GO:0046872|metal ion binding;GO:0003676|nucleic acid binding;	.	.
BraA01g002830.3C	0.810263	0	0.352444	0	0	0	2.00725	1.00881	0.860442	0.88945	0.563873	0.328067	BraA01g002830.3C	protein_coding	chrA01:1403232-1404074:-	gi|685256654|ref|XP_009151156.1|	1203	3e-164	PREDICTED: uncharacterized protein LOC103874453 [Brassica rapa]	gi|685256653|ref|XM_009152908.1|	843	0	PREDICTED: Brassica rapa uncharacterized LOC103874453 (LOC103874453), mRNA	.	.	.	.	.	.	.	.	pfam03087	DUF241	Arabidopsis protein of unknown function. This family represents a number of Arabidopsis proteins. Their functions are unknown.	.	.	.	.	.
BraA01g002840.3C	0	0	0	0.275905	0	0	0	0	0	0	0	0	BraA01g002840.3C	protein_coding	chrA01:1405975-1406868:-	gi|685256656|ref|XP_009151254.1|	1374	0	PREDICTED: uncharacterized protein LOC103874551 [Brassica rapa]	gi|685256655|ref|XM_009153006.1|	894	0	PREDICTED: Brassica rapa uncharacterized LOC103874551 (LOC103874551), mRNA	.	.	.	.	.	.	.	.	pfam03087	DUF241	Arabidopsis protein of unknown function. This family represents a number of Arabidopsis proteins. Their functions are unknown.	.	.	.	.	.
BraA01g002850.3C	0	0	0	0	0	0.141893	0	0	0	0	0	0	BraA01g002850.3C	protein_coding	chrA01:1411996-1412802:+	gi|922414817|ref|XP_013592252.1|	746	1e-95	PREDICTED: zinc finger protein ZAT9 [Brassica oleracea var. oleracea]	gi|685256657|ref|XM_009153108.1|	807	0	PREDICTED: Brassica rapa uncharacterized LOC103874642 (LOC103874642), mRNA	O65499	57	3e-08	Zinc finger protein ZAT3	.	.	.	.	pfam00096	zf-C2H2	Zinc finger, C2H2 type. The C2H2 zinc finger is the classical zinc finger domain. The two conserved cysteines and histidines co-ordinate a zinc ion. The following pattern describes the zinc finger. #-X-C-X(1-5)-C-X3-#-X5-#-X2-H-X(3-6)-[H/C] Where X can be any amino acid, and numbers in brackets indicate the number of residues. The positions marked # are those that are important for the stable fol…	GO:0048235|pollen sperm cell differentiation;GO:0006355|regulation of transcription, DNA-templated;GO:0006351|transcription, DNA-templated;	GO:0005634|nucleus;	GO:0003700|transcription factor activity, sequence-specific DNA binding;GO:0046872|metal ion binding;GO:0003676|nucleic acid binding;	.	.
BraA01g002860.3C	36.1905	29.6323	29.9148	22.6358	22.2118	22.4302	47.274	58.7949	62.4609	119.722	118.777	99.2432	BraA01g002860.3C	protein_coding	chrA01:1413421-1415635:-	gi|685256660|ref|XP_009151452.1|	1838	0	PREDICTED: probable serine/threonine-protein kinase Cx32, chloroplastic [Brassica rapa]	gi|685256659|ref|XM_009153204.1|	1212	0	PREDICTED: Brassica rapa probable serine/threonine-protein kinase Cx32, chloroplastic (LOC103874733), mRNA	P27450	605	0	Probable serine/threonine-protein kinase CST	.	.	.	.	pfam07714	Pkinase_Tyr	Protein tyrosine kinase.	GO:0007166|cell surface receptor signaling pathway;GO:0060862|negative regulation of floral organ abscission;	GO:0005634|nucleus;GO:0005886|plasma membrane;	GO:0005524|ATP binding;GO:0004675|transmembrane receptor protein serine/threonine kinase activity;	K00924	E2.7.1.-
BraA01g002870.3C	4.85228	5.70849	6.60246	10.6481	10.1795	5.63151	2.15752	2.27193	2.18002	7.19304	6.96133	5.54129	BraA01g002870.3C	protein_coding	chrA01:1418398-1420457:-	gi|685256662|ref|XP_009151519.1|	1400	0	PREDICTED: protein RKD5 [Brassica rapa]	gi|685256661|ref|XM_009153271.1|	449	0	PREDICTED: Brassica rapa protein RKD5 (LOC103874820), mRNA	O81791	382	3e-130	Protein RKD5	.	.	.	.	pfam02042	RWP-RK	RWP-RK domain. This domain is named RWP-RK after a conserved motif at the C terminus of the presumed domain. The domain is found in algal minus dominance proteins as well as plant proteins involved in nitrogen-controlled development.	GO:0006355|regulation of transcription, DNA-templated;GO:0006351|transcription, DNA-templated;	GO:0005634|nucleus;	GO:0003677|DNA binding;GO:0003700|transcription factor activity, sequence-specific DNA binding;	.	.
BraA01g002880.3C	50.8556	61.1624	61.1539	40.436	52.2025	54.4379	54.9654	75.3869	87.2008	140.674	142.344	150.622	BraA01g002880.3C	protein_coding	chrA01:1421308-1421490:+	gi|685256664|ref|XP_009151594.1|	163	1e-13	PREDICTED: uncharacterized protein LOC103874892 [Brassica rapa]	gi|685256663|ref|XM_009153346.1|	183	3e-90	PREDICTED: Brassica rapa uncharacterized LOC103874892 (LOC103874892), mRNA	.	.	.	.	.	.	.	.	pfam02521	HP_OMP_2	Putative outer membrane protein. This family consists of putative outer membrane proteins from Helicobacter pylori (campylobacter pylori).	.	.	.	.	.
BraA01g002890.3C	166.153	187.859	206.908	260.556	272.184	252.938	133.065	123.993	117.061	196.154	200.18	208.178	BraA01g002890.3C	protein_coding	chrA01:1424614-1425521:+	gi|923504520|ref|XP_013645990.1|	350	2e-39	PREDICTED: high mobility group B protein 4-like [Brassica napus]	gi|685256667|ref|XM_009153557.1|	426	0	PREDICTED: Brassica rapa high mobility group B protein 4-like (LOC103875070), mRNA	Q42344	104	2e-27	High mobility group B protein 4	.	.	.	.	pfam00505	HMG_box	HMG (high mobility group) box.	GO:0006333|chromatin assembly or disassembly;	GO:0000785|chromatin;GO:0005737|cytoplasm;GO:0005829|cytosol;GO:0005634|nucleus;	GO:0003682|chromatin binding;GO:0003677|DNA binding;GO:0003700|transcription factor activity, sequence-specific DNA binding;GO:0030527|structural constituent of chromatin;	.	.
BraA01g002900.3C	9.99964	8.88311	9.30462	44.6019	40.1118	17.6845	6.04931	4.13477	4.55096	7.82724	5.13886	6.76275	BraA01g002900.3C	protein_coding	chrA01:1428532-1429870:+	gi|685256672|ref|XP_009152034.1|	1047	3e-141	PREDICTED: WUSCHEL-related homeobox 13-like [Brassica rapa]	gi|685256671|ref|XM_009153786.1|	774	0	PREDICTED: Brassica rapa WUSCHEL-related homeobox 13-like (LOC103875250), mRNA	O81788	338	5e-115	WUSCHEL-related homeobox 13	.	.	.	.	pfam00046	Homeobox	Homeobox domain.	GO:0007275|multicellular organismal development;GO:0006351|transcription, DNA-templated;	GO:0005634|nucleus;	GO:0003677|DNA binding;GO:0003700|transcription factor activity, sequence-specific DNA binding;	.	.
BraA01g002910.3C	8.20976	7.37412	6.41906	4.83129	5.01808	4.81192	1.74086	3.09588	3.29353	10.147	4.13049	2.88905	BraA01g002910.3C	protein_coding	chrA01:1430089-1431492:-	gi|685256670|ref|XP_009151919.1|	2436	0	PREDICTED: transcription factor IIIB 90 kDa subunit [Brassica rapa]	gi|685256669|ref|XM_009153671.1|	1404	0	PREDICTED: Brassica rapa transcription factor IIIB 90 kDa subunit (LOC103875157), mRNA	O81787	606	0	Plant-specific TFIIB-related protein PTF2	ECU05g0500	63.2	6e-10	COG1405	pfam08271	TF_Zn_Ribbon	TFIIB zinc-binding. The transcription factor TFIIB contains a zinc-binding motif near the N-terminus. This domain is involved in the interaction with RNA pol II and TFIIF and plays a crucial role in selecting the transcription initiation site. The domain adopts a zinc ribbon like structure.	GO:0070897|DNA-templated transcriptional preinitiation complex assembly;GO:0009793|embryo development ending in seed dormancy;GO:0009846|pollen germination;GO:0006355|regulation of transcription, DNA-templated;	GO:0005634|nucleus;	GO:0003690|double-stranded DNA binding;GO:0046872|metal ion binding;GO:0042803|protein homodimerization activity;GO:0070063|RNA polymerase binding;GO:0001093|TFIIB-class transcription factor binding;	.	.
BraA01g002920.3C	4.52449	4.46433	4.90952	11.1735	7.96088	8.80826	4.17806	2.58439	3.40978	4.2724	3.08771	2.67894	BraA01g002920.3C	protein_coding	chrA01:1432134-1433448:+	gi|685256674|ref|XP_009152141.1|	1007	3e-137	PREDICTED: uncharacterized protein LOC103875346 [Brassica rapa]	gi|685256673|ref|XM_009153893.1|	585	0	PREDICTED: Brassica rapa uncharacterized LOC103875346 (LOC103875346), mRNA	.	.	.	.	.	.	.	.	pfam10181	PIG-H	GPI-GlcNAc transferase complex, PIG-H component. PIG-H is a family of conserved proteins that complexes with three other proteins to form the GPI-GnT (glycosylphosphatidylinositol anchor biosynthesis transferase) complex. It appears to be a peripheral membrane protein facing the cytoplasm involved in the first step in GPI anchor formation.	.	.	.	.	.
BraA01g002930.3C	3.11287	5.4652	3.99758	5.29932	4.97555	3.57835	1.34644	0.369108	0.590293	1.30175	1.36166	0.600175	BraA01g002930.3C	protein_coding	chrA01:1434780-1435547:+	gi|685256676|ref|XP_009101231.1|	666	9e-84	PREDICTED: uncharacterized protein LOC103875432 [Brassica rapa]	gi|685256675|ref|XM_009102983.1|	768	0	PREDICTED: Brassica rapa uncharacterized LOC103875432 (LOC103875432), mRNA	.	.	.	.	.	.	.	.	pfam06432	GPI2	Phosphatidylinositol N-acetylglucosaminyltransferase. Glycosylphosphatidylinositol (GPI) represents an important anchoring molecule for cell surface proteins. The first step in its synthesis is the transfer of N-acetylglucosamine (GlcNAc) from UDP-N-acetylglucosamine to phosphatidylinositol (PI). This step involves products of three or four genes in both yeast (GPI1, GPI2 and GPI3) and mammals (G…	.	.	.	.	.
BraA01g002940.3C	6.13482	6.56363	6.45574	10.5059	9.99533	11.4507	7.45087	7.13938	7.52217	12.6511	13.1688	12.0184	BraA01g002940.3C	protein_coding	chrA01:1439991-1441838:-	gi|685256678|ref|XP_009101343.1|	2020	0	PREDICTED: probable serine/threonine-protein kinase sky1 [Brassica rapa]	gi|685256679|ref|XM_009103165.1|	792	0	PREDICTED: Brassica rapa probable serine/threonine-protein kinase sky1 (LOC103827554), transcript variant X2, mRNA	Q45FA5	275	2e-85	Serine/threonine-protein kinase SRPK	.	.	.	.	pfam00069	Pkinase	Protein kinase domain.	.	GO:0005634|nucleus;	GO:0005524|ATP binding;GO:0004674|protein serine/threonine kinase activity;	.	.
BraA01g002950.3C	2.93407	1.92315	2.5525	13.3501	19.9022	15.3463	10.6605	4.05892	4.2063	7.58682	7.02399	12.5133	BraA01g002950.3C	protein_coding	chrA01:1446650-1447231:+	gi|674958114|emb|CDX75506.1|	715	5e-93	BnaA01g01960D [Brassica napus]	gi|685256681|ref|XM_009103271.1|	582	0	PREDICTED: Brassica rapa RING-H2 finger protein ATL45 (LOC103827701), mRNA	Q9ZT49	236	4e-77	Probable E3 ubiquitin-protein ligase ATL45	ECU07g0330	57.8	2e-09	COG5540	pfam13639	zf-RING_2	Ring finger domain.	GO:0006952|defense response;GO:0043161|proteasome-mediated ubiquitin-dependent protein catabolic process;GO:0010200|response to chitin;	GO:0016021|integral component of membrane;	GO:0046872|metal ion binding;GO:0061630|ubiquitin protein ligase activity;	.	.
BraA01g002960.3C	9.55646	9.58398	8.41965	9.20259	8.10695	4.13207	18.5138	16.5866	18.6329	16.7133	18.0253	11.8405	BraA01g002960.3C	protein_coding	chrA01:1453290-1455547:-	gi|685256684|ref|XP_009101637.1|	2537	0	PREDICTED: plant intracellular Ras-group-related LRR protein 4-like isoform X1 [Brassica rapa]	gi|685256683|ref|XM_009103389.1|	1632	0	PREDICTED: Brassica rapa plant intracellular Ras-group-related LRR protein 4-like (LOC103827798), transcript variant X1, mRNA	Q9SVW8	799	0	Plant intracellular Ras-group-related LRR protein 4	alr0124_1	136	5e-34	COG4886	pfam13855	LRR_8	Leucine rich repeat.	GO:0007165|signal transduction;	GO:0005886|plasma membrane;	.	.	.
BraA01g002970.3C	37.7124	39.5615	35.6696	76.4924	86.3867	76.5746	55.9769	72.746	69.5223	158.284	176.01	139.66	BraA01g002970.3C	protein_coding	chrA01:1460458-1462140:-	gi|685256688|ref|XP_009101799.1|	1467	0	PREDICTED: ankyrin repeat domain-containing protein 2 [Brassica rapa]	gi|685256689|ref|XM_009103627.1|	637	0	PREDICTED: Brassica rapa ankyrin repeat domain-containing protein 2 (LOC103827950), transcript variant X2, mRNA	Q9SAR5	513	0	Ankyrin repeat domain-containing protein 2A	TVN1399	59.3	1e-09	COG0666	pfam12796	Ank_2	Ankyrin repeats (3 copies).	.	GO:0009707|chloroplast outer membrane;GO:0005737|cytoplasm;GO:0005634|nucleus;	GO:0030941|chloroplast targeting sequence binding;GO:0051861|glycolipid binding;	.	.
BraA01g002980.3C	0.553911	0.691549	0.642501	0.1905	0.11067	0.318371	0.203288	0.233529	0.168061	0.411798	0.352433	0.455666	BraA01g002980.3C	protein_coding	chrA01:1462682-1468250:+	gi|685256692|ref|XP_009101983.1|	3073	0	PREDICTED: chloride channel protein CLC-e isoform X1 [Brassica rapa]	gi|685256691|ref|XM_009103735.1|	2099	0	PREDICTED: Brassica rapa chloride channel protein CLC-e (LOC103828107), transcript variant X1, mRNA	Q8GX93	1002	0	Chloride channel protein CLC-e	alr2079_1	167	4e-43	COG0038	pfam00654	Voltage_CLC	Voltage gated chloride channel. This family of ion channels contains 10 or 12 transmembrane helices. Each protein forms a single pore. It has been shown that some members of this family form homodimers. In terms of primary structure, they are unrelated to known cation channels or other types of anion channels. Three ClC subfamilies are found in animals. ClC-1 is involved in setting and restoring …	GO:0034765|regulation of ion transmembrane transport;	GO:0034707|chloride channel complex;	GO:0005247|voltage-gated chloride channel activity;	.	.
BraA01g002990.3C	0	0	0	0	0	0	0	0	0	0	0	0	BraA01g002990.3C	protein_coding	chrA01:1468409-1470111:-	gi|923516653|ref|XP_013649533.1|	2176	0	PREDICTED: putative F-box/LRR-repeat protein At3g18150 [Brassica napus]	gi|923516652|ref|XM_013794079.1|	1284	0	PREDICTED: Brassica napus putative F-box/LRR-repeat protein At3g18150 (LOC106354195), mRNA	.	.	.	.	.	.	.	.	pfam00646	F-box	F-box domain. This domain is approximately 50 amino acids long, and is usually found in the N-terminal half of a variety of proteins. Two motifs that are commonly found associated with the F-box domain are the leucine rich repeats (LRRs; pfam00560 and pfam07723) and the WD repeat (pfam00400). The F-box domain has a role in mediating protein-protein interactions in a variety of contexts, such as p…	.	.	.	.	.
BraA01g003000.3C	15.2068	13.2594	15.3734	42.7221	39.219	40.9757	9.67712	7.41112	8.00021	13.2047	11.9613	14.1594	BraA01g003000.3C	protein_coding	chrA01:1471018-1472100:-	gi|685256698|ref|XP_009102235.1|	1065	8e-146	PREDICTED: AP-1 complex subunit sigma-1 isoform X1 [Brassica rapa]	gi|685256697|ref|XM_009103987.1|	612	0	PREDICTED: Brassica rapa AP-1 complex subunit sigma-2 (LOC103828348), transcript variant X1, mRNA	O23685	312	3e-107	AP-1 complex subunit sigma-2	SPAP27G11.06c	191	3e-60	COG5030	pfam01217	Clat_adaptor_s	Clathrin adaptor complex small chain.	GO:0006886|intracellular protein transport;GO:0016192|vesicle-mediated transport;	GO:0030665|clathrin-coated vesicle membrane;GO:0005794|Golgi apparatus;GO:0030117|membrane coat;	.	K12394	AP1S1_2; AP-1 complex subunit sigma 1/2
BraA01g003010.3C	69.7893	77.4707	76.9197	79.7777	80.2657	122.318	74.2536	86.5915	83.6868	87.8028	85.7608	82.7553	BraA01g003010.3C	protein_coding	chrA01:1473578-1474486:-	gi|685256702|ref|XP_009102369.1|	909	6e-119	PREDICTED: putative DNA-binding protein ESCAROLA [Brassica rapa]	gi|685256701|ref|XM_009104121.1|	909	0	PREDICTED: Brassica rapa putative DNA-binding protein ESCAROLA (LOC103828491), mRNA	Q6DBQ1	302	6e-100	AT-hook motif nuclear-localized protein 25	.	.	.	.	pfam03479	DUF296	Domain of unknown function (DUF296). This putative domain is found in proteins that contain AT-hook motifs pfam02178, which strongly suggests a DNA-binding function for the proteins as a whole. There are three highly conserved histidine residues, eg at 117, 119 and 133 in Reut_B5223, which should be a structurally conserved metal-binding unit, based on structural comparison with known metal-bindi…	GO:0009938|negative regulation of gibberellic acid mediated signaling pathway;GO:0006351|transcription, DNA-templated;	GO:0005634|nucleus;	GO:0003680|AT DNA binding;GO:0003700|transcription factor activity, sequence-specific DNA binding;GO:0043621|protein self-association;	.	.
BraA01g003020.3C	34.9638	37.5361	35.112	23.2666	21.9182	33.2238	40.7287	52.8479	52.0982	36.7167	39.696	38.9632	BraA01g003020.3C	protein_coding	chrA01:1478370-1484963:-	gi|685256704|ref|XP_009102464.1|	8659	0	PREDICTED: brefeldin A-inhibited guanine nucleotide-exchange protein 4 [Brassica rapa]	gi|685256703|ref|XM_009104216.1|	5061	0	PREDICTED: Brassica rapa brefeldin A-inhibited guanine nucleotide-exchange protein 4 (LOC103828580), mRNA	F4JN05	3039	0	Brefeldin A-inhibited guanine nucleotide-exchange protein 4	SPAC4D7.01c	566	9e-170	COG5307	pfam01369	Sec7	Sec7 domain. The Sec7 domain is a guanine-nucleotide-exchange-factor (GEF) for the pfam00025 family.	GO:0015031|protein transport;GO:0032012|regulation of ARF protein signal transduction;	GO:0005829|cytosol;GO:0032588|trans-Golgi network membrane;	GO:0005086|ARF guanyl-nucleotide exchange factor activity;	K18442	ARFGEF, BIG; brefeldin A-inhibited guanine nucleotide-exchange protein
BraA01g003030.3C	0	0	0	0	0	0	0	0	0	0	0	0.353207	BraA01g003030.3C	protein_coding	chrA01:1486782-1487976:-	gi|674964672|emb|CDX69134.1|	691	4e-86	BnaC01g03190D [Brassica napus]	gi|685258250|ref|XM_009131672.1|	362	0	PREDICTED: Brassica rapa periodic tryptophan protein 1 homolog (LOC103854704), partial mRNA	Q99LL5	72	1e-13	Periodic tryptophan protein 1 homolog	.	.	.	.	pfam00400	WD40	WD domain, G-beta repeat.	GO:0034773|histone H4-K20 trimethylation;GO:0033140|negative regulation of peptidyl-serine phosphorylation of STAT protein;GO:2000738|positive regulation of stem cell differentiation;GO:1901838|positive regulation of transcription of nuclear large rRNA transcript from RNA polymerase I promoter;	GO:0005794|Golgi apparatus;GO:0005730|nucleolus;GO:0005634|nucleus;	.	K14791	PWP1; periodic tryptophan protein 1
BraA01g003040.3C	10.982	14.2782	11.6619	36.7532	37.7493	31.9459	20.2659	15.9198	16.9183	17.734	20.0644	22.9632	BraA01g003040.3C	protein_coding	chrA01:1488243-1490426:+	gi|685256712|ref|XP_009102804.1|	1838	0	PREDICTED: uncharacterized protein At2g17340 [Brassica rapa]	gi|685256711|ref|XM_009104556.1|	1104	0	PREDICTED: Brassica rapa uncharacterized protein At2g17340 (LOC103828892), mRNA	.	.	.	.	.	.	.	.	pfam01937	DUF89	Protein of unknown function DUF89. This family has no known function.	.	.	.	.	.
BraA01g003050.3C	24.7933	24.9946	33.937	18.4246	20.8499	13.0438	56.5267	42.5257	40.636	7.93446	9.32048	6.45567	BraA01g003050.3C	protein_coding	chrA01:1490722-1492008:-	gi|685256710|ref|XP_009102734.1|	1797	0	PREDICTED: xylem cysteine proteinase 1 [Brassica rapa]	gi|685256709|ref|XM_009104486.1|	1071	0	PREDICTED: Brassica rapa xylem cysteine proteinase 1 (LOC103828815), mRNA	O65493	649	0	Cysteine protease XCP1	AF1946_2	80.1	2e-16	COG4870	pfam00112	Peptidase_C1	Papain family cysteine protease.	GO:0010623|developmental programmed cell death;GO:0051603|proteolysis involved in cellular protein catabolic process;	GO:0005615|extracellular space;GO:0005764|lysosome;GO:0005634|nucleus;GO:0000325|plant-type vacuole;GO:0005886|plasma membrane;	GO:0004197|cysteine-type endopeptidase activity;	K16290	XCP; xylem cysteine proteinase [EC:3.4.22.-]
BraA01g003060.3C	1.30853	2.05486	2.5613	5.78847	6.40531	6.03247	4.41217	5.24954	3.56076	7.42146	5.91904	6.35772	BraA01g003060.3C	protein_coding	chrA01:1492400-1494955:-	gi|685256706|ref|XP_009102562.1|	1727	0	PREDICTED: CMP-sialic acid transporter 4 isoform X1 [Brassica rapa]	gi|685256705|ref|XM_009104314.1|	1033	0	PREDICTED: Brassica rapa CMP-sialic acid transporter 4 (LOC103828661), transcript variant X1, mRNA	F4JN00	637	0	CMP-sialic acid transporter 4	SPCC1795.03	113	1e-27	COG0697	pfam04142	Nuc_sug_transp	Nucleotide-sugar transporter. This family of membrane proteins transport nucleotide sugars from the cytoplasm into golgi vesicles. Human SLC35A1 transports CMP-sialic acid, SLC35A2 transports UDP-galactose and SLC35A3 transports UDP-GlcNAc.	GO:0008643|carbohydrate transport;GO:0015739|sialic acid transport;	GO:0005768|endosome;GO:0005794|Golgi apparatus;GO:0000139|Golgi membrane;GO:0016021|integral component of membrane;GO:0005802|trans-Golgi network;	GO:0015165|pyrimidine nucleotide-sugar transmembrane transporter activity;GO:0015136|sialic acid transmembrane transporter activity;	.	.
BraA01g003070.3C	23.4498	20.8002	27.4327	66.297	57.1838	54.8345	101.951	66.9871	78.1116	88.7877	85.2496	82.8817	BraA01g003070.3C	protein_coding	chrA01:1500728-1501153:+	gi|685256714|ref|XP_009102917.1|	639	4e-83	PREDICTED: uncharacterized protein LOC103828983 [Brassica rapa]	gi|923520201|ref|XM_013810266.1|	426	0	PREDICTED: Brassica napus uncharacterized LOC106370211 (LOC106370211), mRNA	.	.	.	.	.	.	.	.	pfam11398	DUF2813	Protein of unknown function (DUF2813). This entry contains YjbD from Escherichia coli, which is annotated as a nucleotide triphosphate hydrolase.	.	.	.	.	.
BraA01g003080.3C	122.547	133.816	129.147	148.026	142.45	123.595	135.672	128.7	123.106	111.082	105.574	112.842	BraA01g003080.3C	protein_coding	chrA01:1502692-1505309:-	gi|923504302|ref|XP_013751938.1|	2933	0	PREDICTED: calcium-dependent protein kinase 5-like [Brassica napus]	gi|685256715|ref|XM_009104769.1|	1626	0	PREDICTED: Brassica rapa calcium-dependent protein kinase 5 (LOC103829070), mRNA	Q38871	1031	0	Calcium-dependent protein kinase 5	.	.	.	.	pfam00069	Pkinase	Protein kinase domain.	GO:0009738|abscisic acid-activated signaling pathway;GO:0035556|intracellular signal transduction;GO:0018105|peptidyl-serine phosphorylation;GO:0046777|protein autophosphorylation;GO:0009737|response to abscisic acid;	GO:0005829|cytosol;GO:0016020|membrane;GO:0005634|nucleus;GO:0005886|plasma membrane;	GO:0005524|ATP binding;GO:0005509|calcium ion binding;GO:0009931|calcium-dependent protein serine/threonine kinase activity;GO:0005516|calmodulin binding;GO:0004683|calmodulin-dependent protein kinase activity;	K13412	CPK; calcium-dependent protein kinase [EC:2.7.11.1]
BraA01g003090.3C	5.26193	4.40559	4.18779	16.9211	14.4499	11.1262	13.9551	12.1993	10.1967	7.42049	8.85257	9.66242	BraA01g003090.3C	protein_coding	chrA01:1509293-1512263:+	gi|685256718|ref|XP_009103100.1|	3249	0	PREDICTED: monosaccharide-sensing protein 2 [Brassica rapa]	gi|685256719|ref|XM_009104908.1|	2223	0	PREDICTED: Brassica rapa monosaccharide-sensing protein 2 (LOC103829162), transcript variant X2, mRNA	Q8LPQ8	1141	0	Monosaccharide-sensing protein 2	.	.	.	.	pfam00083	Sugar_tr	Sugar (and other) transporter.	GO:0046323|glucose import;	GO:0005794|Golgi apparatus;GO:0016021|integral component of membrane;GO:0005774|vacuolar membrane;GO:0005773|vacuole;	GO:0005351|sugar:proton symporter activity;GO:0005355|glucose transmembrane transporter activity;	.	.
BraA01g003100.3C	0.494428	0.708913	0.896099	3.16917	2.29059	1.07752	1.63312	1.47056	0.984463	1.29656	1.03224	0.76739	BraA01g003100.3C	protein_coding	chrA01:1512916-1516460:-	gi|685256722|ref|XP_009103268.1|	4700	0	PREDICTED: glutamate receptor 3.2 [Brassica rapa]	gi|685256721|ref|XM_009105020.1|	2665	0	PREDICTED: Brassica rapa glutamate receptor 3.2 (LOC103829323), mRNA	Q93YT1	1547	0	Glutamate receptor 3.2	.	.	.	.	pfam01094	ANF_receptor	Receptor family ligand binding region. This family includes extracellular ligand binding domains of a wide range of receptors. This family also includes the bacterial amino acid binding proteins of known structure.	GO:0006816|calcium ion transport;GO:0019722|calcium-mediated signaling;GO:0071230|cellular response to amino acid stimulus;	GO:0016021|integral component of membrane;GO:0005622|intracellular;GO:0005886|plasma membrane;	GO:0005262|calcium channel activity;GO:0008066|glutamate receptor activity;GO:0004970|ionotropic glutamate receptor activity;	K05387	GRIP; glutamate receptor, ionotropic, plant
BraA01g003110.3C	0.206735	0.0752806	0	0.0995397	0.0963787	0.646934	0.455236	0.381323	0.512255	2.2862	1.68807	1.48809	BraA01g003110.3C	protein_coding	chrA01:1519026-1520887:+	gi|923507437|ref|XP_013731104.1|	1716	0	PREDICTED: ubiquitin domain-containing protein DSK2b-like isoform X3 [Brassica napus]	gi|923507436|ref|XM_013875650.1|	1091	0	PREDICTED: Brassica napus ubiquitin domain-containing protein DSK2b-like (LOC106434636), transcript variant X3, mRNA	Q9SII8	487	4e-167	Ubiquitin domain-containing protein DSK2b	SPAC26A3.16	60.1	4e-09	COG5272	pfam00627	UBA	UBA/TS-N domain. This small domain is composed of three alpha helices. This family includes the previously defined UBA and TS-N domains. The UBA-domain (ubiquitin associated domain) is a novel sequence motif found in several proteins having connections to ubiquitin and the ubiquitination pathway. The structure of the UBA domain consists of a compact three helix bundle. This domain is found at the…	.	GO:0005829|cytosol;GO:0005634|nucleus;	GO:0031593|polyubiquitin binding;	K04523	UBQLN, DSK2; ubiquilin
BraA01g003130.3C	0.872468	0.75591	0.663038	0.999501	0.841531	1.12974	1.52371	1.66476	1.43767	1.67328	0.870963	1.07194	BraA01g003130.3C	protein_coding	chrA01:1529807-1533773:+	gi|685256726|ref|XP_009103570.1|	4708	0	PREDICTED: protein NLP2 [Brassica rapa]	gi|685256733|ref|XM_009105560.1|	1926	0	PREDICTED: Brassica rapa protein NLP2 (LOC103829610), transcript variant X5, mRNA	Q7X9B9	1471	0	Protein NLP2	.	.	.	.	pfam02042	RWP-RK	RWP-RK domain. This domain is named RWP-RK after a conserved motif at the C terminus of the presumed domain. The domain is found in algal minus dominance proteins as well as plant proteins involved in nitrogen-controlled development.	GO:0006355|regulation of transcription, DNA-templated;GO:0006351|transcription, DNA-templated;	GO:0005634|nucleus;	GO:0003677|DNA binding;GO:0003700|transcription factor activity, sequence-specific DNA binding;	.	.
BraA01g003140.3C	39.8292	47.0588	40.458	72.0541	72.2537	69.389	81.5743	83.8786	82.292	55.2394	58.9875	66.1341	BraA01g003140.3C	protein_coding	chrA01:1536508-1538695:+	gi|685256736|ref|XP_009103898.1|	1825	0	PREDICTED: isocitrate dehydrogenase [NAD] regulatory subunit 1, mitochondrial [Brassica rapa]	gi|685256735|ref|XM_009105650.1|	1104	0	PREDICTED: Brassica rapa isocitrate dehydrogenase [NAD] regulatory subunit 1, mitochondrial (LOC103829929), mRNA	Q8LFC0	679	0	Isocitrate dehydrogenase [NAD] regulatory subunit 1, mitochondrial	SPAC11G7.03	307	1e-100	COG0473	pfam00180	Iso_dh	Isocitrate/isopropylmalate dehydrogenase.	GO:0006102|isocitrate metabolic process;GO:0006099|tricarboxylic acid cycle;	GO:0005739|mitochondrion;	GO:0004449|isocitrate dehydrogenase (NAD+) activity;GO:0008270|zinc ion binding;	K00030	IDH3; isocitrate dehydrogenase (NAD+) [EC:1.1.1.41]
BraA01g003150.3C	13.8456	16.3017	17.5768	28.6658	29.3692	23.0046	22.7817	17.8768	18.6239	16.5873	16.9582	19.1849	BraA01g003150.3C	protein_coding	chrA01:1539187-1541603:-	gi|685256738|ref|XP_009104001.1|	1989	0	PREDICTED: glycerol-3-phosphate acyltransferase 3-like [Brassica rapa]	gi|685256737|ref|XM_009105753.1|	1110	0	PREDICTED: Brassica rapa glycerol-3-phosphate acyltransferase 3-like (LOC103830019), mRNA	Q8GWG0	731	0	Glycerol-3-phosphate acyltransferase 9	ECU10g0310	199	6e-58	COG0204	pfam01553	Acyltransferase	Acyltransferase. This family contains acyltransferases involved in phospholipid biosynthesis and other proteins of unknown function. This family also includes tafazzin, the Barth syndrome gene.	GO:0006651|diacylglycerol biosynthetic process;GO:0006633|fatty acid biosynthetic process;GO:0048229|gametophyte development;GO:0006072|glycerol-3-phosphate metabolic process;GO:0019915|lipid storage;GO:0008654|phospholipid biosynthetic process;GO:0010152|pollen maturation;GO:0010344|seed oilbody biogenesis;GO:0019432|triglyceride biosynthetic process;	GO:0005783|endoplasmic reticulum;GO:0005789|endoplasmic reticulum membrane;GO:0016021|integral component of membrane;GO:0016020|membrane;GO:0005886|plasma membrane;	GO:0004366|glycerol-3-phosphate O-acyltransferase activity;GO:0043621|protein self-association;	K13506	GPAT3_4, AGPAT9, AGPAT6; glycerol-3-phosphate O-acyltransferase 3/4 [EC:2.3.1.15]
BraA01g003160.3C	25.3919	26.7441	24.0552	34.4856	34.5223	23.5617	17.1157	16.6443	18.0121	38.8262	28.01	26.3963	BraA01g003160.3C	protein_coding	chrA01:1550476-1553189:+	gi|685256740|ref|XP_009104109.1|	2768	0	PREDICTED: uncharacterized protein LOC103830114 [Brassica rapa]	gi|685256739|ref|XM_009105861.1|	2458	0	PREDICTED: Brassica rapa uncharacterized LOC103830114 (LOC103830114), mRNA	Q93YU8	114	9e-25	Nitrate regulatory gene2 protein	.	.	.	.	pfam04782	DUF632	Protein of unknown function (DUF632). This plant protein may be a leucine zipper, but there is no experimental evidence for this.	GO:0071249|cellular response to nitrate;GO:0015706|nitrate transport;GO:0071705|nitrogen compound transport;GO:0006355|regulation of transcription, DNA-templated;GO:0010167|response to nitrate;GO:1901698|response to nitrogen compound;GO:0006351|transcription, DNA-templated;	GO:0005634|nucleus;	.	.	.
BraA01g003170.3C	40.5857	37.1006	38.9376	44.1911	44.358	51.7203	32.5716	35.9081	33.5017	67.0438	63.6918	56.3668	BraA01g003170.3C	protein_coding	chrA01:1559948-1562684:+	gi|685256743|ref|XP_009104299.1|	2352	0	PREDICTED: probable serine/threonine-protein kinase At4g35230 [Brassica rapa]	gi|685256742|ref|XM_009106051.1|	1046	0	PREDICTED: Brassica rapa probable serine/threonine-protein kinase At4g35230 (LOC103830257), mRNA	Q944A7	865	0	Serine/threonine-protein kinase BSK1	.	.	.	.	pfam00069	Pkinase	Protein kinase domain.	GO:0009742|brassinosteroid mediated signaling pathway;GO:0007166|cell surface receptor signaling pathway;GO:0042742|defense response to bacterium;GO:0050832|defense response to fungus;GO:0006468|protein phosphorylation;GO:0009737|response to abscisic acid;	GO:0016020|membrane;GO:0005886|plasma membrane;GO:0009506|plasmodesma;GO:0005773|vacuole;	GO:0005524|ATP binding;GO:0004672|protein kinase activity;GO:0004675|transmembrane receptor protein serine/threonine kinase activity;	K14500	BSK; BR-signaling kinase [EC:2.7.11.1]
BraA01g003190.3C	0	0.758314	0.268393	0.668454	0	0	0	0	0	0.677332	0.257639	0	BraA01g003190.3C	protein_coding	chrA01:1581217-1581779:-	gi|685256749|ref|XP_009104592.1|	537	2e-68	PREDICTED: uncharacterized protein LOC103830508 [Brassica rapa]	gi|685256748|ref|XM_009106344.1|	366	0	PREDICTED: Brassica rapa uncharacterized LOC103830508 (LOC103830508), mRNA	.	.	.	.	.	.	.	.	pfam00957	Synaptobrevin	Synaptobrevin.	.	.	.	.	.
BraA01g003210.3C	9.83181	8.14016	7.32273	41.7079	47.1863	53.7143	15.6107	12.9425	12.0892	18.985	15.672	21.1192	BraA01g003210.3C	protein_coding	chrA01:1590290-1591592:-	gi|685256757|ref|XP_009104931.1|	1342	0	PREDICTED: uncharacterized protein LOC103830834 [Brassica rapa]	gi|685256756|ref|XM_009106683.1|	825	0	PREDICTED: Brassica rapa uncharacterized LOC103830834 (LOC103830834), mRNA	Q94JT5	481	3e-171	Cyclase-like protein 2	slr2121	132	6e-36	COG1878	pfam04199	Cyclase	Putative cyclase. Proteins in this family are thought to be cyclase enzymes. They are found in proteins involved in antibiotic synthesis. However they are also found in organisms that do not make antibiotics pointing to a wider role for these proteins. The proteins contain a conserved motif HXGTHXDXPXH that is likely to form part of the active site.	GO:0019441|tryptophan catabolic process to kynurenine;	GO:0005783|endoplasmic reticulum;GO:0005576|extracellular region;GO:0005794|Golgi apparatus;	GO:0004061|arylformamidase activity;	.	.
BraA01g003220.3C	1.08998	0	0.421433	0	0	0	0.400027	0	0	0.118173	0	0.130762	BraA01g003220.3C	protein_coding	chrA01:1592109-1593394:-	gi|685256759|ref|XP_009105030.1|	1252	3e-173	PREDICTED: cytokinin riboside 5'-monophosphate phosphoribohydrolase LOG5-like [Brassica rapa]	gi|685256758|ref|XM_009106782.1|	705	0	PREDICTED: Brassica rapa cytokinin riboside 5'-monophosphate phosphoribohydrolase LOG5-like (LOC103830928), mRNA	Q8LBB7	400	1e-140	Cytokinin riboside 5'-monophosphate phosphoribohydrolase LOG5	RSc2087	187	8e-58	COG1611	pfam03641	Lysine_decarbox	Possible lysine decarboxylase. The members of this family share a highly conserved motif PGGXGTXXE that is probably functionally important. This family includes proteins annotated as lysine decarboxylases, although the evidence for this is not clear.	GO:0009691|cytokinin biosynthetic process;	GO:0005829|cytosol;GO:0005634|nucleus;	GO:0016787|hydrolase activity;	.	.
BraA01g003230.3C	1.30173	1.09885	1.09812	0.598273	0	0.555476	1.56351	1.37514	1.63368	11.2584	11.6613	18.9101	BraA01g003230.3C	protein_coding	chrA01:1599469-1601350:+	gi|923511563|ref|XP_013746828.1|	2263	0	PREDICTED: lysine histidine transporter-like 7 [Brassica napus]	gi|685256760|ref|XM_009106895.1|	1443	0	PREDICTED: Brassica rapa lysine histidine transporter-like 7 (LOC103831015), mRNA	Q84WE9	702	0	Lysine histidine transporter-like 7	.	.	.	.	pfam01490	Aa_trans	Transmembrane amino acid transporter protein. This transmembrane region is found in many amino acid transporters including UNC-47 and MTR. UNC-47 encodes a vesicular amino butyric acid (GABA) transporter, (VGAT). UNC-47 is predicted to have 10 transmembrane domains. MTR is a N system amino acid transporter system protein involved in methyltryptophan resistance. Other members of this family includ…	GO:0003333|amino acid transmembrane transport;	GO:0016021|integral component of membrane;GO:0005886|plasma membrane;	GO:0015171|amino acid transmembrane transporter activity;	.	.
BraA01g003240.3C	4.66379	3.37999	3.48331	8.14969	7.66816	6.28524	2.80541	3.37381	2.72998	6.50423	4.30635	4.10211	BraA01g003240.3C	protein_coding	chrA01:1603244-1608377:+	gi|685256767|ref|XP_009105444.1|	4200	0	PREDICTED: pentatricopeptide repeat-containing protein At4g35130, chloroplastic [Brassica rapa]	gi|685256766|ref|XM_009107196.1|	2425	0	PREDICTED: Brassica rapa pentatricopeptide repeat-containing protein At4g35130, chloroplastic (LOC103831270), mRNA	O49619	1259	0	Pentatricopeptide repeat-containing protein At4g35130, chloroplastic	.	.	.	.	pfam14432	DYW_deaminase	DYW family of nucleic acid deaminases. A family of nucleic acid deaminases prototyped by the plant PPR DYW proteins that are implicated in chloroplast and mitochondrial RNA transcript maturation by numerous C to U editing events. The name derives from the DYW motif present at the C-terminus of the classical plant PPR DYW deaminases. Members of this family are present in bacteria, plants, Naegleri…	GO:0009451|RNA modification;	GO:0009507|chloroplast;GO:0043231|intracellular membrane-bounded organelle;	GO:0004519|endonuclease activity;GO:0003723|RNA binding;GO:0008270|zinc ion binding;	.	.
BraA01g003250.3C	134.384	136.355	147.055	69.649	74.0165	110.617	43.8524	50.1527	50.455	112.919	98.9974	75.1717	BraA01g003250.3C	protein_coding	chrA01:1615274-1616473:+	gi|922407215|ref|XP_013616383.1|	1384	0	PREDICTED: uncharacterized protein LOC106322790 [Brassica oleracea var. oleracea]	gi|685256776|ref|XM_009107552.1|	1029	0	PREDICTED: Brassica rapa uncharacterized LOC103831458 (LOC103831458), transcript variant X4, mRNA	.	.	.	.	.	.	.	.	pfam05278	PEARLI-4	Arabidopsis phospholipase-like protein (PEARLI 4). This family contains several phospholipase-like proteins from Arabidopsis thaliana which are homologous to PEARLI 4.	.	.	.	.	.
BraA01g003260.3C	0	0	0.292144	0	0	0	0	0	0	0	0	0	BraA01g003260.3C	protein_coding	chrA01:1617228-1617566:-	.	.	.	.	.	.	.	.	.	.	.	.	.	.	.	.	pfam12172	DUF35_N	Rubredoxin-like zinc ribbon domain (DUF35_N). This domain has no known function and is found in conserved hypothetical archaeal and bacterial proteins. The domain is duplicated in Rv3521. The structure of a DUF35 representative reveals two long N-terminal helices followed by a rubredoxin-like zinc ribbon domain represented in this family and a C-terminal OB fold domain. Zinc is chelated by the fo…	.	.	.	.	.
BraA01g003270.3C	38.0483	30.5396	28.798	127.266	127.318	60.9082	61.2263	41.6613	43.0839	36.0427	29.8917	45.2217	BraA01g003270.3C	protein_coding	chrA01:1620130-1621403:-	gi|685256779|ref|XP_009105909.1|	1470	0	PREDICTED: aquaporin PIP2-7 [Brassica rapa]	gi|685256778|ref|XM_009107661.1|	846	0	PREDICTED: Brassica rapa aquaporin PIP2-7 (LOC103831723), mRNA	P93004	551	0	Aquaporin PIP2-7	SMc01870	115	2e-29	COG0580	pfam00230	MIP	Major intrinsic protein. MIP (Major Intrinsic Protein) family proteins exhibit essentially two distinct types of channel properties: (1) specific water transport by the aquaporins, and (2) small neutral solutes transport, such as glycerol by the glycerol facilitators.	GO:0034220|ion transmembrane transport;GO:0009737|response to abscisic acid;	GO:0046658|anchored component of plasma membrane;GO:0005887|integral component of plasma membrane;GO:0016020|membrane;GO:0005634|nucleus;GO:0005886|plasma membrane;GO:0009506|plasmodesma;GO:0005773|vacuole;	GO:0003729|mRNA binding;GO:0015250|water channel activity;	K09872	PIP; aquaporin PIP
BraA01g003280.3C	0	0	0.066557	0	0	0	20.3428	13.7165	14.2584	2.79946	3.83342	3.71722	BraA01g003280.3C	protein_coding	chrA01:1631727-1633925:+	gi|685256782|ref|XP_009106100.1|	2624	0	PREDICTED: catalase-2 [Brassica rapa]	gi|685256781|ref|XM_009107852.1|	1460	0	PREDICTED: Brassica rapa catalase-2 (LOC103831878), mRNA	P25819	994	0	Catalase-2	RSp1581	469	7e-160	COG0753	pfam00199	Catalase	Catalase.	GO:0008219|cell death;GO:0045454|cell redox homeostasis;GO:0006995|cellular response to nitrogen starvation;GO:0016036|cellular response to phosphate starvation;GO:0009970|cellular response to sulfate starvation;GO:0042744|hydrogen peroxide catabolic process;GO:0009648|photoperiodism;GO:0009409|response to cold;GO:0042542|response to hydrogen peroxide;GO:0009416|response to light stimulus;GO:0006…	GO:0009507|chloroplast;GO:0022626|cytosolic ribosome;GO:0009514|glyoxysome;GO:0005739|mitochondrion;GO:0005777|peroxisome;GO:0010319|stromule;	GO:0004096|catalase activity;GO:0050897|cobalt ion binding;GO:0020037|heme binding;	K03781	katE, CAT, catB, srpA; catalase [EC:1.11.1.6]
BraA01g003290.3C	75.8947	49.9022	49.8421	42.3766	45.2678	56.3449	53.8057	54.4364	51.2183	80.9004	67.4626	64.7288	BraA01g003290.3C	protein_coding	chrA01:1635475-1637125:-	gi|685256784|ref|XP_009106209.1|	1446	0	PREDICTED: uncharacterized protein LOC103831976 [Brassica rapa]	gi|685256783|ref|XM_009107961.1|	1068	0	PREDICTED: Brassica rapa uncharacterized LOC103831976 (LOC103831976), mRNA	.	.	.	.	.	.	.	.	pfam03824	NicO	High-affinity nickel-transport protein. High affinity nickel transporters involved in the incorporation of nickel into H2-uptake hydrogenase and urease enzymes. Essential for the expression of catalytically active hydrogenase and urease. Ion uptake is dependent on proton motive force. HoxN in Alcaligenes eutrophus is thought to be an integral membrane protein with seven transmembrane helices. The…	.	.	.	.	.
BraA01g003300.3C	8.07663	7.4226	8.03002	44.6283	43.749	49.3448	42.7686	65.1227	68.6144	131.723	117.195	87.896	BraA01g003300.3C	protein_coding	chrA01:1640083-1640823:-	gi|685256786|ref|XP_009106315.1|	1097	4e-150	PREDICTED: probable BOI-related E3 ubiquitin-protein ligase 2 [Brassica rapa]	gi|685256785|ref|XM_009108067.1|	666	0	PREDICTED: Brassica rapa probable BOI-related E3 ubiquitin-protein ligase 2 (LOC103832075), mRNA	Q9LDD1	88.2	3e-19	Probable BOI-related E3 ubiquitin-protein ligase 3	.	.	.	.	pfam13920	zf-C3HC4_3	Zinc finger, C3HC4 type (RING finger).	GO:0006952|defense response;GO:0043161|proteasome-mediated ubiquitin-dependent protein catabolic process;GO:0043067|regulation of programmed cell death;	GO:0005634|nucleus;	GO:0046872|metal ion binding;GO:0016740|transferase activity;	K19042	BOI; E3 ubiquitin-protein ligase BOI and related proteins [EC:2.3.2.27]
BraA01g003310.3C	3.69617	5.24911	6.2166	24.2922	18.8683	24.0416	8.95298	9.40827	10.5977	5.59019	5.3502	6.1857	BraA01g003310.3C	protein_coding	chrA01:1650550-1651090:+	gi|685256788|ref|XP_009106425.1|	800	4e-107	PREDICTED: heavy metal-associated isoprenylated plant protein 26 [Brassica rapa]	gi|923735749|ref|XM_013814271.1|	462	0	PREDICTED: Brassica napus heavy metal-associated isoprenylated plant protein 26-like (LOC106374189), mRNA	O49613	301	3e-104	Heavy metal-associated isoprenylated plant protein 25	.	.	.	.	pfam00403	HMA	Heavy-metal-associated domain.	GO:0046916|cellular transition metal ion homeostasis;GO:0030001|metal ion transport;	GO:0005737|cytoplasm;GO:0016020|membrane;GO:0009506|plasmodesma;	GO:0046914|transition metal ion binding;	.	.
BraA01g003320.3C	52.6274	42.482	47.384	67.8668	66.3979	69.7573	32.9562	29.325	31.0046	30.6434	28.8212	25.6958	BraA01g003320.3C	protein_coding	chrA01:1654144-1654839:-	gi|685256791|ref|XP_009106517.1|	1185	5e-163	PREDICTED: uncharacterized protein LOC103832273 [Brassica rapa]	gi|685256790|ref|XM_009108269.1|	690	0	PREDICTED: Brassica rapa uncharacterized LOC103832273 (LOC103832273), mRNA	Q8VY76	318	9e-108	Basic leucine zipper 19	.	.	.	.	pfam00170	bZIP_1	bZIP transcription factor. The Pfam entry includes the basic region and the leucine zipper region.	GO:0010043|response to zinc ion;GO:0006351|transcription, DNA-templated;	GO:0005634|nucleus;	GO:0003677|DNA binding;GO:0003700|transcription factor activity, sequence-specific DNA binding;GO:0043565|sequence-specific DNA binding;	.	.
BraA01g003350.3C	1.00588	1.03421	0.960857	0.427338	0.165507	0.555476	1.23778	1.44062	1.00534	0.866027	0.724711	0.511085	BraA01g003350.3C	protein_coding	chrA01:1670117-1674296:-	gi|685256793|ref|XP_009106626.1|	2313	0	PREDICTED: receptor-like cytosolic serine/threonine-protein kinase RBK2 isoform X1 [Brassica rapa]	gi|685256796|ref|XM_009108527.1|	1348	0	PREDICTED: Brassica rapa probable receptor-like serine/threonine-protein kinase At5g57670 (LOC103832352), transcript variant X3, mRNA	Q5XF57	243	2e-71	Probable receptor-like serine/threonine-protein kinase At5g57670	.	.	.	.	pfam00069	Pkinase	Protein kinase domain.	GO:0007166|cell surface receptor signaling pathway;GO:0006468|protein phosphorylation;	GO:0005886|plasma membrane;	GO:0005524|ATP binding;GO:0004675|transmembrane receptor protein serine/threonine kinase activity;	.	.
BraA01g003360.3C	13.0146	12.0301	9.45578	6.81722	9.40104	6.90496	20.3129	13.6119	18.3768	13.8155	17.1984	18.3756	BraA01g003360.3C	protein_coding	chrA01:1676612-1678176:-	gi|685256807|ref|XP_009107160.1|	954	5e-129	PREDICTED: rac-like GTP-binding protein ARAC3 [Brassica rapa]	gi|923923802|ref|XM_013875564.1|	597	0	PREDICTED: Brassica napus rac-like GTP-binding protein ARAC3 (LOC106434708), transcript variant X1, mRNA	Q38912	369	2e-129	Rac-like GTP-binding protein ARAC3	SPAC110.03	214	5e-69	COG1100	pfam00071	Ras	Ras family. Includes sub-families Ras, Rab, Rac, Ral, Ran, Rap Ypt1 and more. Shares P-loop motif with GTP_EFTU, arf and myosin_head. See pfam00009 pfam00025, pfam00063. As regards Rab GTPases, these are important regulators of vesicle formation, motility and fusion. They share a fold in common with all Ras GTPases: this is a six-stranded beta-sheet surrounded by five alpha-helices.	GO:0009734|auxin-activated signaling pathway;GO:0009958|positive gravitropism;GO:0010928|regulation of auxin mediated signaling pathway;GO:0007264|small GTPase mediated signal transduction;	GO:0005737|cytoplasm;GO:0005730|nucleolus;GO:0005634|nucleus;GO:0005886|plasma membrane;GO:0030427|site of polarized growth;GO:0005819|spindle;	GO:0019003|GDP binding;GO:0005525|GTP binding;GO:0003924|GTPase activity;	K04392	RAC1; Ras-related C3 botulinum toxin substrate 1
BraA01g003370.3C	0.370054	0.220503	0.0780432	0	0	0.0451172	0.0370395	0.0744616	0.214348	0.492387	0.187291	0.181613	BraA01g003370.3C	protein_coding	chrA01:1679162-1683189:+	gi|685256809|ref|XP_009107264.1|	4506	0	PREDICTED: beta-galactosidase 11 [Brassica rapa]	gi|685256808|ref|XM_009109016.1|	2538	0	PREDICTED: Brassica rapa beta-galactosidase 11 (LOC103832885), mRNA	Q9SCV1	1579	0	Beta-galactosidase 11	XF0840	147	3e-36	COG1874	pfam01301	Glyco_hydro_35	Glycosyl hydrolases family 35.	GO:0005975|carbohydrate metabolic process;	GO:0048046|apoplast;GO:0005618|cell wall;GO:0005773|vacuole;	GO:0004565|beta-galactosidase activity;GO:0030246|carbohydrate binding;	.	.
BraA01g003380.3C	143.375	82.9445	80.4957	15.205	23.5827	27.9733	29.9404	33.6546	34.4667	54.7804	37.8756	27.5719	BraA01g003380.3C	protein_coding	chrA01:1686531-1688167:+	gi|685256811|ref|XP_009107363.1|	1338	0	PREDICTED: transcription factor MYB32-like [Brassica rapa]	gi|685256810|ref|XM_009109115.1|	857	0	PREDICTED: Brassica rapa transcription factor MYB32-like (LOC103832978), mRNA	O49608	396	3e-137	Transcription factor MYB32	ECU11g1690	106	3e-26	COG5147	pfam00249	Myb_DNA-binding	Myb-like DNA-binding domain. This family contains the DNA binding domains from Myb proteins, as well as the SANT domain family.	GO:0030154|cell differentiation;GO:0006357|regulation of transcription from RNA polymerase II promoter;GO:0009737|response to abscisic acid;GO:0046686|response to cadmium ion;GO:0009723|response to ethylene;GO:0009753|response to jasmonic acid;GO:0009751|response to salicylic acid;GO:0009651|response to salt stress;GO:0006351|transcription, DNA-templated;	GO:0005634|nucleus;	GO:0003700|transcription factor activity, sequence-specific DNA binding;GO:0000981|RNA polymerase II transcription factor activity, sequence-specific DNA binding;GO:0043565|sequence-specific DNA binding;GO:0001135|transcription factor activity, RNA polymerase II transcription factor recruiting;GO:0044212|transcription regulatory region DNA binding;	K09422	MYBP; myb proto-oncogene protein, plant
BraA01g003390.3C	0.796098	1.52193	1.15428	0.862446	0.835058	1.33458	3.28693	2.86339	2.5362	3.6898	2.65927	2.57866	BraA01g003390.3C	protein_coding	chrA01:1690029-1690659:-	gi|685256813|ref|XP_009107450.1|	762	1e-101	PREDICTED: actin-depolymerizing factor 9 [Brassica rapa]	gi|685256812|ref|XM_009109202.1|	429	0	PREDICTED: Brassica rapa actin-depolymerizing factor 9 (LOC103833075), mRNA	O49606	269	9e-92	Actin-depolymerizing factor 9	.	.	.	.	pfam00241	Cofilin_ADF	Cofilin/tropomyosin-type actin-binding protein. Severs actin filaments and binds to actin monomers.	GO:0051017|actin filament bundle assembly;GO:0030042|actin filament depolymerization;GO:0030041|actin filament polymerization;	GO:0015629|actin cytoskeleton;GO:0005737|cytoplasm;	GO:0003779|actin binding;	K05765	CFL; cofilin
BraA01g003400.3C	25.9307	30.9527	33.7459	65.4104	59.972	64.1241	30.6391	28.9775	30.7603	39.8663	41.9712	55.039	BraA01g003400.3C	protein_coding	chrA01:1693999-1695582:-	gi|685256816|ref|XP_009107596.1|	1033	3e-140	PREDICTED: peptidyl-prolyl cis-trans isomerase CYP21-1 [Brassica rapa]	gi|685256815|ref|XM_009109348.1|	675	0	PREDICTED: Brassica rapa peptidyl-prolyl cis-trans isomerase CYP21-1 (LOC103833231), mRNA	O49605	384	3e-134	Peptidyl-prolyl cis-trans isomerase CYP21-1	slr1251	193	8e-61	COG0652	pfam00160	Pro_isomerase	Cyclophilin type peptidyl-prolyl cis-trans isomerase/CLD. The peptidyl-prolyl cis-trans isomerases, also known as cyclophilins, share this domain of about 109 amino acids. Cyclophilins have been found in all organisms studied so far and catalyse peptidyl-prolyl isomerization during which the peptide bond preceding proline (the peptidyl-prolyl bond) is stabilized in the cis conformation. Mammalian…	GO:0006457|protein folding;	GO:0005783|endoplasmic reticulum;GO:0005768|endosome;GO:0005794|Golgi apparatus;GO:0005802|trans-Golgi network;	GO:0003755|peptidyl-prolyl cis-trans isomerase activity;	.	.
BraA01g003410.3C	73.3545	73.6214	76.8483	77.2777	75.8386	26.3499	108.276	95.5245	98.7065	203.853	226.965	234.022	BraA01g003410.3C	protein_coding	chrA01:1700838-1703139:+	gi|685256818|ref|XP_009107674.1|	2365	0	PREDICTED: probable transporter mch1 [Brassica rapa]	gi|685256817|ref|XM_009109426.1|	1647	0	PREDICTED: Brassica rapa probable transporter mch1 (LOC103833311), mRNA	F4I9E1	120	2e-27	Protein NUCLEAR FUSION DEFECTIVE 4	.	.	.	.	pfam06813	Nodulin-like	Nodulin-like. This family represents a conserved region within plant nodulin-like proteins.	GO:0000741|karyogamy;GO:0010197|polar nucleus fusion;GO:0009651|response to salt stress;	GO:0016021|integral component of membrane;GO:0005739|mitochondrion;	.	.	.
BraA01g003420.3C	0	0	0	0	0	0	0.139683	0.0468013	0.269447	0.412639	0.376697	0.684896	BraA01g003420.3C	protein_coding	chrA01:1703967-1705985:-	gi|685256820|ref|XP_009107761.1|	3364	0	PREDICTED: uncharacterized protein LOC103833399 [Brassica rapa]	gi|685256819|ref|XM_009109513.1|	2019	0	PREDICTED: Brassica rapa uncharacterized LOC103833399 (LOC103833399), mRNA	.	.	.	.	.	.	.	.	pfam15440	THRAP3_BCLAF1	THRAP3/BCLAF1 family. This family includes thyroid hormone receptor-associated protein 3 (THRAP3), which is a spliceosome component and a subunit of the TRAP complex which plays a role in pre-mRNA splicing and in mRNA decay. It also includes the transcriptional repressor Bcl-2-associated transcription factor 1 (BCLAF1).	.	.	.	.	.
BraA01g003430.3C	13.8285	14.044	13.0479	26.8161	25.9645	17.1846	10.7556	9.96867	9.56538	12.7505	8.52277	11.3236	BraA01g003430.3C	protein_coding	chrA01:1707691-1710650:-	gi|685256822|ref|XP_009107860.1|	2390	0	PREDICTED: DEAD-box ATP-dependent RNA helicase 16 [Brassica rapa]	gi|685256821|ref|XM_009109612.1|	726	0	PREDICTED: Brassica rapa DEAD-box ATP-dependent RNA helicase 16 (LOC103833493), mRNA	Q9SW44	791	0	DEAD-box ATP-dependent RNA helicase 16	.	.	.	.	pfam00270	DEAD	DEAD/DEAH box helicase. Members of this family include the DEAD and DEAH box helicases. Helicases are involved in unwinding nucleic acids. The DEAD box helicases are involved in various aspects of RNA metabolizm, including nuclear transcription, pre mRNA splicing, ribosome biogenesis, nucleocytoplasmic transport, translation, RNA decay and organellar gene expression.	GO:0010501|RNA secondary structure unwinding;GO:0006364|rRNA processing;	GO:0005737|cytoplasm;GO:0005730|nucleolus;	GO:0005524|ATP binding;GO:0004004|ATP-dependent RNA helicase activity;GO:0003723|RNA binding;	K14810	DDX56, DBP9; ATP-dependent RNA helicase DDX56/DBP9 [EC:3.6.4.13]
BraA01g003440.3C	13.7692	16.3697	16.3117	8.96063	9.70196	16.9203	22.7978	25.0494	26.5954	27.3207	28.236	25.7282	BraA01g003440.3C	protein_coding	chrA01:1711679-1718025:+	gi|923923879|ref|XP_013731051.1|	6746	0	PREDICTED: xanthine dehydrogenase 1 isoform X1 [Brassica napus]	gi|923923880|ref|XM_013875598.1|	4071	0	PREDICTED: Brassica napus xanthine dehydrogenase 1 (LOC106434738), transcript variant X2, mRNA	Q8GUQ8	2436	0	Xanthine dehydrogenase 1	SMb21287	550	1e-176	COG4631	pfam02738	Ald_Xan_dh_C2	Molybdopterin-binding domain of aldehyde dehydrogenase.	GO:0006145|purine nucleobase catabolic process;GO:0000302|response to reactive oxygen species;GO:0009414|response to water deprivation;GO:0042554|superoxide anion generation;GO:0009115|xanthine catabolic process;GO:0046110|xanthine metabolic process;	GO:0005829|cytosol;	GO:0051537|2 iron, 2 sulfur cluster binding;GO:0009055|electron carrier activity;GO:0050660|flavin adenine dinucleotide binding;GO:0005506|iron ion binding;GO:0016614|oxidoreductase activity, acting on CH-OH group of donors;GO:0016903|oxidoreductase activity, acting on the aldehyde or oxo group of donors;GO:0004854|xanthine dehydrogenase activity;	K00106	XDH; xanthine dehydrogenase/oxidase [EC:1.17.1.4 1.17.3.2]
BraA01g003450.3C	0.547317	0.341658	0.453466	0.112939	0.109353	0	2.23825	1.21143	1.57758	1.29698	1.04471	1.18188	BraA01g003450.3C	protein_coding	chrA01:1718294-1719965:-	gi|685256824|ref|XP_009107945.1|	1834	0	PREDICTED: putative amidase C869.01 [Brassica rapa]	gi|685256823|ref|XM_009109697.1|	1087	0	PREDICTED: Brassica rapa putative amidase C869.01 (LOC103833589), mRNA	A0A1P8B760	583	0	Probable amidase At4g34880	SPAC869.01	251	2e-76	COG0154	pfam01425	Amidase	Amidase.	.	.	GO:0004040|amidase activity;	K01426	E3.5.1.4, amiE; amidase [EC:3.5.1.4]
BraA01g003460.3C	343.015	388.094	390.965	577.451	582.255	496.864	390.6	340.976	324.722	216.514	212.8	256.73	BraA01g003460.3C	protein_coding	chrA01:1721093-1721608:-	gi|685256828|ref|XP_009108112.1|	687	2e-89	PREDICTED: peptidyl-prolyl cis-trans isomerase [Brassica rapa]	gi|685256827|ref|XM_009109864.1|	516	0	PREDICTED: Brassica rapa peptidyl-prolyl cis-trans isomerase (LOC103833770), mRNA	Q42406	258	1e-86	Peptidyl-prolyl cis-trans isomerase CYP18-4	slr1251	199	4e-64	COG0652	pfam00160	Pro_isomerase	Cyclophilin type peptidyl-prolyl cis-trans isomerase/CLD. The peptidyl-prolyl cis-trans isomerases, also known as cyclophilins, share this domain of about 109 amino acids. Cyclophilins have been found in all organisms studied so far and catalyse peptidyl-prolyl isomerization during which the peptide bond preceding proline (the peptidyl-prolyl bond) is stabilized in the cis conformation. Mammalian…	GO:0006457|protein folding;GO:0007165|signal transduction;	GO:0048046|apoplast;GO:0009507|chloroplast;GO:0005829|cytosol;GO:0005794|Golgi apparatus;GO:0005886|plasma membrane;GO:0005774|vacuolar membrane;	GO:0003755|peptidyl-prolyl cis-trans isomerase activity;	K01802	E5.2.1.8; peptidylprolyl isomerase [EC:5.2.1.8]
BraA01g003470.3C	1.75065	1.96709	2.20469	5.5632	6.08609	5.70189	2.64341	3.65346	3.71812	2.34269	2.84037	2.48424	BraA01g003470.3C	protein_coding	chrA01:1724793-1726720:+	gi|685256832|ref|XP_009108292.1|	2998	0	PREDICTED: alkaline/neutral invertase CINV2 [Brassica rapa]	gi|685256833|ref|XM_009110105.1|	1707	0	PREDICTED: Brassica rapa alkaline/neutral invertase CINV2 (LOC103833964), transcript variant X2, mRNA	Q9SW48	1107	0	Probable alkaline/neutral invertase B	.	.	.	.	pfam12899	Glyco_hydro_100	Alkaline and neutral invertase. This is a family of bacterial and plant alkaline and neutral invertases, EC:3.2.1.26, previously known as Invertase_neut pfam04853.	GO:0005975|carbohydrate metabolic process;	GO:0005829|cytosol;	GO:0004564|beta-fructofuranosidase activity;GO:0033926|glycopeptide alpha-N-acetylgalactosaminidase activity;	.	.
BraA01g003480.3C	0	0	0	0	0	0	0	0.0801457	0	0	0.0806352	0	BraA01g003480.3C	protein_coding	chrA01:1726951-1728303:-	gi|685256830|ref|XP_009108194.1|	2084	0	PREDICTED: chalcone synthase-like [Brassica rapa]	gi|685256829|ref|XM_009109946.1|	1179	0	PREDICTED: Brassica rapa chalcone synthase-like (LOC103833867), mRNA	Q8LDM2	758	0	Type III polyketide synthase B	Rv1372	141	1e-36	COG3424	pfam00195	Chal_sti_synt_N	Chalcone and stilbene synthases, N-terminal domain. The C-terminal domain of Chalcone synthase is reported to be structurally similar to domains in thiolase and beta-ketoacyl synthase. The differences in activity are accounted for by differences in this N-terminal domain.	GO:0009813|flavonoid biosynthetic process;GO:0010584|pollen exine formation;GO:0030639|polyketide biosynthetic process;GO:0080110|sporopollenin biosynthetic process;	GO:0005783|endoplasmic reticulum;	GO:0090439|tetraketide alpha-pyrone synthase activity;	.	.
BraA01g003490.3C	0.266212	0.37013	0.16843	0.419489	0.37232	0.292111	0.293104	0.535668	0.308398	0.259759	0.107788	0.156781	BraA01g003490.3C	protein_coding	chrA01:1729064-1734775:+	gi|685256836|ref|XP_009108450.1|	5609	0	PREDICTED: pentatricopeptide repeat-containing protein MRL1, chloroplastic isoform X1 [Brassica rapa]	gi|685256835|ref|XM_009110202.1|	2989	0	PREDICTED: Brassica rapa pentatricopeptide repeat-containing protein MRL1, chloroplastic (LOC103834109), transcript variant X1, mRNA	Q0WLC6	1660	0	Pentatricopeptide repeat-containing protein MRL1, chloroplastic	.	.	.	.	pfam13041	PPR_2	PPR repeat family. This repeat has no known function. It is about 35 amino acids long and is found in up to 18 copies in some proteins. The family appears to be greatly expanded in plants and fungi. The repeat has been called PPR.	GO:0048255|mRNA stabilization;GO:0009451|RNA modification;	GO:0009507|chloroplast;	GO:0004519|endonuclease activity;GO:0003723|RNA binding;	.	.
BraA01g003500.3C	0	0	0	0	0	0	0	0	0.575677	2.64482	0.603612	0	BraA01g003500.3C	protein_coding	chrA01:1735253-1735567:-	gi|685256842|ref|XP_009108669.1|	540	2e-69	PREDICTED: auxin-induced protein 15A [Brassica rapa]	gi|685256841|ref|XM_009110421.1|	315	2e-163	PREDICTED: Brassica rapa auxin-induced protein 15A (LOC103834323), mRNA	Q9FJF6	101	2e-27	Auxin-responsive protein SAUR23	.	.	.	.	pfam02519	Auxin_inducible	Auxin responsive protein. This family consists of the protein products of the ARG7 auxin responsive genes family none of which have any identified functional role.	GO:0009734|auxin-activated signaling pathway;GO:0007275|multicellular organismal development;GO:0040008|regulation of growth;	GO:0005886|plasma membrane;	.	K14488	SAUR; SAUR family protein
BraA01g003510.3C	1.22411	1.33724	0.354971	23.8703	24.8243	7.79799	5.0541	5.41888	3.24979	14.9304	12.9485	15.8601	BraA01g003510.3C	protein_coding	chrA01:1737717-1737995:-	gi|685256844|ref|XP_009108765.1|	480	2e-60	PREDICTED: auxin-induced protein 15A [Brassica rapa]	gi|685256843|ref|XM_009110517.1|	279	2e-143	PREDICTED: Brassica rapa auxin-induced protein 15A (LOC103834414), mRNA	P33079	98.6	3e-26	Auxin-induced protein 10A5	.	.	.	.	pfam02519	Auxin_inducible	Auxin responsive protein. This family consists of the protein products of the ARG7 auxin responsive genes family none of which have any identified functional role.	GO:0009734|auxin-activated signaling pathway;	.	.	K14488	SAUR; SAUR family protein
BraA01g003520.3C	0	0	0	0	0	0	0	0	0	0	0	0	BraA01g003520.3C	protein_coding	chrA01:1739998-1740315:-	gi|685256846|ref|XP_009108859.1|	553	3e-71	PREDICTED: auxin-induced protein 15A [Brassica rapa]	gi|685256845|ref|XM_009110611.1|	318	4e-165	PREDICTED: Brassica rapa auxin-induced protein 15A (LOC103834513), mRNA	Q9FJG0	96.7	3e-25	Auxin-responsive protein SAUR20	.	.	.	.	pfam02519	Auxin_inducible	Auxin responsive protein. This family consists of the protein products of the ARG7 auxin responsive genes family none of which have any identified functional role.	GO:0009734|auxin-activated signaling pathway;GO:0007275|multicellular organismal development;GO:0040008|regulation of growth;	GO:0005886|plasma membrane;	.	K14488	SAUR; SAUR family protein
BraA01g003530.3C	0	0	0	1.95762	1.51636	0.363515	0	0.299974	0	1.05793	1.50903	0.585314	BraA01g003530.3C	protein_coding	chrA01:1744623-1744937:-	gi|685256848|ref|XP_009108953.1|	551	5e-71	PREDICTED: auxin-induced protein 15A [Brassica rapa]	gi|923923830|ref|XM_013875577.1|	315	2e-163	PREDICTED: Brassica napus auxin-induced protein 15A-like (LOC106434720), mRNA	P33081	108	4e-30	Auxin-induced protein 15A	.	.	.	.	pfam02519	Auxin_inducible	Auxin responsive protein. This family consists of the protein products of the ARG7 auxin responsive genes family none of which have any identified functional role.	GO:0009734|auxin-activated signaling pathway;	.	.	K14488	SAUR; SAUR family protein
BraA01g003540.3C	3.4258	4.0303	5.80772	11.8001	10.6882	9.54228	3.48172	3.79134	2.23874	5.91411	5.28161	6.82866	BraA01g003540.3C	protein_coding	chrA01:1756341-1756664:+	gi|685256850|ref|XP_009109058.1|	570	9e-74	PREDICTED: auxin-induced protein 15A [Brassica rapa]	gi|923923823|ref|XM_013875574.1|	324	2e-168	PREDICTED: Brassica napus auxin-induced protein 15A-like (LOC106434717), mRNA	O65695	219	5e-73	Auxin-responsive protein SAUR50	.	.	.	.	pfam02519	Auxin_inducible	Auxin responsive protein. This family consists of the protein products of the ARG7 auxin responsive genes family none of which have any identified functional role.	GO:0009734|auxin-activated signaling pathway;GO:0040008|regulation of growth;	.	.	K14488	SAUR; SAUR family protein
BraA01g003550.3C	1.58114	1.72727	1.37551	14.5598	11.6096	5.83139	8.48668	6.12447	6.50634	15.8138	14.3044	19.6324	BraA01g003550.3C	protein_coding	chrA01:1762290-1762721:-	gi|685256852|ref|XP_009109163.1|	753	2e-100	PREDICTED: uncharacterized protein LOC103834796 [Brassica rapa]	gi|923923828|ref|XM_013875576.1|	432	0	PREDICTED: Brassica napus auxin-responsive protein SAUR72-like (LOC106434719), mRNA	O65695	76.6	5e-17	Auxin-responsive protein SAUR50	.	.	.	.	pfam02519	Auxin_inducible	Auxin responsive protein. This family consists of the protein products of the ARG7 auxin responsive genes family none of which have any identified functional role.	GO:0009734|auxin-activated signaling pathway;GO:0040008|regulation of growth;	.	.	K14488	SAUR; SAUR family protein
BraA01g003570.3C	1.94514	1.00654	1.00937	7.61569	8.94883	3.56977	6.19946	3.96548	4.23992	6.94265	5.30061	4.03456	BraA01g003570.3C	protein_coding	chrA01:1765637-1767304:+	gi|685256854|ref|XP_009109269.1|	2761	0	PREDICTED: amidophosphoribosyltransferase 2, chloroplastic [Brassica rapa]	gi|685256853|ref|XM_009111021.1|	1668	0	PREDICTED: Brassica rapa amidophosphoribosyltransferase 2, chloroplastic (LOC103834893), mRNA	Q9STG9	978	0	Amidophosphoribosyltransferase 2, chloroplastic	CAC1392	469	2e-159	COG0034	pfam00310	GATase_2	Glutamine amidotransferases class-II.	GO:0006189|'de novo' IMP biosynthetic process;GO:0009658|chloroplast organization;GO:0006541|glutamine metabolic process;GO:0009116|nucleoside metabolic process;GO:0009113|purine nucleobase biosynthetic process;GO:0006164|purine nucleotide biosynthetic process;	GO:0009507|chloroplast;GO:0009570|chloroplast stroma;GO:0009532|plastid stroma;	GO:0004044|amidophosphoribosyltransferase activity;GO:0051536|iron-sulfur cluster binding;GO:0046872|metal ion binding;	K00764	purF, PPAT; amidophosphoribosyltransferase [EC:2.4.2.14]
BraA01g003580.3C	2.76699	1.72727	1.52835	3.2355	3.13275	0.883544	0.580286	0.437462	0.419764	0.385703	0.293423	0.142264	BraA01g003580.3C	protein_coding	chrA01:1767728-1768811:+	gi|685256856|ref|XP_009109369.1|	1139	1e-156	PREDICTED: probable ribosome-binding factor A, chloroplastic [Brassica rapa]	gi|685256857|ref|XM_009111194.1|	648	0	PREDICTED: Brassica rapa probable ribosome-binding factor A, chloroplastic (LOC103834996), transcript variant X2, mRNA	O65693	379	1e-132	Probable ribosome-binding factor A, chloroplastic	alr0063	110	2e-29	COG0858	pfam02033	RBFA	Ribosome-binding factor A.	GO:0042254|ribosome biogenesis;GO:0006364|rRNA processing;	GO:0009507|chloroplast;	.	K02834	rbfA; ribosome-binding factor A
BraA01g003590.3C	175.938	174.486	187.07	374.972	392.254	395.339	252.013	216.663	221.086	232.432	237.576	266.877	BraA01g003590.3C	protein_coding	chrA01:1769606-1770461:+	gi|15227232|ref|NP_179244.1|	571	4e-72	ATPase, F0/V0 complex, subunit C protein [Arabidopsis thaliana]	gi|685256859|ref|XM_009111311.1|	495	0	PREDICTED: Brassica rapa V-type proton ATPase 16 kDa proteolipid subunit c1 (LOC103835158), mRNA	P0DH94	224	2e-73	V-type proton ATPase subunit c5	YPL234c	119	9e-33	COG0636	pfam00137	ATP-synt_C	ATP synthase subunit C.	GO:0015991|ATP hydrolysis coupled proton transport;GO:0007035|vacuolar acidification;	GO:0016021|integral component of membrane;GO:0005886|plasma membrane;GO:0005774|vacuolar membrane;GO:0000220|vacuolar proton-transporting V-type ATPase, V0 domain;GO:0005773|vacuole;	GO:0046961|proton-transporting ATPase activity, rotational mechanism;	K02155	ATPeV0C, ATP6L; V-type H+-transporting ATPase 16kDa proteolipid subunit
BraA01g003600.3C	2.88422	1.7144	1.62356	0.612666	0.355926	0.398187	4.01617	4.50631	3.69342	0.703577	1.039	0.915916	BraA01g003600.3C	protein_coding	chrA01:1774213-1780439:+	gi|674958065|emb|CDX75457.1|	3215	0	BnaA01g02450D [Brassica napus]	gi|923923812|ref|XM_013875568.1|	1858	0	PREDICTED: Brassica napus arginine decarboxylase 2-like (LOC106434712), mRNA	O23141	1041	0	Arginine decarboxylase 2	all3401	448	6e-147	COG1166	pfam02784	Orn_Arg_deC_N	Pyridoxal-dependent decarboxylase, pyridoxal binding domain. These pyridoxal-dependent decarboxylases acting on ornithine, lysine, arginine and related substrates This domain has a TIM barrel fold.	GO:0006527|arginine catabolic process;GO:0006596|polyamine biosynthetic process;GO:0009446|putrescine biosynthetic process;GO:0009737|response to abscisic acid;GO:0009409|response to cold;GO:0009753|response to jasmonic acid;GO:0080167|response to karrikin;GO:0006970|response to osmotic stress;GO:0006979|response to oxidative stress;GO:0009651|response to salt stress;GO:0009611|response to woundi…	GO:0009507|chloroplast;GO:0005829|cytosol;	GO:0008792|arginine decarboxylase activity;GO:0042803|protein homodimerization activity;	K01583	E4.1.1.19; arginine decarboxylase [EC:4.1.1.19]
BraA01g003610.3C	0.92091	1.10183	0.661263	0.633435	0.367991	0.176437	0.72424	0.679448	0.605392	0.427899	0.292971	0.426134	BraA01g003610.3C	protein_coding	chrA01:1783014-1785486:+	gi|674958064|emb|CDX75456.1|	3112	0	BnaA01g02460D [Brassica napus]	gi|923923812|ref|XM_013875568.1|	1318	0	PREDICTED: Brassica napus arginine decarboxylase 2-like (LOC106434712), mRNA	O23141	1013	0	Arginine decarboxylase 2	all3401	442	1e-144	COG1166	pfam02784	Orn_Arg_deC_N	Pyridoxal-dependent decarboxylase, pyridoxal binding domain. These pyridoxal-dependent decarboxylases acting on ornithine, lysine, arginine and related substrates This domain has a TIM barrel fold.	GO:0006527|arginine catabolic process;GO:0006596|polyamine biosynthetic process;GO:0009446|putrescine biosynthetic process;GO:0009737|response to abscisic acid;GO:0009409|response to cold;GO:0009753|response to jasmonic acid;GO:0080167|response to karrikin;GO:0006970|response to osmotic stress;GO:0006979|response to oxidative stress;GO:0009651|response to salt stress;GO:0009611|response to woundi…	GO:0009507|chloroplast;GO:0005829|cytosol;	GO:0008792|arginine decarboxylase activity;GO:0042803|protein homodimerization activity;	K01583	E4.1.1.19; arginine decarboxylase [EC:4.1.1.19]
BraA01g003620.3C	28.2193	23.9769	28.8158	53.3035	62.0679	49.8139	40.8954	33.6327	28.4301	28.712	28.467	32.0311	BraA01g003620.3C	protein_coding	chrA01:1786199-1787272:-	gi|685256862|ref|XP_009109779.1|	623	2e-81	PREDICTED: NADH dehydrogenase [ubiquinone] 1 beta subcomplex subunit 9-like [Brassica rapa]	gi|923504598|ref|XM_013792839.1|	354	0	PREDICTED: Brassica napus NADH dehydrogenase [ubiquinone] 1 beta subcomplex subunit 9-like (LOC106353122), mRNA	Q945M1	236	1e-79	NADH dehydrogenase [ubiquinone] 1 beta subcomplex subunit 9	.	.	.	.	pfam13232	Complex1_LYR_1	Complex1_LYR-like. This is a family of proteins carrying the LYR motif of family Complex1_LYR, pfam05347, likely to be involved in Fe-S cluster biogenesis in mitochondria.	GO:0005975|carbohydrate metabolic process;GO:0006120|mitochondrial electron transport, NADH to ubiquinone;GO:0009853|photorespiration;	GO:0031966|mitochondrial membrane;GO:0005747|mitochondrial respiratory chain complex I;GO:0005739|mitochondrion;GO:0045271|respiratory chain complex I;GO:0005774|vacuolar membrane;	.	K03965	NDUFB9; NADH dehydrogenase (ubiquinone) 1 beta subcomplex subunit 9
BraA01g003630.3C	31.4727	29.6158	28.5544	8.10195	9.73319	9.89054	17.4975	12.5299	12.9054	17.1286	13.1847	20.0748	BraA01g003630.3C	protein_coding	chrA01:1788424-1789324:-	gi|685256865|ref|XP_009110008.1|	1246	5e-171	PREDICTED: GATA transcription factor 3 [Brassica rapa]	gi|923504604|ref|XM_013793031.1|	822	0	PREDICTED: Brassica napus GATA transcription factor 3-like (LOC106353210), transcript variant X2, mRNA	Q8L4M6	359	4e-123	GATA transcription factor 3	YMR136w	53.1	4e-07	COG5641	pfam00320	GATA	GATA zinc finger. This domain uses four cysteine residues to coordinate a zinc ion. This domain binds to DNA. Two GATA zinc fingers are found in the GATA transcription factors. However there are several proteins which only contains a single copy of the domain.	GO:0030154|cell differentiation;GO:0007623|circadian rhythm;	GO:0005730|nucleolus;GO:0005634|nucleus;GO:0005667|transcription factor complex;	GO:0003682|chromatin binding;GO:0003700|transcription factor activity, sequence-specific DNA binding;GO:0000977|RNA polymerase II regulatory region sequence-specific DNA binding;GO:0001085|RNA polymerase II transcription factor binding;GO:0043565|sequence-specific DNA binding;GO:0001228|transcriptional activator activity, RNA polymerase II transcription regulatory region sequence-specific binding…	.	.
BraA01g003640.3C	156.154	147.416	143.346	276.671	264.556	218.856	127.963	103.953	98.5983	102.635	100.491	132.614	BraA01g003640.3C	protein_coding	chrA01:1791772-1793058:-	gi|923504609|ref|XP_013648593.1|	1204	5e-165	PREDICTED: 40S ribosomal protein S3a-2-like [Brassica napus]	gi|685256872|ref|XM_009112037.1|	786	0	PREDICTED: Brassica rapa 40S ribosomal protein S3a-2 (LOC103835819), mRNA	Q42262	443	1e-156	40S ribosomal protein S3a-2	SPAC13G6.02c	303	5e-102	COG1890	pfam01015	Ribosomal_S3Ae	Ribosomal S3Ae family.	GO:0002181|cytoplasmic translation;	GO:0005618|cell wall;GO:0005829|cytosol;GO:0022626|cytosolic ribosome;GO:0022627|cytosolic small ribosomal subunit;GO:0016020|membrane;GO:0005730|nucleolus;GO:0005886|plasma membrane;GO:0009506|plasmodesma;GO:0042788|polysomal ribosome;	GO:0003729|mRNA binding;GO:0003735|structural constituent of ribosome;	K02984	RP-S3Ae, RPS3A; small subunit ribosomal protein S3Ae
BraA01g003650.3C	32.3065	36.8049	35.4213	38.2211	39.4817	39.2007	31.5895	34.7321	32.4285	36.7022	30.4906	31.3103	BraA01g003650.3C	protein_coding	chrA01:1793574-1795990:+	gi|922416654|ref|XP_013601184.1|	1917	0	PREDICTED: src substrate cortactin [Brassica oleracea var. oleracea]	gi|685256874|ref|XM_009112146.1|	1110	0	PREDICTED: Brassica rapa src substrate protein p85 (LOC103835912), mRNA	Q8VWF1	699	0	SH3 domain-containing protein 2	.	.	.	.	pfam14604	SH3_9	Variant SH3 domain.	GO:0009920|cell plate formation involved in plant-type cell wall biogenesis;GO:0072583|clathrin-mediated endocytosis;	GO:0000421|autophagosome membrane;GO:0009504|cell plate;GO:0030136|clathrin-coated vesicle;GO:0005829|cytosol;GO:0005768|endosome;GO:0005770|late endosome;GO:0005634|nucleus;GO:0005886|plasma membrane;	.	.	.
BraA01g003660.3C	24.0038	24.3431	23.2174	15.2468	18.0432	17.4068	9.03907	7.52819	8.05394	8.77368	5.83298	4.81196	BraA01g003660.3C	protein_coding	chrA01:1796941-1799084:-	gi|685256877|ref|XP_009110500.1|	1837	0	PREDICTED: squalene synthase [Brassica rapa]	gi|685256876|ref|XM_009112252.1|	1088	0	PREDICTED: Brassica rapa squalene synthase (LOC103836007), mRNA	O65688	643	0	Inactive squalene synthase 2	YHR190w	243	1e-74	COG1562	pfam00494	SQS_PSY	Squalene/phytoene synthase.	GO:0006696|ergosterol biosynthetic process;GO:0045338|farnesyl diphosphate metabolic process;GO:0016126|sterol biosynthetic process;	GO:0005789|endoplasmic reticulum membrane;GO:0016021|integral component of membrane;	GO:0004310|farnesyl-diphosphate farnesyltransferase activity;	K00801	FDFT1; farnesyl-diphosphate farnesyltransferase [EC:2.5.1.21]
BraA01g003670.3C	20.8942	15.6971	19.8879	28.6767	26.3097	24.1117	12.6106	10.6783	8.18233	10.4309	8.03835	10.4928	BraA01g003670.3C	protein_coding	chrA01:1800556-1803939:-	gi|685256879|ref|XP_009110610.1|	2210	0	PREDICTED: squalene synthase [Brassica rapa]	gi|685256880|ref|XM_009112432.1|	1230	0	PREDICTED: Brassica rapa squalene synthase (LOC103836099), transcript variant X2, mRNA	P53799	798	0	Squalene synthase 1	YHR190w	281	7e-89	COG1562	pfam00494	SQS_PSY	Squalene/phytoene synthase.	GO:0006696|ergosterol biosynthetic process;GO:0045338|farnesyl diphosphate metabolic process;GO:0008299|isoprenoid biosynthetic process;GO:0016126|sterol biosynthetic process;	GO:0005783|endoplasmic reticulum;GO:0005789|endoplasmic reticulum membrane;GO:0016021|integral component of membrane;GO:0005886|plasma membrane;	GO:0004310|farnesyl-diphosphate farnesyltransferase activity;GO:0051996|squalene synthase activity;	K00801	FDFT1; farnesyl-diphosphate farnesyltransferase [EC:2.5.1.21]
BraA01g003680.3C	63.1138	47.6439	44.1692	25.313	23.035	35.6952	33.2214	31.6431	34.2807	58.7554	38.2917	31.7248	BraA01g003680.3C	protein_coding	chrA01:1804933-1805580:+	gi|685256883|ref|XP_009110778.1|	633	6e-80	PREDICTED: uncharacterized protein LOC103836256 [Brassica rapa]	gi|685256882|ref|XM_009112530.1|	648	0	PREDICTED: Brassica rapa uncharacterized LOC103836256 (LOC103836256), mRNA	.	.	.	.	.	.	.	.	pfam04008	Adenosine_kin	Adenosine specific kinase. The structure of a member of this family from the hyperthermophilic archaeon Pyrobaculum aerophilum contains a modified histidine residue which is interpreted as stable phosphorylation. In vitro binding studies confirmed that adenosine and AMP but not ADP or ATP bind to the protein.	.	.	.	.	.
BraA01g003690.3C	26.9626	29.7273	33.0123	56.2557	53.0725	47.544	9.34566	7.45988	7.4232	14.3725	6.39352	11.3212	BraA01g003690.3C	protein_coding	chrA01:1806601-1807582:+	gi|685256885|ref|XP_009110862.1|	603	1e-78	PREDICTED: 30S ribosomal protein S16, chloroplastic [Brassica rapa]	gi|685256884|ref|XM_009112614.1|	342	2e-178	PREDICTED: Brassica rapa 30S ribosomal protein S16, chloroplastic (LOC103836333), mRNA	O65686	218	1e-72	30S ribosomal protein S16-1, chloroplastic	RC1359	92.8	5e-24	COG0228	pfam00886	Ribosomal_S16	Ribosomal protein S16.	GO:0009793|embryo development ending in seed dormancy;GO:0032543|mitochondrial translation;	GO:0009507|chloroplast;GO:0009941|chloroplast envelope;GO:0005739|mitochondrion;GO:0009536|plastid;GO:0005840|ribosome;GO:0015935|small ribosomal subunit;	GO:0019904|protein domain specific binding;GO:0003735|structural constituent of ribosome;	K02959	RP-S16, MRPS16, rpsP; small subunit ribosomal protein S16
BraA01g003700.3C	29.3786	34.0997	32.5863	120.943	121.468	80.032	15.7688	10.3636	10.1393	145.841	40.8899	37.866	BraA01g003700.3C	protein_coding	chrA01:1817021-1817485:-	gi|685256889|ref|XP_009111076.1|	615	4e-79	PREDICTED: ocs element-binding factor 1-like [Brassica rapa]	gi|685256888|ref|XM_009112828.1|	465	0	PREDICTED: Brassica rapa ocs element-binding factor 1-like (LOC103836519), mRNA	O65683	193	2e-61	bZIP transcription factor 11	.	.	.	.	pfam00170	bZIP_1	bZIP transcription factor. The Pfam entry includes the basic region and the leucine zipper region.	GO:0017148|negative regulation of translation;GO:0045893|positive regulation of transcription, DNA-templated;GO:0009744|response to sucrose;GO:0080149|sucrose induced translational repression;GO:0006351|transcription, DNA-templated;	GO:0005634|nucleus;	GO:0003700|transcription factor activity, sequence-specific DNA binding;GO:0046982|protein heterodimerization activity;GO:0043565|sequence-specific DNA binding;	.	.
BraA01g003710.3C	0.36622	0.97159	0.728212	0.528988	0.878038	0.771802	8.81309	7.00582	7.16686	2.96084	2.44663	1.97705	BraA01g003710.3C	protein_coding	chrA01:1822311-1825552:-	gi|923520302|ref|XP_013666011.1|	2603	0	PREDICTED: phosphatidylinositol/phosphatidylcholine transfer protein SFH1 isoform X2 [Brassica napus]	gi|923520301|ref|XM_013810557.1|	1629	0	PREDICTED: Brassica napus phosphatidylinositol/phosphatidylcholine transfer protein SFH1 (LOC106370548), transcript variant X2, mRNA	F4JLE5	911	0	Phosphatidylinositol/phosphatidylcholine transfer protein SFH1	.	.	.	.	pfam00650	CRAL_TRIO	CRAL/TRIO domain.	GO:0009932|cell tip growth;GO:0015031|protein transport;GO:0010053|root epidermal cell differentiation;GO:0048768|root hair cell tip growth;GO:0048767|root hair elongation;	GO:0000139|Golgi membrane;GO:0005886|plasma membrane;GO:0035619|root hair tip;	.	.	.
BraA01g003720.3C	7.92252	7.33172	8.07747	13.1202	15.3148	9.00087	5.11146	4.24431	4.60847	6.99189	6.6301	6.32015	BraA01g003720.3C	protein_coding	chrA01:1827016-1829750:+	gi|685256895|ref|XP_009111379.1|	2916	0	PREDICTED: bifunctional dihydrofolate reductase-thymidylate synthase 2 isoform X1 [Brassica rapa]	gi|685256898|ref|XM_009113284.1|	1620	0	PREDICTED: Brassica rapa bifunctional dihydrofolate reductase-thymidylate synthase 2 (LOC103836808), transcript variant X3, mRNA	Q05763	1008	0	Bifunctional dihydrofolate reductase-thymidylate synthase 2	SPAC15E1.04_2	347	4e-114	COG0207	pfam00303	Thymidylat_synt	Thymidylate synthase.	GO:0009257|10-formyltetrahydrofolate biosynthetic process;GO:0006231|dTMP biosynthetic process;GO:0006730|one-carbon metabolic process;	.	GO:0004146|dihydrofolate reductase activity;GO:0004799|thymidylate synthase activity;	K13998	DHFR-TS; dihydrofolate reductase / thymidylate synthase [EC:1.5.1.3 2.1.1.45]
BraA01g003730.3C	1.48372	1.1788	0.625825	1.169	1.13188	0.180896	6.5344	4.47828	4.01064	3.42197	3.60451	4.22341	BraA01g003730.3C	protein_coding	chrA01:1835635-1836267:-	gi|685256901|ref|XP_009111625.1|	921	9e-124	PREDICTED: uncharacterized protein LOC103837022 [Brassica rapa]	gi|685256900|ref|XM_009113377.1|	633	0	PREDICTED: Brassica rapa uncharacterized LOC103837022 (LOC103837022), mRNA	.	.	.	.	.	.	.	.	pfam14364	DUF4408	Domain of unknown function (DUF4408). This domain is found at the N-terminus of member of the DUF761 family pfam05553. Many members are plant proteins.	.	.	.	.	.
BraA01g003740.3C	5.94567	4.29828	4.15823	17.0502	17.7928	11.3745	14.4884	7.98318	8.40302	20.9026	13.7273	19.7307	BraA01g003740.3C	protein_coding	chrA01:1843018-1847043:-	gi|685256906|ref|XP_009111901.1|	1557	0	PREDICTED: transcription factor bHLH63-like [Brassica rapa]	gi|685256905|ref|XM_009113653.1|	981	0	PREDICTED: Brassica rapa transcription factor bHLH63-like (LOC103837276), mRNA	O65679	484	7e-166	Probable pinoresinol-lariciresinol reductase 3	.	.	.	.	pfam05368	NmrA	NmrA-like family. NmrA is a negative transcriptional regulator involved in the post-translational modification of the transcription factor AreA. NmrA is part of a system controlling nitrogen metabolite repression in fungi. This family only contains a few sequences as iteration results in significant matches to other Rossmann fold families.	.	.	GO:0010283|pinoresinol reductase activity;	.	.
BraA01g003760.3C	11.3842	11.1409	14.1219	21.0117	25.32	24.2798	21.2385	13.8238	15.4473	17.0481	18.3976	21.681	BraA01g003760.3C	protein_coding	chrA01:1852728-1855387:+	gi|729313176|ref|XP_010530840.1|	1103	3e-145	PREDICTED: probable receptor-like serine/threonine-protein kinase At4g34500 [Tarenaya hassleriana]	gi|685256907|ref|XM_009113749.1|	579	0	PREDICTED: Brassica rapa probable receptor-like serine/threonine-protein kinase At4g34500 (LOC103837357), mRNA	Q6NKZ9	293	2e-93	Probable receptor-like serine/threonine-protein kinase At4g34500	.	.	.	.	pfam07714	Pkinase_Tyr	Protein tyrosine kinase.	GO:0007166|cell surface receptor signaling pathway;GO:0006468|protein phosphorylation;	GO:0016021|integral component of membrane;GO:0005886|plasma membrane;	GO:0005524|ATP binding;GO:0004675|transmembrane receptor protein serine/threonine kinase activity;	.	.
BraA01g003770.3C	25.3278	23.8267	23.8936	31.206	30.5456	31.55	22.0292	21.8486	20.3684	36.4219	35.4082	39.4084	BraA01g003770.3C	protein_coding	chrA01:1855992-1864107:+	gi|685256912|ref|XP_009112198.1|	2189	0	PREDICTED: glucan endo-1,3-beta-glucosidase 7 [Brassica rapa]	gi|685256911|ref|XM_009113950.1|	1462	0	PREDICTED: Brassica rapa glucan endo-1,3-beta-glucosidase 7 (LOC103837559), mRNA	O65902	773	0	Cyclase-associated protein 1	.	.	.	.	pfam00332	Glyco_hydro_17	Glycosyl hydrolases family 17.	GO:0030036|actin cytoskeleton organization;GO:0008154|actin polymerization or depolymerization;GO:0007163|establishment or maintenance of cell polarity;GO:0045761|regulation of adenylate cyclase activity;GO:0007165|signal transduction;GO:0009826|unidimensional cell growth;	GO:0030864|cortical actin cytoskeleton;GO:0005829|cytosol;	GO:0003779|actin binding;GO:0008179|adenylate cyclase binding;	K17261	CAP1_2, SRV2; adenylyl cyclase-associated protein
BraA01g003780.3C	120.091	110.134	110.652	69.7128	67.2884	71.0874	69.3856	73.7436	81.3143	89.4096	87.2723	85.5209	BraA01g003780.3C	protein_coding	chrA01:1865089-1867167:+	gi|685256914|ref|XP_009112299.1|	1922	0	PREDICTED: guanine nucleotide-binding protein subunit beta [Brassica rapa]	gi|685256913|ref|XM_009114051.1|	1134	0	PREDICTED: Brassica rapa guanine nucleotide-binding protein subunit beta (LOC103837655), mRNA	P49177	709	0	Guanine nucleotide-binding protein subunit beta	.	.	.	.	pfam00400	WD40	WD domain, G-beta repeat.	GO:0009738|abscisic acid-activated signaling pathway;GO:0050832|defense response to fungus;GO:0009817|defense response to fungus, incompatible interaction;GO:0030968|endoplasmic reticulum unfolded protein response;GO:0010154|fruit development;GO:0007186|G-protein coupled receptor signaling pathway;GO:0009867|jasmonic acid mediated signaling pathway;GO:0048527|lateral root development;GO:0009788|n…	GO:0080008|Cul4-RING E3 ubiquitin ligase complex;GO:0005737|cytoplasm;GO:0005783|endoplasmic reticulum;GO:0005834|heterotrimeric G-protein complex;GO:0005634|nucleus;GO:0005886|plasma membrane;	GO:0003924|GTPase activity;	K04536	GNB1; guanine nucleotide-binding protein G(I)/G(S)/G(T) subunit beta-1
BraA01g003790.3C	28.7493	32.493	33.31	61.2246	59.011	58.8674	43.3468	43.038	40.9902	34.001	38.5135	40.2214	BraA01g003790.3C	protein_coding	chrA01:1867831-1872402:-	gi|685256916|ref|XP_009112399.1|	4619	0	PREDICTED: coatomer subunit gamma [Brassica rapa]	gi|923504659|ref|XM_013794840.1|	2661	0	PREDICTED: Brassica napus coatomer subunit gamma (LOC106354772), mRNA	Q0WW26	1732	0	Coatomer subunit gamma	SPAC57A7.10c	580	0	COG5240	pfam01602	Adaptin_N	Adaptin N terminal region. This family consists of the N terminal region of various alpha, beta and gamma subunits of the AP-1, AP-2 and AP-3 adaptor protein complexes. The adaptor protein (AP) complexes are involved in the formation of clathrin-coated pits and vesicles. The N-terminal region of the various adaptor proteins (APs) is constant by comparison to the C-terminal which is variable withi…	GO:0006886|intracellular protein transport;GO:0016192|vesicle-mediated transport;	GO:0009507|chloroplast;GO:0030126|COPI vesicle coat;GO:0005829|cytosol;GO:0000139|Golgi membrane;GO:0016020|membrane;GO:0005886|plasma membrane;GO:0009506|plasmodesma;	GO:0005198|structural molecule activity;	K17267	COPG; coatomer protein complex, subunit gamma
BraA01g003800.3C	0	0	0	0	0	0	0	0	0	0	0.141261	0.0456597	BraA01g003800.3C	protein_coding	chrA01:1872973-1875769:-	gi|923504680|ref|XP_013650623.1|	2210	0	PREDICTED: proline-rich receptor-like protein kinase PERK5 [Brassica napus]	gi|685256917|ref|XM_009114250.1|	2019	0	PREDICTED: Brassica rapa proline-rich receptor-like protein kinase PERK5 (LOC103837835), mRNA	Q8GX23	769	0	Proline-rich receptor-like protein kinase PERK5	BS_yloP_1	92.4	2e-19	COG0515	pfam07714	Pkinase_Tyr	Protein tyrosine kinase.	GO:0007166|cell surface receptor signaling pathway;GO:0046777|protein autophosphorylation;	GO:0016021|integral component of membrane;GO:0005886|plasma membrane;	GO:0005524|ATP binding;GO:0004674|protein serine/threonine kinase activity;GO:0004675|transmembrane receptor protein serine/threonine kinase activity;	.	.
BraA01g003810.3C	9.00996	9.80943	10.345	12.4869	12.0903	11.6344	9.78604	12.2957	10.0528	12.2369	12.8114	14.0334	BraA01g003810.3C	protein_coding	chrA01:1876452-1879979:-	gi|685256920|ref|XP_009112598.1|	4193	0	PREDICTED: SWI/SNF complex subunit SWI3D-like [Brassica rapa]	gi|685256919|ref|XM_009114350.1|	2781	0	PREDICTED: Brassica rapa SWI/SNF complex subunit SWI3D-like (LOC103837926), mRNA	Q8VY05	1181	0	SWI/SNF complex subunit SWI3D	SPAC23H3.10	145	8e-36	COG5259	pfam04433	SWIRM	SWIRM domain. This SWIRM domain is a small alpha-helical domain of about 85 amino acid residues found in chromosomal proteins. It contains a helix-turn helix motif and binds to DNA.	GO:0006325|chromatin organization;GO:0007275|multicellular organismal development;GO:0006355|regulation of transcription, DNA-templated;GO:0006351|transcription, DNA-templated;	GO:0005634|nucleus;	GO:0003677|DNA binding;GO:0008270|zinc ion binding;	K11649	SMARCC; SWI/SNF related-matrix-associated actin-dependent regulator of chromatin subfamily C
BraA01g003820.3C	0.414876	0.181288	0.0962457	0	0	0	0.274071	0.0918287	0.0881138	0	0	0	BraA01g003820.3C	protein_coding	chrA01:1880876-1882637:-	gi|685256922|ref|XP_009112704.1|	1757	0	PREDICTED: uncharacterized protein LOC103838013 isoform X1 [Brassica rapa]	gi|685256921|ref|XM_009114456.1|	1021	0	PREDICTED: Brassica rapa uncharacterized LOC103838013 (LOC103838013), transcript variant X1, mRNA	.	.	.	.	.	.	.	.	pfam07319	DnaI_N	Primosomal protein DnaI N-terminus. This family represents the N-terminus (approximately 120 residues) of bacterial primosomal DnaI proteins, although one family member appears to be of viral origin. DnaI is one of the components of the Bacillus subtilis replication restart primosome, and is required for the DnaB75-dependent loading of the DnaC helicase.	.	.	.	.	.
BraA01g003830.3C	3.50283	3.58741	2.53941	0	0.306188	0.587217	8.43647	3.39201	5.11466	1.92258	2.1939	0.70913	BraA01g003830.3C	protein_coding	chrA01:1883686-1884075:-	gi|685256926|ref|XP_009112867.1|	540	2e-68	PREDICTED: uncharacterized protein LOC103838162 [Brassica rapa]	gi|685256925|ref|XM_009114619.1|	390	0	PREDICTED: Brassica rapa uncharacterized LOC103838162 (LOC103838162), mRNA	.	.	.	.	.	.	.	.	pfam08145	BOP1NT	BOP1NT (NUC169) domain. This N terminal domain is found in BOP1-like WD40 proteins.	.	.	.	.	.
BraA01g003840.3C	8.88362	5.93063	5.34303	7.36652	6.21225	5.51577	7.06406	3.45924	5.24099	6.90252	4.57943	3.73011	BraA01g003840.3C	protein_coding	chrA01:1888518-1889589:+	gi|685256928|ref|XP_009112968.1|	886	1e-119	PREDICTED: EKC/KEOPS complex subunit Tprkb [Brassica rapa]	gi|685256927|ref|XM_009114720.1|	519	0	PREDICTED: Brassica rapa EKC/KEOPS complex subunit Tprkb (LOC103838263), mRNA	F1QZ15	100	6e-25	EKC/KEOPS complex subunit TPRKB	.	.	.	.	pfam08617	CGI-121	Kinase binding protein CGI-121. CGI-121 has been shown to bind to the p53-related protein kinase (PRPK). PRPK is a novel protein kinase which binds to and induces phosphorylation of the tumor suppressor protein p53. CGI-121 is part of a conserved protein complex, KEOPS. The KEOPS complex is involved in telomere uncapping and telomere elongation. Interestingly this family also include archaeal hom…	GO:0002949|tRNA threonylcarbamoyladenosine modification;	GO:0005737|cytoplasm;GO:0005829|cytosol;GO:0000408|EKC/KEOPS complex;GO:0005634|nucleus;	.	K15901	CGI121, TPRKB; EKC/KEOPS complex subunit CGI121/TPRKB
BraA01g003850.3C	212.101	213.972	215.27	87.2218	85.0573	34.686	185.034	129.821	138.244	307.694	242.673	252.375	BraA01g003850.3C	protein_coding	chrA01:1889916-1890704:-	gi|674958038|emb|CDX75430.1|	1113	3e-151	BnaA01g02720D [Brassica napus]	gi|199580220|gb|AC189529.2|	789	0	Brassica rapa subsp. pekinensis clone KBrB092P05, complete sequence	Q9SZ06	263	1e-85	Ethylene-responsive transcription factor ERF109	.	.	.	.	pfam00847	AP2	AP2 domain. This 60 amino acid residue domain can bind to DNA and is found in transcription factor proteins.	GO:0051301|cell division;GO:0050832|defense response to fungus;GO:0009873|ethylene-activated signaling pathway;GO:0010087|phloem or xylem histogenesis;GO:0010200|response to chitin;GO:0006351|transcription, DNA-templated;	GO:0005634|nucleus;	GO:0003677|DNA binding;GO:0003700|transcription factor activity, sequence-specific DNA binding;	.	.
BraA01g003860.3C	85.6227	77.4638	78.0545	41.2841	40.1417	22.6427	41.4265	36.035	42.3891	97.6678	92.6519	85.6766	BraA01g003860.3C	protein_coding	chrA01:1893838-1896162:-	gi|674890347|emb|CDY42403.1|	637	4e-81	BnaA08g00110D [Brassica napus]	gi|685256931|ref|XR_627130.1|	366	0	PREDICTED: Brassica rapa uncharacterized LOC103838440 (LOC103838440), transcript variant X1, ncRNA	C6KIE6	119	9e-29	Extra-large guanine nucleotide-binding protein 2	.	.	.	.	pfam00503	G-alpha	G-protein alpha subunit. G proteins couple receptors of extracellular signals to intracellular signaling pathways. The G protein alpha subunit binds guanyl nucleotide and is a weak GTPase. A set of residues that are unique to G-alpha as compared to its ancestor the Arf-like family form a ring of residues centered on the nucleotide binding site. A Ggamma is found fused to an inactive Galpha in the…	GO:0007188|adenylate cyclase-modulating G-protein coupled receptor signaling pathway;GO:0042742|defense response to bacterium;GO:0009617|response to bacterium;	GO:0005834|heterotrimeric G-protein complex;GO:0005634|nucleus;	GO:0031683|G-protein beta/gamma-subunit complex binding;GO:0001664|G-protein coupled receptor binding;GO:0005525|GTP binding;GO:0003924|GTPase activity;GO:0046872|metal ion binding;	.	.
BraA01g003870.3C	37.7196	40.7951	38.9172	15.151	16.6768	16.5415	37.6928	40.6477	45.7881	38.5721	42.2655	36.2255	BraA01g003870.3C	protein_coding	chrA01:1899795-1902682:-	gi|685256934|ref|XP_009113249.1|	4164	0	PREDICTED: extra-large guanine nucleotide-binding protein 2 [Brassica rapa]	gi|685256933|ref|XM_009115001.1|	2499	0	PREDICTED: Brassica rapa extra-large guanine nucleotide-binding protein 2 (LOC103838526), mRNA	C6KIE6	1186	0	Extra-large guanine nucleotide-binding protein 2	.	.	.	.	pfam00503	G-alpha	G-protein alpha subunit. G proteins couple receptors of extracellular signals to intracellular signaling pathways. The G protein alpha subunit binds guanyl nucleotide and is a weak GTPase. A set of residues that are unique to G-alpha as compared to its ancestor the Arf-like family form a ring of residues centered on the nucleotide binding site. A Ggamma is found fused to an inactive Galpha in the…	GO:0007188|adenylate cyclase-modulating G-protein coupled receptor signaling pathway;GO:0042742|defense response to bacterium;GO:0009617|response to bacterium;	GO:0005834|heterotrimeric G-protein complex;GO:0005634|nucleus;	GO:0031683|G-protein beta/gamma-subunit complex binding;GO:0001664|G-protein coupled receptor binding;GO:0005525|GTP binding;GO:0003924|GTPase activity;GO:0046872|metal ion binding;	.	.
BraA01g003880.3C	2.19383	1.94318	1.78817	0.513874	0.414629	0.556633	6.13652	6.75879	5.41496	6.76909	6.80007	8.38645	BraA01g003880.3C	protein_coding	chrA01:1904494-1905933:-	gi|685256936|ref|XP_009113342.1|	2530	0	PREDICTED: guanine nucleotide-binding protein subunit beta-like protein [Brassica rapa]	gi|685256935|ref|XM_009115094.1|	1440	0	PREDICTED: Brassica rapa guanine nucleotide-binding protein subunit beta-like protein (LOC103838614), mRNA	O48716	452	2e-153	Protein JINGUBANG	.	.	.	.	pfam00400	WD40	WD domain, G-beta repeat.	GO:0009846|pollen germination;	GO:0005737|cytoplasm;GO:0005634|nucleus;	.	.	.
BraA01g003890.3C	14.9033	13.1296	13.7179	15.3468	16.0024	18.053	19.1612	23.1441	20.6252	21.4378	21.2513	21.23	BraA01g003890.3C	protein_coding	chrA01:1907500-1910257:-	gi|685256938|ref|XP_009113444.1|	3066	0	PREDICTED: probable E3 ubiquitin-protein ligase ARI1 isoform X1 [Brassica rapa]	gi|685256937|ref|XM_009115196.1|	1776	0	PREDICTED: Brassica rapa probable E3 ubiquitin-protein ligase ARI1 (LOC103838710), transcript variant X1, mRNA	Q949V6	1039	0	Probable E3 ubiquitin-protein ligase ARI1	.	.	.	.	pfam01485	IBR	IBR domain. The IBR (In Between Ring fingers) domain is often found to occur between pairs of ring fingers (pfam00097). This domain has also been called the C6HC domain and DRIL (for double RING finger linked) domain. Proteins that contain two Ring fingers and an IBR domain (these proteins are also termed RBR family proteins) are thought to exist in all eukaryotic organisms. RBR family members pl…	GO:0032436|positive regulation of proteasomal ubiquitin-dependent protein catabolic process;GO:0000209|protein polyubiquitination;	GO:0005737|cytoplasm;GO:0000151|ubiquitin ligase complex;	GO:0046872|metal ion binding;GO:0031624|ubiquitin conjugating enzyme binding;GO:0061630|ubiquitin protein ligase activity;	K11968	ARIH1; ariadne-1 [EC:2.3.2.27]
BraA01g003900.3C	5.82147	3.41529	4.75177	10.7446	9.19723	10.4098	6.05344	7.75501	6.52542	4.94401	5.52168	7.79864	BraA01g003900.3C	protein_coding	chrA01:1912633-1914351:-	gi|685256942|ref|XP_009113576.1|	1417	0	PREDICTED: endothelin-converting enzyme 2 [Brassica rapa]	gi|685256941|ref|XM_009115328.1|	792	0	PREDICTED: Brassica rapa endothelin-converting enzyme 2 (LOC103838850), mRNA	P0DPD7	151	2e-42	EEF1A lysine methyltransferase 4	HI0095	50.4	1e-06	COG0500	pfam08241	Methyltransf_11	Methyltransferase domain. Members of this family are SAM dependent methyltransferases.	.	.	GO:0008168|methyltransferase activity;GO:0016279|protein-lysine N-methyltransferase activity;	.	.
BraA01g003910.3C	45.3647	39.4848	42.2101	4.43952	3.86868	10.7995	12.656	15.7146	14.9483	71.6758	77.0681	78.7803	BraA01g003910.3C	protein_coding	chrA01:1915218-1917484:+	gi|685256944|ref|XP_009113671.1|	2426	0	PREDICTED: 4-hydroxy-3-methylbut-2-enyl diphosphate reductase, chloroplastic [Brassica rapa]	gi|685256943|ref|XM_009115423.1|	1389	0	PREDICTED: Brassica rapa 4-hydroxy-3-methylbut-2-enyl diphosphate reductase, chloroplastic (LOC103838937), mRNA	Q94B35	867	0	4-hydroxy-3-methylbut-2-enyl diphosphate reductase, chloroplastic	all0985	526	0	COG0761	pfam02401	LYTB	LytB protein. The mevalonate-independent 2-C-methyl-D-erythritol 4-phosphate (MEP) pathway for isoprenoid biosynthesis is essential in many eubacteria, plants, and the malaria parasite. The LytB gene is involved in the trunk line of the MEP pathway.	GO:0050992|dimethylallyl diphosphate biosynthetic process;GO:0019288|isopentenyl diphosphate biosynthetic process, methylerythritol 4-phosphate pathway;	GO:0009507|chloroplast;GO:0009570|chloroplast stroma;	GO:0051538|3 iron, 4 sulfur cluster binding;GO:0051745|4-hydroxy-3-methylbut-2-en-1-yl diphosphate reductase activity;GO:0046429|4-hydroxy-3-methylbut-2-en-1-yl diphosphate synthase activity;GO:0046872|metal ion binding;	K03527	ispH, lytB; 4-hydroxy-3-methylbut-2-enyl diphosphate reductase [EC:1.17.1.2]
BraA01g003920.3C	11.9747	13.6191	11.7018	13.7428	10.4386	12.6497	12.7328	10.5293	8.9711	14.0854	12.3288	11.3352	BraA01g003920.3C	protein_coding	chrA01:1918440-1919480:+	gi|923504710|ref|XP_013651223.1|	1637	0	PREDICTED: transcription initiation factor TFIID subunit 8-like [Brassica napus]	gi|199580006|gb|AC189325.2|	1041	0	Brassica rapa subsp. pekinensis clone KBrB036M17, complete sequence	Q9SYZ9	390	7e-133	Transcription initiation factor TFIID subunit 8	.	.	.	.	pfam07524	Bromo_TP	Bromodomain associated. This domain is predicted to bind DNA and is often found associated with pfam00439 and in transcription factors. It has a histone-like fold.	GO:0006355|regulation of transcription, DNA-templated;GO:0006351|transcription, DNA-templated;	GO:0005669|transcription factor TFIID complex;	GO:0046982|protein heterodimerization activity;	K14649	TAF8; transcription initiation factor TFIID subunit 8
BraA01g003930.3C	4.95067	3.48587	2.66711	2.3046	2.85489	3.3984	6.07076	7.37446	7.92326	8.74557	8.85638	7.16925	BraA01g003930.3C	protein_coding	chrA01:1919922-1924766:-	gi|685256952|ref|XP_009114053.1|	5453	0	PREDICTED: uncharacterized protein LOC103839266 isoform X1 [Brassica rapa]	gi|685256951|ref|XM_009115805.1|	3639	0	PREDICTED: Brassica rapa uncharacterized LOC103839266 (LOC103839266), transcript variant X1, mRNA	Q2TBM9	186	1e-47	Protein SERAC1	.	.	.	.	pfam12697	Abhydrolase_6	Alpha/beta hydrolase family. This family contains alpha/beta hydrolase enzymes of diverse specificity.	GO:0030198|extracellular matrix organization;GO:0008654|phospholipid biosynthetic process;	GO:0005783|endoplasmic reticulum;GO:0016021|integral component of membrane;GO:0005739|mitochondrion;	.	.	.
BraA01g003940.3C	20.0657	17.4467	18.7624	45.5462	53.5498	34.3247	19.8383	13.5959	13.6982	16.1829	17.7827	20.1175	BraA01g003940.3C	protein_coding	chrA01:1925220-1926046:-	gi|685256948|ref|XP_009113880.1|	637	6e-83	PREDICTED: protein TRI1 [Brassica rapa]	gi|685256949|ref|XM_009115700.1|	417	0	PREDICTED: Brassica rapa protein TRI1 (LOC103839109), transcript variant X2, mRNA	Q05024	69.3	9e-14	Protein TRI1	YMR233w	69.3	3e-14	COG5531	pfam02201	SWIB	SWIB/MDM2 domain. This family includes the SWIB domain and the MDM2 domain. The p53-associated protein (MDM2) is an inhibitor of the p53 tumor suppressor gene binding the transactivation domain and down regulating the ability of p53 to activate transcription. This family contains the p53 binding domain of MDM2.	GO:0006355|regulation of transcription, DNA-templated;GO:0006351|transcription, DNA-templated;	GO:0005737|cytoplasm;GO:0005730|nucleolus;	.	K15223	UAF30, SPP27; upstream activation factor subunit UAF30
BraA01g003950.3C	17.959	18.8291	18.2274	9.94772	10.0575	11.8385	12.3163	14.4012	13.2933	19.4172	20.5051	16.9667	BraA01g003950.3C	protein_coding	chrA01:1928015-1931928:-	gi|685256959|ref|XP_009114298.1|	3928	0	PREDICTED: uncharacterized protein LOC103839449 isoform X2 [Brassica rapa]	gi|685256958|ref|XM_009116050.1|	2244	0	PREDICTED: Brassica rapa uncharacterized LOC103839449 (LOC103839449), transcript variant X2, mRNA	Q92466	63.5	3e-09	DNA damage-binding protein 2	.	.	.	.	pfam14580	LRR_9	Leucine-rich repeat.	GO:0006281|DNA repair;GO:0070911|global genome nucleotide-excision repair;GO:0035518|histone H2A monoubiquitination;GO:0006289|nucleotide-excision repair;GO:0000715|nucleotide-excision repair, DNA damage recognition;GO:0033683|nucleotide-excision repair, DNA incision;GO:0006296|nucleotide-excision repair, DNA incision, 5'-to lesion;GO:0006294|nucleotide-excision repair, preincision complex assemb…	GO:0030054|cell junction;GO:0080008|Cul4-RING E3 ubiquitin ligase complex;GO:0031465|Cul4B-RING E3 ubiquitin ligase complex;GO:0005654|nucleoplasm;GO:0032991|macromolecular complex;	GO:0003684|damaged DNA binding;GO:0003677|DNA binding;GO:0044877|macromolecular complex binding;	K10140	DDB2; DNA damage-binding protein 2
BraA01g003960.3C	46.2652	52.604	57.5759	76.7645	89.6071	68.1979	65.6411	53.4408	62.3081	55.5412	54.368	63.2056	BraA01g003960.3C	protein_coding	chrA01:1932369-1933435:+	gi|658384726|gb|AID60141.1|	1115	3e-153	thioredoxin superfamily protein [Brassica napus]	gi|685256960|ref|XM_009116140.1|	627	0	PREDICTED: Brassica rapa thioredoxin domain-containing protein 9 homolog (LOC103839610), mRNA	O64628	390	2e-137	Thioredoxin domain-containing protein 9 homolog	SPAC2F3.13c_2	109	2e-28	COG0526	pfam02114	Phosducin	Phosducin.	GO:0045454|cell redox homeostasis;GO:0008616|queuosine biosynthetic process;	GO:0005737|cytoplasm;	.	.	.
BraA01g003970.3C	29.4954	29.6211	31.2116	37.3727	38.5017	44.2762	26.6636	25.1978	25.6071	29.6893	26.1584	26.3711	BraA01g003970.3C	protein_coding	chrA01:1934228-1935855:+	gi|685256963|ref|XP_009114462.1|	1307	6e-180	PREDICTED: TIP41-like protein [Brassica rapa]	gi|685256962|ref|XM_009116214.1|	736	0	PREDICTED: Brassica rapa TIP41-like protein (LOC103839702), mRNA	Q8VXY4	454	3e-160	TIP41-like protein	.	.	.	.	pfam04176	TIP41	TIP41-like family. The TOR signalling pathway activates a cell-growth program in response to nutrients. TIP41 interacts with TAP42 and negatively regulates the TOR signaling pathway.	.	GO:0005829|cytosol;	.	K17607	TIPRL, TIP41; type 2A phosphatase activator TIP41
BraA01g003980.3C	56.346	56.2148	68.0253	112.118	122.228	108.724	60.1387	55.9951	51.5928	61.1515	47.6945	64.5619	BraA01g003980.3C	protein_coding	chrA01:1937035-1937513:-	gi|685256965|ref|XP_009114552.1|	285	6e-31	PREDICTED: uncharacterized protein LOC103839786 isoform X1 [Brassica rapa]	gi|685256964|ref|XM_009116304.1|	297	2e-153	PREDICTED: Brassica rapa uncharacterized LOC103839786 (LOC103839786), transcript variant X1, mRNA	.	.	.	.	.	.	.	.	pfam09733	VEFS-Box	VEFS-Box of polycomb protein. The VEFS-Box (VRN2-EMF2-FIS2-Su(z)12) box is the C-terminal region of these proteins, characterized by an acidic cluster and a tryptophan/methionine-rich sequence, the acidic-W/M domain. Some of these sequences are associated with a zinc-finger domain about 100 residues towards the N-terminus. This protein is one of the polycomb cluster of proteins which control HOX …	.	.	.	.	.
BraA01g003990.3C	21.6599	24.0704	23.7042	60.8053	61.062	54.3579	38.2614	25.6268	26.0344	26.4103	25.8969	25.3321	BraA01g003990.3C	protein_coding	chrA01:1942125-1946165:-	gi|685256970|ref|XP_009114732.1|	4322	0	PREDICTED: alpha-L-fucosidase 2 [Brassica rapa]	gi|685256969|ref|XM_009116484.1|	2511	0	PREDICTED: Brassica rapa alpha-L-fucosidase 2 (LOC103839946), transcript variant X2, mRNA	Q8L7W8	1492	0	Alpha-L-fucosidase 2	.	.	.	.	pfam14498	Glyco_hyd_65N_2	Glycosyl hydrolase family 65, N-terminal domain. This domain represents a domain found to the N-terminus of the glycosyl hydrolase 65 family catalytic domain.	GO:0008152|metabolic process;	GO:0048046|apoplast;	GO:0047513|1,2-alpha-L-fucosidase activity;	K15923	AXY8, FUC95A, afcA; alpha-L-fucosidase 2 [EC:3.2.1.51]
BraA01g004000.3C	0.98993	1.14901	1.07649	0.268108	0.0865313	0.248929	0.817446	0.684723	0.722724	0.422596	0.344453	0.334011	BraA01g004000.3C	protein_coding	chrA01:1949829-1951208:-	gi|685256972|ref|XP_009114823.1|	2389	0	PREDICTED: 3-ketoacyl-CoA synthase 16 [Brassica rapa]	gi|685256971|ref|XM_009116575.1|	1380	0	PREDICTED: Brassica rapa 3-ketoacyl-CoA synthase 16 (LOC103840069), mRNA	Q9SYZ0	790	0	3-ketoacyl-CoA synthase 16	BS_bcsA	75.9	4e-14	COG3424	pfam08392	FAE1_CUT1_RppA	FAE1/Type III polyketide synthase-like protein. The members of this family are described as 3-ketoacyl-CoA synthases, type III polyketide synthases, fatty acid elongases and fatty acid condensing enzymes, and are found in both prokaryotic and eukaryotic (mainly plant) species. The region featured in this family contains the active site residues, as well as motifs involved in substrate binding.	GO:0006633|fatty acid biosynthetic process;GO:0009416|response to light stimulus;	GO:0016021|integral component of membrane;	.	K15397	KCS; 3-ketoacyl-CoA synthase [EC:2.3.1.199]
BraA01g004010.3C	0	0	0	0	0	0	0	0	0	0	0	0	BraA01g004010.3C	protein_coding	chrA01:1952336-1952914:-	gi|674873174|emb|CDY60722.1|	344	4e-40	BnaAnng17130D [Brassica napus]	gi|923705381|ref|XR_001273545.1|	193	1e-95	PREDICTED: Brassica napus uncharacterized LOC106365889 (LOC106365889), transcript variant X3, ncRNA	Q8GWJ6	90.5	5e-23	Membrane-anchored ubiquitin-fold protein 6	.	.	.	.	pfam13881	Rad60-SLD_2	Ubiquitin-2 like Rad60 SUMO-like.	.	GO:0005886|plasma membrane;	.	.	.
BraA01g004020.3C	7.73062	7.15413	8.79566	9.0328	12.7402	7.5942	7.91518	7.02966	7.5819	10.9545	11.3491	8.39996	BraA01g004020.3C	protein_coding	chrA01:1955798-1958640:-	gi|685256976|ref|XP_009115014.1|	2896	0	PREDICTED: aldehyde dehydrogenase family 3 member I1, chloroplastic isoform X1 [Brassica rapa]	gi|685256977|ref|XM_009116829.1|	1253	0	PREDICTED: Brassica rapa aldehyde dehydrogenase family 3 member I1, chloroplastic (LOC103840237), transcript variant X2, mRNA	Q8W033	946	0	Aldehyde dehydrogenase family 3 member I1, chloroplastic	alr3672	410	2e-136	COG1012	pfam00171	Aldedh	Aldehyde dehydrogenase family. This family of dehydrogenases act on aldehyde substrates. Members use NADP as a cofactor. The family includes the following members: The prototypical members are the aldehyde dehydrogenases EC:1.2.1.3. Succinate-semialdehyde dehydrogenase EC:1.2.1.16. Lactaldehyde dehydrogenase EC:1.2.1.22. Benzaldehyde dehydrogenase EC:1.2.1.28. Methylmalonate-semialdehyde dehydrog…	GO:0006081|cellular aldehyde metabolic process;GO:0009737|response to abscisic acid;GO:0009414|response to water deprivation;	GO:0009507|chloroplast;GO:0009941|chloroplast envelope;GO:0009536|plastid;	GO:0004028|3-chloroallyl aldehyde dehydrogenase activity;GO:0004029|aldehyde dehydrogenase (NAD) activity;GO:0033721|aldehyde dehydrogenase (NADP+) activity;	K00128	E1.2.1.3; aldehyde dehydrogenase (NAD+) [EC:1.2.1.3]
BraA01g004030.3C	88.6409	94.9228	97.377	13.0909	13.787	25.5882	23.0202	26.5703	28.3657	7.98987	12.0385	11.0727	BraA01g004030.3C	protein_coding	chrA01:1959916-1961726:+	gi|685256980|ref|XP_009115174.1|	1588	0	PREDICTED: cinnamyl alcohol dehydrogenase 5 [Brassica rapa]	gi|685256979|ref|XM_009116926.1|	1074	0	PREDICTED: Brassica rapa cinnamyl alcohol dehydrogenase 5 (LOC103840386), mRNA	O49482	568	0	Cinnamyl alcohol dehydrogenase 5	SMc00680	253	1e-79	COG1064	pfam00107	ADH_zinc_N	Zinc-binding dehydrogenase.	GO:0009809|lignin biosynthetic process;	GO:0005829|cytosol;	GO:0045551|cinnamyl-alcohol dehydrogenase activity;GO:0052747|sinapyl alcohol dehydrogenase activity;GO:0008270|zinc ion binding;	K00083	E1.1.1.195; cinnamyl-alcohol dehydrogenase [EC:1.1.1.195]
BraA01g004040.3C	162.142	148.488	153.966	99.9602	104.053	84.0987	77.3634	84.2976	78.8808	89.5343	95.2004	99.8373	BraA01g004040.3C	protein_coding	chrA01:1964213-1966977:+	gi|685256982|ref|XP_009115272.1|	1245	5e-172	PREDICTED: agamous-like MADS-box protein AGL16 [Brassica rapa]	gi|685256981|ref|XM_009117024.1|	723	0	PREDICTED: Brassica rapa agamous-like MADS-box protein AGL16 (LOC103840485), mRNA	A2RVQ5	415	4e-146	Agamous-like MADS-box protein AGL16	YPL089c	72	1e-13	COG5068	pfam01486	K-box	K-box region. The K-box region is commonly found associated with SRF-type transcription factors see pfam00319. The K-box is a possible coiled-coil structure. Possible role in multimer formation.	GO:0009908|flower development;GO:0045944|positive regulation of transcription from RNA polymerase II promoter;GO:0010440|stomatal lineage progression;GO:0006351|transcription, DNA-templated;	GO:0005634|nucleus;	GO:0003700|transcription factor activity, sequence-specific DNA binding;GO:0042803|protein homodimerization activity;GO:0000977|RNA polymerase II regulatory region sequence-specific DNA binding;GO:0008134|transcription factor binding;	.	.
BraA01g004050.3C	13.0367	11.1827	11.927	40.9773	38.1994	24.7484	24.7146	22.5053	16.8176	42.8653	39.3565	33.108	BraA01g004050.3C	protein_coding	chrA01:1969446-1971848:+	gi|685256984|ref|XP_009115347.1|	2123	0	PREDICTED: receptor protein kinase-like protein At4g34220 [Brassica rapa]	gi|685256983|ref|XM_009117099.1|	1302	0	PREDICTED: Brassica rapa receptor protein kinase-like protein At4g34220 (LOC103840574), mRNA	Q94C77	662	0	Receptor protein kinase-like protein At4g34220	.	.	.	.	pfam00069	Pkinase	Protein kinase domain.	GO:0042631|cellular response to water deprivation;GO:0009789|positive regulation of abscisic acid-activated signaling pathway;GO:0010030|positive regulation of seed germination;GO:0006468|protein phosphorylation;	GO:0016021|integral component of membrane;GO:0005886|plasma membrane;	GO:0005524|ATP binding;	.	.
BraA01g004060.3C	22.4234	16.9587	14.0052	26.3166	23.2192	20.9641	57.4483	54.5237	51.2875	36.7119	35.6509	38.7604	BraA01g004060.3C	protein_coding	chrA01:1972650-1973514:+	gi|685256986|ref|XP_009115453.1|	1407	0	PREDICTED: probable carbohydrate esterase At4g34215 [Brassica rapa]	gi|685256985|ref|XM_009117205.1|	792	0	PREDICTED: Brassica rapa probable carbohydrate esterase At4g34215 (LOC103840660), mRNA	Q8L9J9	450	3e-159	Probable carbohydrate esterase At4g34215	.	.	.	.	pfam03629	DUF303	Domain of unknown function (DUF303). Distribution of this domain seems limited to prokaryotes and viruses.	.	.	GO:0016787|hydrolase activity;	.	.
BraA01g004070.3C	119.086	87.3878	86.9268	261.671	267.23	177.163	182.029	223.172	219.205	184.347	135.252	132.593	BraA01g004070.3C	protein_coding	chrA01:1976165-1978736:+	gi|923504758|ref|XP_013652586.1|	2836	0	PREDICTED: D-3-phosphoglycerate dehydrogenase 1, chloroplastic [Brassica napus]	gi|685256987|ref|XM_009117307.1|	1782	0	PREDICTED: Brassica rapa D-3-phosphoglycerate dehydrogenase 2, chloroplastic (LOC103840754), mRNA	O49485	1044	0	D-3-phosphoglycerate dehydrogenase 1, chloroplastic	MJ1018	383	1e-124	COG0111	pfam00389	2-Hacid_dh	D-isomer specific 2-hydroxyacid dehydrogenase, catalytic domain. This family represents the largest portion of the catalytic domain of 2-hydroxyacid dehydrogenases as the NAD binding domain is inserted within the structural domain.	GO:0009793|embryo development ending in seed dormancy;GO:0006564|L-serine biosynthetic process;GO:0009561|megagametogenesis;GO:0009555|pollen development;	GO:0009507|chloroplast;GO:0009570|chloroplast stroma;GO:0016020|membrane;GO:0005739|mitochondrion;GO:0009536|plastid;	GO:0005524|ATP binding;GO:0051287|NAD binding;GO:0004617|phosphoglycerate dehydrogenase activity;	K00058	serA, PHGDH; D-3-phosphoglycerate dehydrogenase [EC:1.1.1.95]
BraA01g004080.3C	33.8449	34.6621	35.2428	48.8875	41.4181	27.0794	38.7459	21.7076	26.1388	21.3909	25.6943	32.39	BraA01g004080.3C	protein_coding	chrA01:1980357-1981124:+	gi|685256990|ref|XP_009115646.1|	468	4e-57	PREDICTED: stress enhanced protein 1, chloroplastic [Brassica rapa]	gi|685256989|ref|XM_009117398.1|	444	0	PREDICTED: Brassica rapa stress enhanced protein 1, chloroplastic (LOC103840854), mRNA	Q9M7I9	156	3e-47	Stress enhanced protein 1, chloroplastic	.	.	.	.	pfam02956	TT_ORF1	TT viral orf 1. TT virus (TTV), isolated initially from a Japanese patient with hepatitis of unknown aetiology, has since been found to infect both healthy and diseased individuals and numerous prevalence studies have raised questions about its role in unexplained hepatitis. ORF1 is a large 750 residue protein. The N-terminal half of this protein corresponds to the capsid protein.	GO:0071486|cellular response to high light intensity;GO:0071492|cellular response to UV-A;GO:0015979|photosynthesis;GO:0009644|response to high light intensity;GO:0009611|response to wounding;GO:0055085|transmembrane transport;	GO:0009535|chloroplast thylakoid membrane;GO:0016021|integral component of membrane;GO:0009523|photosystem II;	GO:0016168|chlorophyll binding;	.	.
BraA01g004090.3C	27.9698	28.0086	28.032	58.2981	56.7041	56.1843	43.3564	38.557	41.1658	27.9502	24.2453	30.2654	BraA01g004090.3C	protein_coding	chrA01:1981686-1984923:-	gi|685256992|ref|XP_009115735.1|	2298	0	PREDICTED: V-type proton ATPase subunit H-like [Brassica rapa]	gi|923814277|ref|XM_013836402.1|	843	0	PREDICTED: Brassica napus V-type proton ATPase subunit H-like (LOC106396104), mRNA	Q9LX65	812	0	V-type proton ATPase subunit H	SPAC7D4.10	114	4e-27	COG5231	pfam03224	V-ATPase_H_N	V-ATPase subunit H. The yeast Saccharomyces cerevisiae vacuolar H+-ATPase (V-ATPase) is a multisubunit complex responsible for acidifying organelles. It functions as an ATP dependent proton pump that transports protons across a lipid bilayer. This domain corresponds to the N terminal domain of the H subunit of V-ATPase. The N-terminal domain is required for the activation of the complex whereas t…	GO:0015991|ATP hydrolysis coupled proton transport;GO:0007035|vacuolar acidification;	GO:0009507|chloroplast;GO:0005794|Golgi apparatus;GO:0000325|plant-type vacuole;GO:0005886|plasma membrane;GO:0005774|vacuolar membrane;GO:0000221|vacuolar proton-transporting V-type ATPase, V1 domain;GO:0005773|vacuole;	GO:0046961|proton-transporting ATPase activity, rotational mechanism;	K02144	ATPeV1H; V-type H+-transporting ATPase subunit H
BraA01g004110.3C	2.62712	2.86993	3.55517	0.63246	0.612375	0.587217	1.44625	0.969146	2.32485	0.42724	4.87533	2.36377	BraA01g004110.3C	protein_coding	chrA01:1989783-1990242:-	gi|674921415|emb|CDY11744.1|	173	5e-14	BnaC03g58340D [Brassica napus]	gi|199580006|gb|AC189325.2|	110	1e-49	Brassica rapa subsp. pekinensis clone KBrB036M17, complete sequence	.	.	.	.	.	.	.	.	pfam03901	Glyco_transf_22	Alg9-like mannosyltransferase family. Members of this family are mannosyltransferase enzymes. At least some members are localized in endoplasmic reticulum and involved in GPI anchor biosynthesis.	.	.	.	.	.
BraA01g004130.3C	5.63122	7.06611	5.73743	19.7855	17.6672	16.4311	3.51895	2.27387	2.98998	2.82161	3.64346	4.84762	BraA01g004130.3C	protein_coding	chrA01:2002141-2003508:-	gi|685257006|ref|XP_009116335.1|	1612	0	PREDICTED: cyclin-D3-1 [Brassica rapa]	gi|923504764|ref|XM_013797433.1|	1098	0	PREDICTED: Brassica napus cyclin-D3-1-like (LOC106357709), mRNA	P42753	529	0	Cyclin-D3-1	.	.	.	.	pfam00134	Cyclin_N	Cyclin, N-terminal domain. Cyclins regulate cyclin dependent kinases (CDKs). Human cyclin-O is a Uracil-DNA glycosylase that is related to other cyclins. Cyclins contain two domains of similar all-alpha fold, of which this family corresponds with the N-terminal domain.	GO:0051301|cell division;GO:0000082|G1/S transition of mitotic cell cycle;GO:0010444|guard mother cell differentiation;GO:0009735|response to cytokinin;GO:0009744|response to sucrose;GO:0048316|seed development;	GO:0005634|nucleus;	.	K14505	CYCD3; cyclin D3, plant
BraA01g004140.3C	16.4612	18.0772	17.3352	25.7797	23.9311	24.9813	15.4531	17.8341	18.9986	31.4903	29.6638	25.6776	BraA01g004140.3C	protein_coding	chrA01:2004402-2009622:-	gi|674964568|emb|CDX69030.1|	2260	0	BnaC01g04230D [Brassica napus]	gi|685257000|ref|XM_009117878.1|	1201	0	PREDICTED: Brassica rapa uncharacterized LOC103841186 (LOC103841186), transcript variant X3, mRNA	.	.	.	.	.	.	.	.	pfam01585	G-patch	G-patch domain. This domain is found in a number of RNA binding proteins, and is also found in proteins that contain RNA binding domains. This suggests that this domain may have an RNA binding function. This domain has seven highly conserved glycines.	.	.	.	.	.
BraA01g004150.3C	245.013	190.244	187.824	110.068	115.802	118.432	49.2143	76.5205	75.3138	150.667	143.178	120.376	BraA01g004150.3C	protein_coding	chrA01:2010671-2012292:+	gi|685257008|ref|XP_009116435.1|	2554	0	PREDICTED: UDP-glycosyltransferase 73B1 [Brassica rapa]	gi|685257007|ref|XM_009118187.1|	1488	0	PREDICTED: Brassica rapa UDP-glycosyltransferase 73B1 (LOC103841605), mRNA	Q8VZE9	779	0	UDP-glycosyltransferase 73B1	.	.	.	.	pfam00201	UDPGT	UDP-glucoronosyl and UDP-glucosyl transferase.	GO:0008152|metabolic process;	GO:0043231|intracellular membrane-bounded organelle;	GO:0080043|quercetin 3-O-glucosyltransferase activity;GO:0080044|quercetin 7-O-glucosyltransferase activity;	.	.
BraA01g004160.3C	2.95939	3.02655	3.57877	6.91229	7.30922	15.8756	1.66383	3.48421	1.87222	25.0673	25.7303	14.4807	BraA01g004160.3C	protein_coding	chrA01:2013098-2014453:+	gi|685257010|ref|XP_009116544.1|	2417	0	PREDICTED: UDP-glycosyltransferase 73B3-like [Brassica rapa]	gi|685257009|ref|XM_009118296.1|	1356	0	PREDICTED: Brassica rapa UDP-glycosyltransferase 73B3-like (LOC103841708), mRNA	Q8W491	747	0	UDP-glycosyltransferase 73B3	CAC2716	60.1	6e-09	COG1819	pfam00201	UDPGT	UDP-glucoronosyl and UDP-glucosyl transferase.	GO:0006952|defense response;GO:0008152|metabolic process;GO:0051707|response to other organism;	GO:0043231|intracellular membrane-bounded organelle;	GO:0047893|flavonol 3-O-glucosyltransferase activity;GO:0080043|quercetin 3-O-glucosyltransferase activity;GO:0080044|quercetin 7-O-glucosyltransferase activity;GO:0035251|UDP-glucosyltransferase activity;	.	.
BraA01g004170.3C	1.00947	0.960474	0.717658	3.38663	3.32462	6.72545	0	0	0	0	0	0	BraA01g004170.3C	protein_coding	chrA01:2014946-2017780:-	gi|685258255|ref|XP_009129947.1|	3838	0	PREDICTED: uncharacterized protein LOC103854734 [Brassica rapa]	gi|199580006|gb|AC189325.2|	2118	0	Brassica rapa subsp. pekinensis clone KBrB036M17, complete sequence	.	.	.	.	.	.	.	.	pfam04536	TPM	TLP18.3, Psb32 and MOLO-1 founding proteins of phosphatase. This family has a Rossmann-like fold. It has phosphatase activity.	.	.	.	.	.
BraA01g004180.3C	0.118585	0.0647727	0.0687756	0	0.0829258	0	0.195847	0.393716	0.503717	0.404988	0.660201	0.384112	BraA01g004180.3C	protein_coding	chrA01:2022292-2024021:+	gi|685257020|ref|XP_009117049.1|	2434	0	PREDICTED: UDP-glycosyltransferase 73B3-like [Brassica rapa]	gi|685257019|ref|XM_009118801.1|	1440	0	PREDICTED: Brassica rapa UDP-glycosyltransferase 73B3-like (LOC103842148), mRNA	Q8W491	724	0	UDP-glycosyltransferase 73B3	.	.	.	.	pfam00201	UDPGT	UDP-glucoronosyl and UDP-glucosyl transferase.	GO:0006952|defense response;GO:0008152|metabolic process;GO:0051707|response to other organism;	GO:0043231|intracellular membrane-bounded organelle;	GO:0047893|flavonol 3-O-glucosyltransferase activity;GO:0080043|quercetin 3-O-glucosyltransferase activity;GO:0080044|quercetin 7-O-glucosyltransferase activity;GO:0035251|UDP-glucosyltransferase activity;	.	.
BraA01g004190.3C	112.936	125.076	121.704	159.203	163.223	220.797	78.7977	80.8898	82.4684	161.989	95.3111	82.3615	BraA01g004190.3C	protein_coding	chrA01:2024265-2029848:-	gi|685257022|ref|XP_009117148.1|	2737	0	PREDICTED: polyadenylate-binding protein 2 [Brassica rapa]	gi|685257021|ref|XM_009118900.1|	1762	0	PREDICTED: Brassica rapa polyadenylate-binding protein 2 (LOC103842244), mRNA	P42731	905	0	Polyadenylate-binding protein 2	.	.	.	.	pfam00658	PABP	Poly-adenylate binding protein, unique domain. The region featured in this family is found towards the C-terminus of poly(A)-binding proteins (PABPs). These are eukaryotic proteins that, through their binding of the 3' poly(A) tail on mRNA, have very important roles in the pathways of gene expression. They seem to provide a scaffold on which other proteins can bind and mediate processes such as e…	GO:0000184|nuclear-transcribed mRNA catabolic process, nonsense-mediated decay;GO:1900151|regulation of nuclear-transcribed mRNA catabolic process, deadenylation-dependent decay;GO:0060211|regulation of nuclear-transcribed mRNA poly(A) tail shortening;GO:0006446|regulation of translational initiation;GO:0009651|response to salt stress;GO:0006413|translational initiation;GO:0016032|viral process;	GO:0005829|cytosol;GO:0005634|nucleus;	GO:0003729|mRNA binding;GO:0003743|translation initiation factor activity;	K13126	PABPC; polyadenylate-binding protein
BraA01g004200.3C	33.2978	35.5924	37.5841	34.936	34.8289	35.9723	28.4611	37.6438	37.0449	51.3207	31.4332	26.6944	BraA01g004200.3C	protein_coding	chrA01:2031448-2035586:-	gi|685257024|ref|XP_009117224.1|	5391	0	PREDICTED: probable E3 ubiquitin ligase SUD1 isoform X1 [Brassica rapa]	gi|685257023|ref|XM_009118976.1|	3336	0	PREDICTED: Brassica rapa probable E3 ubiquitin ligase SUD1 (LOC103842338), transcript variant X1, mRNA	F4JKK0	1913	0	Probable E3 ubiquitin ligase SUD1	SPBC14F5.07	188	1e-47	COG5183	pfam12906	RINGv	RING-variant domain.	GO:0042335|cuticle development;GO:0010143|cutin biosynthetic process;GO:0008299|isoprenoid biosynthetic process;GO:1900490|positive regulation of hydroxymethylglutaryl-CoA reductase (NADPH) activity;GO:0009414|response to water deprivation;GO:0010345|suberin biosynthetic process;GO:0030433|ER-associated ubiquitin-dependent protein catabolic process;GO:0010025|wax biosynthetic process;	GO:0030176|integral component of endoplasmic reticulum membrane;	GO:0004842|ubiquitin-protein transferase activity;GO:0008270|zinc ion binding;	K10661	MARCH6, DOA10; E3 ubiquitin-protein ligase MARCH6 [EC:2.3.2.27]
BraA01g004210.3C	1.90251	1.85366	1.67	6.27604	5.75312	4.06861	1.78332	1.70717	1.44699	1.75605	1.80348	2.05415	BraA01g004210.3C	protein_coding	chrA01:2036341-2042403:-	gi|658384705|gb|AID60120.1|	5301	0	demeter-like protein 3 [Brassica napus]	gi|685257027|ref|XM_009119136.1|	1384	0	PREDICTED: Brassica rapa DEMETER-like protein 3 (LOC103842475), mRNA	O49498	1222	0	DEMETER-like protein 3	VNG0398G	77	2e-14	COG0177	pfam15628	RRM_DME	RRM in Demeter. This is a predicted RRM-fold domain present at the C-terminus of Demeter-like glycoslyases. These proteins are involved in DNA demethylation in plants where they catalyze removal of the 5mC base and subsequently cleave the backbone through lyase activity. Orthologs of Demeter are present in plants and stramenopiles. The RRM fold domain is predicted to facilitate interaction of the…	GO:0006284|base-excision repair;GO:0010216|maintenance of DNA methylation;GO:0006355|regulation of transcription, DNA-templated;GO:0006351|transcription, DNA-templated;	GO:0005634|nucleus;	GO:0051539|4 iron, 4 sulfur cluster binding;GO:0003677|DNA binding;GO:0019104|DNA N-glycosylase activity;GO:0046872|metal ion binding;	.	.
BraA01g004220.3C	1.79036	1.21396	1.21737	4.10207	3.45374	5.63015	1.22351	1.22983	1.11451	2.95176	2.95587	2.66629	BraA01g004220.3C	protein_coding	chrA01:2047468-2049471:+	gi|685257030|ref|XP_009117488.1|	2230	0	PREDICTED: protein DJ-1 homolog C [Brassica rapa]	gi|685257029|ref|XM_009119240.1|	1383	0	PREDICTED: Brassica rapa protein DJ-1 homolog C (LOC103842567), mRNA	Q8VY09	689	0	Protein DJ-1 homolog C	VC2308	122	4e-31	COG0693	pfam01965	DJ-1_PfpI	DJ-1/PfpI family. The family includes the protease PfpI. This domain is also found in transcriptional regulators such as Streptomyces coelicolor AraC. This N-terminal region of the full-length AdpA proteins is necessary for dimerization of the molecule.	GO:0009658|chloroplast organization;	GO:0009507|chloroplast;	.	.	.
BraA01g004230.3C	41.7852	44.9405	41.0403	55.4984	55.5452	84.319	35.9645	27.059	28.0937	49.6084	53.3682	48.6775	BraA01g004230.3C	protein_coding	chrA01:2049904-2051879:-	gi|685257032|ref|XP_009117601.1|	1370	0	PREDICTED: ABSCISIC ACID-INSENSITIVE 5-like protein 6 [Brassica rapa]	gi|685257035|ref|XM_009119482.1|	1232	0	PREDICTED: Brassica rapa ABSCISIC ACID-INSENSITIVE 5-like protein 6 (LOC103842661), transcript variant X3, mRNA	Q9M7Q3	406	4e-136	ABSCISIC ACID-INSENSITIVE 5-like protein 6	.	.	.	.	pfam00170	bZIP_1	bZIP transcription factor. The Pfam entry includes the basic region and the leucine zipper region.	GO:0009738|abscisic acid-activated signaling pathway;GO:0009737|response to abscisic acid;GO:0009651|response to salt stress;GO:0009414|response to water deprivation;GO:0006351|transcription, DNA-templated;	GO:0005634|nucleus;	GO:0003700|transcription factor activity, sequence-specific DNA binding;GO:0043565|sequence-specific DNA binding;GO:0000976|transcription regulatory region sequence-specific DNA binding;	K14432	ABF; ABA responsive element binding factor
BraA01g004240.3C	15.0841	2.02091	2.80604	5.13874	6.16968	2.86268	52.6435	40.6315	37.4765	96.0863	97.4457	111.085	BraA01g004240.3C	protein_coding	chrA01:2055605-2057082:+	gi|685257038|ref|XP_009117836.1|	961	4e-130	PREDICTED: uncharacterized protein LOC103842877 isoform X1 [Brassica rapa]	gi|685257037|ref|XM_009119588.1|	600	0	PREDICTED: Brassica rapa uncharacterized LOC103842877 (LOC103842877), transcript variant X1, mRNA	.	.	.	.	.	.	.	.	pfam10460	Peptidase_M30	Peptidase M30. This family contains the metallopeptidase hyicolysin. Hyicolysin has a zinc ion which is liganded by two histidine and one glutamate residue.	.	.	.	.	.
BraA01g004250.3C	0.0819007	0	0	0	0	0	0	0	0.130459	0	0.0455966	0.0442144	BraA01g004250.3C	protein_coding	chrA01:2058063-2060147:+	gi|923504900|ref|XP_013657315.1|	2273	0	PREDICTED: pollen-specific leucine-rich repeat extensin-like protein 4 [Brassica napus]	gi|199580073|gb|AC189386.2|	2085	0	Brassica rapa subsp. pekinensis clone KBrB052L10, complete sequence	O81765	737	0	Pollen-specific leucine-rich repeat extensin-like protein 4	MA2301_1	63.5	4e-10	COG4886	pfam13855	LRR_8	Leucine rich repeat.	GO:0071555|cell wall organization;GO:0009860|pollen tube growth;	GO:0005618|cell wall;GO:0005576|extracellular region;	GO:0005199|structural constituent of cell wall;	.	.
BraA01g004260.3C	0.43122	2.35537	4.00149	0	0	4.62656	4.74779	2.38616	3.6634	0.420767	0	0.465591	BraA01g004260.3C	protein_coding	chrA01:2064362-2064559:-	gi|685257046|ref|XP_009118175.1|	277	1e-30	PREDICTED: uncharacterized protein LOC103843199 [Brassica rapa]	gi|923520410|ref|XM_013810881.1|	198	1e-98	PREDICTED: Brassica napus uncharacterized LOC106370884 (LOC106370884), mRNA	.	.	.	.	.	.	.	.	pfam07704	PSK_trans_fac	Rv0623-like transcription factor. This entry represents the Rv0623-like family of transcription factors associated with the PSK operon.	.	.	.	.	.
BraA01g004270.3C	3.99858	2.48385	3.09206	4.07702	2.96066	3.25962	1.89912	1.90892	2.16473	1.91258	1.48409	1.4391	BraA01g004270.3C	protein_coding	chrA01:2067805-2069894:-	gi|685257048|ref|XP_009118282.1|	1793	0	PREDICTED: serine/threonine-protein kinase SRK2E [Brassica rapa]	gi|923520316|ref|XM_013810609.1|	1089	0	PREDICTED: Brassica napus serine/threonine-protein kinase SRK2E (LOC106370611), mRNA	Q940H6	679	0	Serine/threonine-protein kinase SRK2E	.	.	.	.	pfam00069	Pkinase	Protein kinase domain.	GO:0009738|abscisic acid-activated signaling pathway;GO:0042742|defense response to bacterium;GO:0040007|growth;GO:0035556|intracellular signal transduction;GO:0048366|leaf development;GO:0009789|positive regulation of abscisic acid-activated signaling pathway;GO:0046777|protein autophosphorylation;GO:0010359|regulation of anion channel activity;GO:2000377|regulation of reactive oxygen species me…	GO:0005737|cytoplasm;GO:0005829|cytosol;GO:0005634|nucleus;	GO:0005524|ATP binding;GO:0009931|calcium-dependent protein serine/threonine kinase activity;GO:0042802|identical protein binding;GO:0016301|kinase activity;GO:0004672|protein kinase activity;GO:0019903|protein phosphatase binding;GO:0004674|protein serine/threonine kinase activity;	K14498	SNRK2; serine/threonine-protein kinase SRK2 [EC:2.7.11.1]
BraA01g004280.3C	9.75789	7.24315	8.63398	18.7931	19.8585	16.6937	16.1154	12.8758	11.425	12.8782	13.9295	14.0475	BraA01g004280.3C	protein_coding	chrA01:2071509-2073867:-	gi|685257050|ref|XP_009118392.1|	2302	0	PREDICTED: armadillo repeat-containing protein 6 [Brassica rapa]	gi|685257049|ref|XM_009120144.1|	1365	0	PREDICTED: Brassica rapa armadillo repeat-containing protein 6 (LOC103843384), mRNA	Q6NXE6	143	4e-36	Armadillo repeat-containing protein 6	.	.	.	.	pfam05536	Neurochondrin	Neurochondrin. This family contains several eukaryotic neurochondrin proteins. Neurochondrin induces hydroxyapatite resorptive activity in bone marrow cells resistant to bafilomycin A1, an inhibitor of macrophage- and osteoclast-mediated resorption. Expression of the gene is localized to chondrocyte, osteoblast, and osteocyte in the bone and to the hippocampus and Purkinje cell layer of cerebellu…	GO:0002244|hematopoietic progenitor cell differentiation;	GO:0005829|cytosol;	.	.	.
BraA01g004290.3C	27.74	29.6479	27.7192	16.6521	13.1002	16.4272	14.4117	17.6757	20.0212	44.058	41.5843	32.8035	BraA01g004290.3C	protein_coding	chrA01:2074402-2075540:-	gi|685257052|ref|XP_009118500.1|	1119	5e-153	PREDICTED: E3 ubiquitin-protein ligase RNF170 isoform X1 [Brassica rapa]	gi|923520401|ref|XM_013810854.1|	711	0	PREDICTED: Brassica napus E3 ubiquitin-protein ligase RNF170-like (LOC106370861), transcript variant X1, mRNA	Q28DS3	84	6e-18	E3 ubiquitin-protein ligase RNF170	.	.	.	.	pfam00097	zf-C3HC4	Zinc finger, C3HC4 type (RING finger). The C3HC4 type zinc-finger (RING finger) is a cysteine-rich domain of 40 to 60 residues that coordinates two zinc ions, and has the consensus sequence: C-X2-C-X(9-39)-C-X(1-3)-H-X(2-3)-C-X2-C-X(4-48)-C-X2-C where X is any amino acid. Many proteins containing a RING finger play a key role in the ubiquitination pathway.	GO:0016567|protein ubiquitination;	GO:0005789|endoplasmic reticulum membrane;GO:0016021|integral component of membrane;	GO:0046872|metal ion binding;GO:0016740|transferase activity;	K15707	RNF170; RING finger protein 170 [EC:2.3.2.27]
BraA01g004300.3C	217.248	222.991	225.767	366.792	387.43	363.031	124.297	104.291	104.605	95.6543	111.442	136.403	BraA01g004300.3C	protein_coding	chrA01:2076070-2078088:-	gi|658384695|gb|AID60110.1|	822	3e-109	suppressor of SNI1 2 [Brassica napus]	gi|923520398|ref|XM_013810842.1|	330	2e-171	PREDICTED: Brassica napus zinc finger SWIM domain-containing protein 7-like (LOC106370853), mRNA	Q680P8	108	4e-29	40S ribosomal protein S29	YLR388w	76.3	2e-17	COG0199	pfam00253	Ribosomal_S14	Ribosomal protein S14p/S29e. This family includes both ribosomal S14 from prokaryotes and S29 from eukaryotes.	GO:0006412|translation;	GO:0022627|cytosolic small ribosomal subunit;	GO:0003735|structural constituent of ribosome;GO:0008270|zinc ion binding;	K02980	RP-S29e, RPS29; small subunit ribosomal protein S29e
BraA01g004310.3C	0	0.0893416	0	0	0	0	0.720355	0.633565	0.521087	0.399003	0	0	BraA01g004310.3C	protein_coding	chrA01:2086626-2088213:+	gi|923673525|ref|XP_013651457.1|	1514	0	PREDICTED: transcription factor bHLH85-like [Brassica napus]	gi|923673524|ref|XM_013796003.1|	1044	0	PREDICTED: Brassica napus transcription factor bHLH85-like (LOC106356206), mRNA	Q84WK0	476	7e-167	Transcription factor bHLH85	.	.	.	.	pfam00010	HLH	Helix-loop-helix DNA-binding domain.	GO:0006355|regulation of transcription, DNA-templated;GO:0009733|response to auxin;GO:0048766|root hair initiation;GO:0006366|transcription from RNA polymerase II promoter;	GO:0005634|nucleus;	GO:0001046|core promoter sequence-specific DNA binding;GO:0003700|transcription factor activity, sequence-specific DNA binding;GO:0046983|protein dimerization activity;GO:0001228|transcriptional activator activity, RNA polymerase II transcription regulatory region sequence-specific binding;	.	.
BraA01g004320.3C	0.424784	0.232022	0.16424	0.409054	0.297048	1.04443	0.779489	0.861865	0.826998	0.276325	0.47298	1.07016	BraA01g004320.3C	protein_coding	chrA01:2099020-2100512:+	gi|685257064|ref|XP_009119029.1|	2044	0	PREDICTED: putative Peroxidase 48 [Brassica rapa]	gi|685257063|ref|XM_009120781.1|	1206	0	PREDICTED: Brassica rapa putative Peroxidase 48 (LOC103843977), mRNA	O81755	533	0	Putative Peroxidase 48	.	.	.	.	pfam00141	peroxidase	Peroxidase.	GO:0042744|hydrogen peroxide catabolic process;GO:0009664|plant-type cell wall organization;GO:0006979|response to oxidative stress;	GO:0005576|extracellular region;GO:0009505|plant-type cell wall;GO:0009506|plasmodesma;	GO:0020037|heme binding;GO:0046872|metal ion binding;GO:0004601|peroxidase activity;	K00430	E1.11.1.7; peroxidase [EC:1.11.1.7]
BraA01g004330.3C	2.3566	2.17834	0.841077	0.78554	1.01413	0.972461	1.39712	1.20372	1.15502	0.353766	0.40369	0.195726	BraA01g004330.3C	protein_coding	chrA01:2102945-2103660:+	gi|685257066|ref|XP_009119124.1|	649	7e-84	PREDICTED: uncharacterized protein LOC103844069 [Brassica rapa]	gi|923520382|ref|XM_013810796.1|	445	0	PREDICTED: Brassica napus uncharacterized LOC106370818 (LOC106370818), mRNA	.	.	.	.	.	.	.	.	pfam10376	Mei5	Double-strand recombination repair protein. Mei5 is one of a pair of meiosis-specific proteins which facilitate the loading of Dmc1 on to Rad51 on DNA at double-strand breaks during recombination. Recombination is carried out by a large protein complex based around the two RecA homologues, Rad51 and Dmc1. This complex may play both a catalytic and a structural role in the interaction between homo…	.	.	.	.	.
BraA01g004350.3C	4.90229	5.15702	6.63405	17.2439	16.1884	16.3756	6.94677	6.58077	4.91666	9.25687	9.65346	9.80191	BraA01g004350.3C	protein_coding	chrA01:2110155-2117169:+	gi|685257068|ref|XP_009119230.1|	2451	0	PREDICTED: fatty acyl-CoA reductase 3 [Brassica rapa]	gi|685257067|ref|XM_009120982.1|	1375	0	PREDICTED: Brassica rapa fatty acyl-CoA reductase 3 (LOC103844166), mRNA	Q93ZB9	773	0	Fatty acyl-CoA reductase 3	.	.	.	.	pfam07993	NAD_binding_4	Male sterility protein. This family represents the C-terminal region of the male sterility protein in a number of arabidopsis and drosophila. A sequence-related jojoba acyl CoA reductase is also included.	GO:0006629|lipid metabolic process;GO:0035336|long-chain fatty-acyl-CoA metabolic process;GO:0010345|suberin biosynthetic process;GO:0010025|wax biosynthetic process;	GO:0005783|endoplasmic reticulum;	GO:0080019|fatty-acyl-CoA reductase (alcohol-forming) activity;	K13356	FAR; fatty acyl-CoA reductase [EC:1.2.1.-]
BraA01g004360.3C	194.793	186.135	188.928	87.5348	86.2254	86.5099	119.637	128.15	128.069	109.251	105.855	103.943	BraA01g004360.3C	protein_coding	chrA01:2121494-2123939:+	gi|674855806|emb|CDY70702.1|	1750	0	BnaAnng34680D [Brassica napus]	gi|685257071|ref|XM_009121185.1|	1123	0	PREDICTED: Brassica rapa inositol-tetrakisphosphate 1-kinase 3 (LOC103844358), mRNA	O81893	574	0	Inositol-tetrakisphosphate 1-kinase 2	.	.	.	.	pfam05770	Ins134_P3_kin	Inositol 1, 3, 4-trisphosphate 5/6-kinase. This family consists of several inositol 1, 3, 4-trisphosphate 5/6-kinase proteins. Inositol 1,3,4-trisphosphate is at a branch point in inositol phosphate metabolizm. It is dephosphorylated by specific phosphatases to either inositol 3,4-bisphosphate or inositol 1,3-bisphosphate. Alternatively, it is phosphorylated to inositol 1,3,4,6-tetrakisphosphate …	GO:0032957|inositol trisphosphate metabolic process;GO:0010214|seed coat development;	GO:0005622|intracellular;	GO:0005524|ATP binding;GO:0047325|inositol tetrakisphosphate 1-kinase activity;GO:0052726|inositol-1,3,4-trisphosphate 5-kinase activity;GO:0052725|inositol-1,3,4-trisphosphate 6-kinase activity;GO:0000287|magnesium ion binding;	K00913	ITPK1; inositol-1,3,4-trisphosphate 5/6-kinase / inositol-tetrakisphosphate 1-kinase [EC:2.7.1.159 2.7.1.134]
BraA01g004380.3C	7.98383	6.46221	6.86157	9.14218	11.3975	9.9861	7.60613	7.92009	8.47826	8.51686	7.32362	6.7443	BraA01g004380.3C	protein_coding	chrA01:2129359-2132732:+	gi|658384683|gb|AID60098.1|	3388	0	tRNA synthetase class II (D, K and N) family protein [Brassica napus]	gi|685257075|ref|XM_009121347.1|	1771	0	PREDICTED: Brassica rapa aspartate--tRNA ligase, mitochondrial (LOC103844519), mRNA	F4JJT9	1159	0	Aspartate--tRNA ligase, chloroplastic/mitochondrial	all2436	730	0	COG0173	pfam00152	tRNA-synt_2	tRNA synthetases class II (D, K and N).	GO:0006418|tRNA aminoacylation for protein translation;	GO:0009507|chloroplast;GO:0016020|membrane;GO:0005739|mitochondrion;	GO:0004815|aspartate-tRNA ligase activity;GO:0005524|ATP binding;GO:0003677|DNA binding;GO:0046872|metal ion binding;	K01876	DARS, aspS; aspartyl-tRNA synthetase [EC:6.1.1.12]
BraA01g004390.3C	6.91564	5.3271	3.39379	6.78762	8.68009	7.72895	5.17376	4.02301	4.70764	7.61313	4.44247	7.08394	BraA01g004390.3C	protein_coding	chrA01:2135103-2136392:-	gi|685257078|ref|XP_009119695.1|	1107	7e-147	PREDICTED: myb-like protein X [Brassica rapa]	gi|199580073|gb|AC189386.2|	766	0	Brassica rapa subsp. pekinensis clone KBrB052L10, complete sequence	.	.	.	.	.	.	.	.	pfam07263	DMP1	Dentin matrix protein 1 (DMP1). This family consists of several mammalian dentin matrix protein 1 (DMP1) sequences. The dentin matrix acidic phosphoprotein 1 (DMP1) gene has been mapped to human chromosome 4q21. DMP1 is a bone and teeth specific protein initially identified from mineralised dentin. DMP1 is primarily localized in the nuclear compartment of undifferentiated osteoblasts. In the nucl…	.	.	.	.	.
BraA01g004400.3C	0.329023	1.0783	0.76329	0.712889	0	0	0.724519	0.36413	0.698798	0.321048	0.915886	0.177624	BraA01g004400.3C	protein_coding	chrA01:2137980-2138498:-	gi|923520379|ref|XP_013666243.1|	888	6e-120	PREDICTED: pathogenesis-related protein 1-like [Brassica napus]	gi|923520378|ref|XM_013810789.1|	519	0	PREDICTED: Brassica napus pathogenesis-related protein 1-like (LOC106370805), mRNA	P33154	166	1e-50	Pathogenesis-related protein 1	YJL078c_1	103	1e-26	COG2340	pfam00188	CAP	Cysteine-rich secretory protein family. This is a large family of cysteine-rich secretory proteins, antigen 5, and pathogenesis-related 1 proteins (CAP) that are found in a wide range of organisms, including prokaryotes and non-vertebrate eukaryotes, The nine subfamilies of the mammalian CAP 'super'family include: the human glioma pathogenesis-related 1 (GLIPR1), Golgi associated pathogenesis rel…	GO:0006952|defense response;GO:0010266|response to vitamin B1;GO:0009414|response to water deprivation;GO:0009627|systemic acquired resistance;	GO:0048046|apoplast;GO:0005618|cell wall;	.	K13449	PR1; pathogenesis-related protein 1
BraA01g004410.3C	4927.08	5325.78	5340.63	87.8578	112.817	269.365	2521.16	3084.39	3138.7	404.975	417.941	318.177	BraA01g004410.3C	protein_coding	chrA01:2140451-2140975:-	gi|685257084|ref|XP_009119957.1|	937	2e-127	PREDICTED: pathogenesis-related protein 1 [Brassica rapa]	gi|685257083|ref|XM_009121709.1|	525	0	PREDICTED: Brassica rapa pathogenesis-related protein 1 (LOC103844852), mRNA	Q9ZNS4	204	1e-65	Pathogenesis-related protein 1	YJL078c_1	94.7	2e-23	COG2340	pfam00188	CAP	Cysteine-rich secretory protein family. This is a large family of cysteine-rich secretory proteins, antigen 5, and pathogenesis-related 1 proteins (CAP) that are found in a wide range of organisms, including prokaryotes and non-vertebrate eukaryotes, The nine subfamilies of the mammalian CAP 'super'family include: the human glioma pathogenesis-related 1 (GLIPR1), Golgi associated pathogenesis rel…	GO:0009814|defense response, incompatible interaction;GO:0009617|response to bacterium;GO:0009723|response to ethylene;GO:0080027|response to herbivore;GO:0009753|response to jasmonic acid;GO:0009751|response to salicylic acid;GO:0009611|response to wounding;	GO:0005576|extracellular region;	.	K13449	PR1; pathogenesis-related protein 1
BraA01g004430.3C	10.6476	9.29069	10.2532	27.1809	21.1666	17.3333	9.36377	8.96745	7.46686	10.2588	9.39505	11.4963	BraA01g004430.3C	protein_coding	chrA01:2145064-2147398:+	gi|685257090|ref|XP_009120274.1|	2142	0	PREDICTED: DUF21 domain-containing protein At4g33700 [Brassica rapa]	gi|685257089|ref|XM_009122026.1|	1275	0	PREDICTED: Brassica rapa DUF21 domain-containing protein At4g33700 (LOC103845161), mRNA	Q8VZI2	767	0	DUF21 domain-containing protein At4g33700	YOL060c_1	210	5e-62	COG1253	pfam01595	DUF21	Domain of unknown function DUF21. This transmembrane region has no known function. Many of the sequences in this family are annotated as hemolysins, however this is due to a similarity to Treponema hyodysenteriae hemolysin C that does not contain this domain. This domain is found in the N-terminus of the proteins adjacent to two intracellular CBS domains pfam00571.	.	GO:0016021|integral component of membrane;GO:0005886|plasma membrane;	.	K16302	CNNM; metal transporter CNNM
BraA01g004440.3C	20.5362	21.9465	22.1377	20.6356	18.7315	12.8727	16.3436	16.428	14.4596	22.8699	24.8546	24.8242	BraA01g004440.3C	protein_coding	chrA01:2147740-2148705:-	gi|685257088|ref|XP_009120179.1|	847	5e-111	PREDICTED: protein FAM133 [Brassica rapa]	gi|685257087|ref|XM_009121931.1|	765	0	PREDICTED: Brassica rapa protein FAM133 (LOC103845070), mRNA	.	.	.	.	.	.	.	.	pfam03514	GRAS	GRAS domain family. Proteins in the GRAS (GAI, RGA, SCR) family are known as major players in gibberellin (GA) signaling, which regulates various aspects of plant growth and development. Mutation of the SCARECROW (SCR) gene results in a radial pattern defect, loss of a ground tissue layer, in the root. The PAT1 protein is involved in phytochrome A signal transduction. A sequence, structure and ev…	.	.	.	.	.
BraA01g004450.3C	0.992087	0.948306	1.22268	0.895641	2.42816	0.831571	1.43365	1.30381	1.71198	0.605024	0.345203	0.133895	BraA01g004450.3C	protein_coding	chrA01:2149211-2153739:+	gi|658384676|gb|AID60091.1|	2229	0	L,L-diaminopimelate aminotransferase [Brassica napus]	gi|923546701|ref|XM_013879743.1|	1285	0	PREDICTED: Brassica napus LL-diaminopimelate aminotransferase, chloroplastic-like (LOC106438544), mRNA	Q93ZN9	847	0	LL-diaminopimelate aminotransferase, chloroplastic	alr5103	317	2e-102	COG0436	pfam00155	Aminotran_1_2	Aminotransferase class I and II.	GO:0009089|lysine biosynthetic process via diaminopimelate;GO:0009735|response to cytokinin;GO:0009862|systemic acquired resistance, salicylic acid mediated signaling pathway;	GO:0009507|chloroplast;GO:0009570|chloroplast stroma;	GO:0005507|copper ion binding;GO:0010285|L,L-diaminopimelate aminotransferase activity;GO:0030170|pyridoxal phosphate binding;GO:0008483|transaminase activity;	K10206	E2.6.1.83; LL-diaminopimelate aminotransferase [EC:2.6.1.83]
BraA01g004460.3C	4.11477	3.3713	3.57965	0	0	0.459869	3.39782	1.51794	3.27719	0	0.381803	0	BraA01g004460.3C	protein_coding	chrA01:2153991-2154239:-	gi|685257092|ref|XP_009120372.1|	235	7e-24	PREDICTED: uncharacterized protein LOC103845257 [Brassica rapa]	gi|923546715|ref|XM_013879746.1|	249	8e-127	PREDICTED: Brassica napus uncharacterized LOC106438548 (LOC106438548), mRNA	.	.	.	.	.	.	.	.	pfam11329	DUF3131	Protein of unknown function (DUF3131). This bacterial family of proteins has no known function.	.	.	.	.	.
BraA01g004470.3C	13.1735	10.6202	10.0916	15.6706	16.3553	14.2662	14.8533	16.9571	16.7573	20.0718	13.6093	15.3265	BraA01g004470.3C	protein_coding	chrA01:2156617-2161451:-	gi|685257097|ref|XP_009120625.1|	3940	0	PREDICTED: dynamin-related protein 3A isoform X2 [Brassica rapa]	gi|685257096|ref|XM_009122377.1|	2424	0	PREDICTED: Brassica rapa dynamin-related protein 3A (LOC103845417), transcript variant X2, mRNA	Q8S944	1355	0	Dynamin-related protein 3A	YLL001w	553	0	COG0699	pfam01031	Dynamin_M	Dynamin central region. This region lies between the GTPase domain, see pfam00350, and the pleckstrin homology (PH) domain, see pfam00169.	GO:0007049|cell cycle;GO:0051301|cell division;GO:0007031|peroxisome organization;	GO:0005739|mitochondrion;GO:0005777|peroxisome;	GO:0005525|GTP binding;GO:0003924|GTPase activity;GO:0042802|identical protein binding;GO:0008017|microtubule binding;	K17065	DNM1L; dynamin 1-like protein [EC:3.6.5.5]
BraA01g004480.3C	45.3589	20.0795	19.2572	53.9568	54.3164	58.0489	42.7598	30.1849	28.0193	44.5487	19.1458	30.4089	BraA01g004480.3C	protein_coding	chrA01:2162465-2162956:+	gi|685257099|ref|XP_009120730.1|	352	4e-41	PREDICTED: costars family protein ST45-2 [Brassica rapa]	gi|685257098|ref|XM_009122482.1|	288	2e-148	PREDICTED: Brassica rapa costars family protein ST45-2 (LOC103845581), mRNA	.	.	.	.	.	.	.	.	pfam14705	Costars	Costars. This domain is found both alone and at the C-terminus of actin-binding Rho-activating protein (ABRA). It binds to actin, and in muscle regulates the actin cytoskeleton and cell motility. It has a winged helix-like fold consisting of three alpha-helices and four antiparallel beta strands. Unlike typical winged helix proteins it does not bind to DNA, but contains a hydrophobic groove which…	.	.	.	.	.
BraA01g004490.3C	15.1789	11.4797	12.3584	24.4551	28.3734	25.6418	17.6764	13.568	15.499	37.3123	33.1522	31.3593	BraA01g004490.3C	protein_coding	chrA01:2163717-2164929:+	gi|674957976|emb|CDX75368.1|	916	2e-123	BnaA01g03340D [Brassica napus]	gi|685257102|ref|XM_009122695.1|	571	0	PREDICTED: Brassica rapa uncharacterized LOC103845772 (LOC103845772), mRNA	.	.	.	.	.	.	.	.	pfam08507	COPI_assoc	COPI associated protein. Proteins in this family colocalize with COPI vesicle coat proteins.	.	.	.	.	.
BraA01g004500.3C	8.13669	8.18387	8.89752	9.57851	9.0738	8.26837	8.28771	8.56852	8.18381	13.9203	12.8914	12.8489	BraA01g004500.3C	protein_coding	chrA01:2165193-2170475:-	gi|685257101|ref|XP_009120836.1|	3862	0	PREDICTED: probable ubiquitin-like-specific protease 2A [Brassica rapa]	gi|685257100|ref|XM_009122588.1|	2367	0	PREDICTED: Brassica rapa probable ubiquitin-like-specific protease 2A (LOC103845672), mRNA	Q0WKV8	1048	0	Probable ubiquitin-like-specific protease 2A	SPAC17A5.07c	121	1e-27	COG5160	pfam02902	Peptidase_C48	Ulp1 protease family, C-terminal catalytic domain. This domain contains the catalytic triad Cys-His-Asn.	GO:0016926|protein desumoylation;	.	GO:0070139|SUMO-specific endopeptidase activity;	K08596	SENP7; sentrin-specific protease 7 [EC:3.4.22.68]
BraA01g004510.3C	0	0	0	0.272251	0	0	0	0	0	0	0	0	BraA01g004510.3C	protein_coding	chrA01:2171222-2171674:+	gi|674957974|emb|CDX75366.1|	461	4e-53	BnaA01g03360D [Brassica napus]	gi|199580331|gb|AC189637.2|	453	0	Brassica rapa subsp. pekinensis clone KBrS004O21, complete sequence	.	.	.	.	.	.	.	.	pfam07916	TraG_N	TraG-like protein, N-terminal region. The bacterial sequences found in this family are similar to the N-terminal region of the TraG protein. This is a membrane-spanning protein, with three predicted transmembrane segments and two periplasmic regions. TraG protein is known to be essential for DNA transfer in the process of conjugation, with the N-terminal portion being required for F pilus assembl…	.	.	.	.	.
BraA01g004520.3C	14.2999	9.68737	8.61658	11.4008	12.5972	12.8268	7.56549	7.34765	6.11363	15.1764	7.85779	8.62216	BraA01g004520.3C	protein_coding	chrA01:2172111-2181737:-	gi|685257109|ref|XP_009121254.1|	1620	0	PREDICTED: uncharacterized protein LOC103846052 [Brassica rapa]	gi|685257108|ref|XM_009123006.1|	940	0	PREDICTED: Brassica rapa uncharacterized LOC103846052 (LOC103846052), mRNA	Q94CE3	458	2e-156	Beta carbonic anhydrase 5, chloroplastic	all1228	291	3e-92	COG0491	pfam00484	Pro_CA	Carbonic anhydrase. This family includes carbonic anhydrases as well as a family of non-functional homologues related to YbcF.	GO:0015976|carbon utilization;	GO:0009507|chloroplast;	GO:0004089|carbonate dehydratase activity;GO:0008270|zinc ion binding;	K01673	cynT, can; carbonic anhydrase [EC:4.2.1.1]
BraA01g004530.3C	9.19902	10.1218	9.43759	15.8779	15.3737	15.6774	12.2124	15.1422	13.6832	14.6468	18.3778	14.8446	BraA01g004530.3C	protein_coding	chrA01:2182758-2186255:+	gi|685257111|ref|XP_009121325.1|	3653	0	PREDICTED: potassium transporter 13 [Brassica rapa]	gi|685257110|ref|XM_009123077.1|	2571	0	PREDICTED: Brassica rapa potassium transporter 13 (LOC103846140), mRNA	Q8LPL8	1278	0	Potassium transporter 13	XF1903	188	8e-50	COG3158	pfam02705	K_trans	K+ potassium transporter. This is a family of K+ potassium transporters that are conserved across phyla, having both bacterial (KUP), yeast (HAK), and plant (AtKT) sequences as members.	.	GO:0016021|integral component of membrane;GO:0000325|plant-type vacuole;GO:0005886|plasma membrane;GO:0005774|vacuolar membrane;	GO:0015079|potassium ion transmembrane transporter activity;	.	.
BraA01g004540.3C	11.6746	11.7623	10.2791	11.3587	9.81363	15.292	7.59243	11.983	10.6953	14.6083	12.3256	11.0703	BraA01g004540.3C	protein_coding	chrA01:2186849-2191360:-	gi|685257113|ref|XP_009121393.1|	4221	0	PREDICTED: copper-transporting ATPase PAA1, chloroplastic [Brassica rapa]	gi|685257112|ref|XM_009123145.1|	2823	0	PREDICTED: Brassica rapa copper-transporting ATPase PAA1, chloroplastic (LOC103846231), mRNA	Q9SZC9	1474	0	Copper-transporting ATPase PAA1, chloroplastic	all3782	549	1e-180	COG2217	pfam00122	E1-E2_ATPase	E1-E2 ATPase.	GO:0055070|copper ion homeostasis;GO:0035434|copper ion transmembrane transport;GO:0009767|photosynthetic electron transport chain;	GO:0009507|chloroplast;GO:0009941|chloroplast envelope;GO:0031969|chloroplast membrane;GO:0009570|chloroplast stroma;GO:0016021|integral component of membrane;GO:0009536|plastid;	GO:0005524|ATP binding;GO:0019829|cation-transporting ATPase activity;GO:0016531|copper chaperone activity;GO:0005375|copper ion transmembrane transporter activity;	K01533	copB; Cu2+-exporting ATPase [EC:3.6.3.4]
BraA01g004550.3C	5.96208	6.57456	6.58941	13.2429	10.2264	7.84503	8.66989	9.02589	6.98833	10.2631	7.51533	9.71667	BraA01g004550.3C	protein_coding	chrA01:2192889-2195693:-	gi|685257115|ref|XP_009121487.1|	2633	0	PREDICTED: phospho-2-dehydro-3-deoxyheptonate aldolase 2, chloroplastic [Brassica rapa]	gi|685257114|ref|XM_009123239.1|	1518	0	PREDICTED: Brassica rapa phospho-2-dehydro-3-deoxyheptonate aldolase 2, chloroplastic (LOC103846297), mRNA	Q00218	940	0	Phospho-2-dehydro-3-deoxyheptonate aldolase 2, chloroplastic	PA2843	572	0	COG3200	pfam01474	DAHP_synth_2	Class-II DAHP synthetase family. Members of this family are aldolase enzymes that catalyse the first step of the shikimate pathway.	GO:0009073|aromatic amino acid family biosynthetic process;GO:0009423|chorismate biosynthetic process;	GO:0009507|chloroplast;GO:0009534|chloroplast thylakoid;	GO:0003849|3-deoxy-7-phosphoheptulonate synthase activity;	K01626	E2.5.1.54, aroF, aroG, aroH; 3-deoxy-7-phosphoheptulonate synthase [EC:2.5.1.54]
BraA01g004560.3C	0.220339	0.240704	0.212983	0.583496	0.770408	0.541755	0.242597	0.162566	0.272982	0.394164	0.0817797	0.118951	BraA01g004560.3C	protein_coding	chrA01:2197705-2201243:+	gi|685257117|ref|XP_009121595.1|	3394	0	PREDICTED: probable protein phosphatase 2C 62 isoform X1 [Brassica rapa]	gi|685257116|ref|XM_009123347.1|	1326	0	PREDICTED: Brassica rapa probable protein phosphatase 2C 62 (LOC103846397), transcript variant X1, mRNA	Q93V88	713	0	Probable protein phosphatase 2C 62	SPAC1556.03	78.2	7e-15	COG0631	pfam00481	PP2C	Protein phosphatase 2C. Protein phosphatase 2C is a Mn++ or Mg++ dependent protein serine/threonine phosphatase.	.	GO:0009507|chloroplast;	GO:0046872|metal ion binding;GO:0004721|phosphoprotein phosphatase activity;	.	.
BraA01g004570.3C	5.51622	4.19203	2.78193	6.23577	8.38576	4.39588	4.66511	3.45054	2.97136	7.4107	4.80686	4.83377	BraA01g004570.3C	protein_coding	chrA01:2202311-2203378:+	gi|685257123|ref|XP_009121901.1|	1879	0	PREDICTED: protein ROOT PRIMORDIUM DEFECTIVE 1 [Brassica rapa]	gi|685257122|ref|XM_009123653.1|	1068	0	PREDICTED: Brassica rapa protein ROOT PRIMORDIUM DEFECTIVE 1 (LOC103846652), mRNA	Q689D6	662	0	Protein ROOT PRIMORDIUM DEFECTIVE 1	.	.	.	.	pfam11955	PORR	Plant organelle RNA recognition domain. This family, which was previously known as DUF860, has been shown to be a component of group II intron ribonucleoprotein particles in maize chloroplasts. The domain is required for the splicing of the introns with which it associates, and promotes splicing in the context of a heterodimer with the RNase III-domain protein RNC1. All of the members are predict…	GO:0010102|lateral root morphogenesis;GO:0008285|negative regulation of cell proliferation;	.	.	.	.
BraA01g004580.3C	14.2303	12.785	14.8093	28.143	27.2493	19.8872	10.3231	8.46305	8.19129	10.3815	11.5504	9.62076	BraA01g004580.3C	protein_coding	chrA01:2203800-2205492:+	gi|685257121|ref|XP_009121783.1|	2194	0	PREDICTED: aspartic proteinase Asp1 [Brassica rapa]	gi|685257120|ref|XM_009123535.1|	1284	0	PREDICTED: Brassica rapa aspartic proteinase Asp1 (LOC103846556), mRNA	Q0IU52	320	2e-103	Aspartic proteinase Asp1	.	.	.	.	pfam14543	TAXi_N	Xylanase inhibitor N-terminal. The N- and C-termini of the members of this family are jointly necessary for creating the catalytic pocket necessary for cleaving xylanase. Phytopathogens produce xylanase that destroys plant cells, so its destruction through proteolysis is vital for plant-survival.	GO:0030163|protein catabolic process;GO:0006508|proteolysis;	.	GO:0004190|aspartic-type endopeptidase activity;	.	.
BraA01g004590.3C	6.59561	8.38961	7.75527	17.6185	16.8063	17.0852	9.64933	8.99922	9.21082	9.874	9.859	11.0234	BraA01g004590.3C	protein_coding	chrA01:2206130-2208455:+	gi|674964519|emb|CDX68981.1|	1058	5e-141	BnaC01g04720D [Brassica napus]	gi|685257124|ref|XM_009123767.1|	800	0	PREDICTED: Brassica rapa uncharacterized LOC103846741 (LOC103846741), mRNA	.	.	.	.	.	.	.	.	pfam12527	DUF3727	Protein of unknown function (DUF3727). This domain family is found in bacteria and eukaryotes, and is approximately 100 amino acids in length.	.	.	.	.	.
BraA01g004600.3C	0	0	0	0.0793628	0	0.0736855	1.02838	1.1553	0.816838	0.696946	0.550592	0.652546	BraA01g004600.3C	protein_coding	chrA01:2217018-2221123:+	gi|685257127|ref|XP_009122119.1|	2268	0	PREDICTED: histone deacetylase 14 [Brassica rapa]	gi|685257126|ref|XM_009123871.1|	1271	0	PREDICTED: Brassica rapa histone deacetylase 14 (LOC103846835), mRNA	Q941D6	759	0	Histone deacetylase 14	BMEI1504	208	7e-61	COG0123	pfam00850	Hist_deacetyl	Histone deacetylase domain. Histones can be reversibly acetylated on several lysine residues. Regulation of transcription is caused in part by this mechanism. Histone deacetylases catalyse the removal of the acetyl group. Histone deacetylases are related to other proteins.	GO:0006355|regulation of transcription, DNA-templated;GO:0006351|transcription, DNA-templated;GO:0090042|tubulin deacetylation;	GO:0009507|chloroplast;GO:0005829|cytosol;GO:0005634|nucleus;	GO:0043014|alpha-tubulin binding;GO:0048487|beta-tubulin binding;GO:0032041|NAD-dependent histone deacetylase activity (H3-K14 specific);GO:0051721|protein phosphatase 2A binding;GO:0043621|protein self-association;GO:0042903|tubulin deacetylase activity;	.	.
BraA01g004610.3C	2.65779	3.32685	3.14709	4.4789	5.80804	3.93573	3.53591	3.49289	2.93998	3.29573	3.82249	3.76639	BraA01g004610.3C	protein_coding	chrA01:2222273-2225781:+	gi|685257133|ref|XP_009122458.1|	1365	0	PREDICTED: transcriptional activator Myb [Brassica rapa]	gi|685257132|ref|XM_009124210.1|	777	0	PREDICTED: Brassica rapa transcriptional activator Myb (LOC103847130), mRNA	Q8H1R4	392	2e-132	ABC transporter I family member 10	sll1623	184	4e-53	COG1122	pfam00005	ABC_tran	ABC transporter. ABC transporters for a large family of proteins responsible for translocation of a variety of compounds across biological membranes. ABC transporters are the largest family of proteins in many completely sequenced bacteria. ABC transporters are composed of two copies of this domain and two copies of a transmembrane domain pfam00664. These four domains may belong to a single polyp…	.	GO:0009941|chloroplast envelope;	GO:0005524|ATP binding;GO:0016887|ATPase activity;GO:0005215|transporter activity;	.	.
BraA01g004620.3C	2.03717	1.44	1.59849	8.82781	8.96647	8.11596	3.16653	1.79037	2.0997	2.16318	2.00145	2.6524	BraA01g004620.3C	protein_coding	chrA01:2227738-2230609:-	gi|685257135|ref|XP_009122564.1|	2167	0	PREDICTED: probable polygalacturonase [Brassica rapa]	gi|685257134|ref|XM_009124316.1|	1425	0	PREDICTED: Brassica rapa probable polygalacturonase (LOC103847224), mRNA	A7PZL3	366	1e-119	Probable polygalacturonase	CAC0355	143	2e-36	COG5434	pfam00295	Glyco_hydro_28	Glycosyl hydrolases family 28. Glycosyl hydrolase family 28 includes polygalacturonase EC:3.2.1.15 as well as rhamnogalacturonase A(RGase A), EC:3.2.1.-. These enzymes is important in cell wall metabolizm.	GO:0005975|carbohydrate metabolic process;	GO:0016021|integral component of membrane;	GO:0004650|polygalacturonase activity;	.	.
BraA01g004630.3C	96.8211	103.804	102.14	66.4955	63.4161	72.1934	89.5371	99.0862	97.6248	69.224	76.3736	69.4266	BraA01g004630.3C	protein_coding	chrA01:2232071-2234939:+	gi|674957959|emb|CDX75351.1|	2786	0	BnaA01g03510D [Brassica napus]	gi|923546630|ref|XM_013879720.1|	1842	0	PREDICTED: Brassica napus BRASSINOSTEROID INSENSITIVE 1-associated receptor kinase 1-like (LOC106438526), mRNA	Q94F62	1009	0	BRASSINOSTEROID INSENSITIVE 1-associated receptor kinase 1	.	.	.	.	pfam00069	Pkinase	Protein kinase domain.	GO:0007166|cell surface receptor signaling pathway;GO:0006952|defense response;	GO:0010008|endosome membrane;GO:0016021|integral component of membrane;GO:0005886|plasma membrane;	GO:0005524|ATP binding;GO:0033612|receptor serine/threonine kinase binding;GO:0005102|receptor binding;GO:0004675|transmembrane receptor protein serine/threonine kinase activity;GO:0004714|transmembrane receptor protein tyrosine kinase activity;	K13416	BAK1; brassinosteroid insensitive 1-associated receptor kinase 1 [EC:2.7.10.1 2.7.11.1]
BraA01g004640.3C	657.043	685.979	670.632	78.2166	71.8566	55.7526	101.283	100.036	95.876	84.4559	81.6572	114.745	BraA01g004640.3C	protein_coding	chrA01:2235508-2237109:-	gi|685257139|ref|XP_009122784.1|	1262	7e-173	PREDICTED: peroxidase 47 [Brassica rapa]	gi|923599735|ref|XM_013885303.1|	430	0	PREDICTED: Brassica napus peroxidase 47-like (LOC106443747), mRNA	Q9SZB9	434	5e-152	Peroxidase 47	.	.	.	.	pfam00141	peroxidase	Peroxidase.	GO:0042744|hydrogen peroxide catabolic process;GO:0009664|plant-type cell wall organization;GO:0006979|response to oxidative stress;	GO:0005576|extracellular region;GO:0009505|plant-type cell wall;GO:0009506|plasmodesma;	GO:0020037|heme binding;GO:0046872|metal ion binding;GO:0004601|peroxidase activity;	K00430	E1.11.1.7; peroxidase [EC:1.11.1.7]
BraA01g004650.3C	15.5655	13.0032	13.1872	17.9649	20.4891	23.5359	4.36848	3.46216	2.83594	5.06274	4.24794	4.20155	BraA01g004650.3C	protein_coding	chrA01:2238792-2240113:-	gi|923546624|ref|XP_013735172.1|	1882	0	PREDICTED: signal peptide peptidase-like 1 [Brassica napus]	gi|923546626|ref|XM_013879719.1|	1119	0	PREDICTED: Brassica napus signal peptide peptidase-like 1 (LOC106438525), transcript variant X2, mRNA	Q93Z32	697	0	Signal peptide peptidase-like 1	.	.	.	.	pfam04258	Peptidase_A22B	Signal peptide peptidase. The members of this family are membrane proteins. In some proteins this region is found associated with pfam02225. This family corresponds with Merops subfamily A22B, the type example of which is signal peptide peptidase. There is a sequence-similarity relationship with pfam01080.	.	GO:0005768|endosome;GO:0010008|endosome membrane;GO:0005794|Golgi apparatus;GO:0030660|Golgi-associated vesicle membrane;GO:0071458|integral component of cytoplasmic side of endoplasmic reticulum membrane;GO:0071556|integral component of lumenal side of endoplasmic reticulum membrane;GO:0005765|lysosomal membrane;GO:0005802|trans-Golgi network;	GO:0004190|aspartic-type endopeptidase activity;	K09598	SPPL3; signal peptide peptidase-like 3 [EC:3.4.23.-]
BraA01g004660.3C	7.28163	5.1414	5.66514	7.56782	6.39603	4.58506	1.6621	1.96551	1.32019	1.8196	1.38426	1.91757	BraA01g004660.3C	protein_coding	chrA01:2242754-2244959:+	gi|685257149|ref|XP_009123134.1|	3138	0	PREDICTED: protein CYPRO4 [Brassica rapa]	gi|685257148|ref|XM_009124886.1|	1923	0	PREDICTED: Brassica rapa protein CYPRO4 (LOC103847799), mRNA	.	.	.	.	SPBC1685.14c	116	3e-26	COG5167	pfam08553	VID27	VID27 cytoplasmic protein. This is a family of fungal and plant proteins and contains many hypothetical proteins. VID27 is a cytoplasmic protein that plays a potential role in vacuolar protein degradation.	.	.	.	.	.
[truncated: 37,867 more rows]
